# Supplementary material for: Identification of key gene networks related to the freezing resistance of apricot kernel pistils by integrating hormone phenotypes and transcriptome profiles
Source: BMC Plant Biol. 2022 Nov 15;22:531. doi: 10.1186/s12870-022-03910-4 (PMC9664786; doi:10.1186/s12870-022-03910-4)
Supplement: Supplementary file 2 — Additional file 2: Table S2. The expression information of genes in the transcriptome of two apricot kernel cultivars. [file 12870_2022_3910_MOESM2_ESM.xlsx]

## Sheet: Sheet1
Table S2. The expression information of genes in the transcriptome of two apricot kernel cultivars
ID	CsL1-1_fpkm	CsL1-2_fpkm	CsL1-3_fpkm	CsL2-1_fpkm	CsL2-2_fpkm	CsL2-3_fpkm	CsL3-1_fpkm	CsL3-2_fpkm	CsL3-3_fpkm	CsL4-1_fpkm	CsL4-2_fpkm	CsL4-3_fpkm	CtW1-1_fpkm	CtW1-2_fpkm	CtW1-3_fpkm	CtW2-1_fpkm	CtW2-2_fpkm	CtW2-3_fpkm	CtW3-1_fpkm	CtW3-2_fpkm	CtW3-3_fpkm	CtW4-1_fpkm	CtW4-2_fpkm	CtW4-3_fpkm	CsL1-1_count	CsL1-2_count	CsL1-3_count	CsL2-1_count	CsL2-2_count	CsL2-3_count	CsL3-1_count	CsL3-2_count	CsL3-3_count	CsL4-1_count	CsL4-2_count	CsL4-3_count	CsW1-1_count	CsW1-2_count	CsW1-3_count	CsW2-1_count	CsW2-2_count	CsW2-3_count	CsW3-1_count	CsW3-2_count	CsW3-3_count	CsW4-1_count	CsW4-2_count	CsW4-3_count	chr
PARG00003	0	0	0.03	0	0	0	0	0	0	0	0	0	0	0	0	0	0	0	0	0	0.03	0	0	0	0	0	1	0	0	0	0	0	0	0	0	0	0	0	0	0	0	0	0	0	1	0	0	0	LG1
PARG00004	0	0	0.01	0	0	0	0	0	0	0	0.02	0	0	0	0	0	0	0	0	0	0.02	0	0	0	0	0	1	0	0	0	0	0	0	0	1	0	0	0	0	0	0	0	0	0	1	0	0	0	LG1
PARG00006	0.28	0.56	0.79	0.43	1.04	0.74	0.81	0.9	1.22	1.96	0.31	3.76	0.13	1.15	0.58	0.75	0.36	0.15	0.34	0.57	0.4	0.55	0.57	0.39	25	40	58	32	82	57	55	60	76	116	22	258	8	72	43	51	25	10	23	38	27	42	45	26	LG1
PARG00007	2.59	3.64	3.67	2.47	2.76	2.63	1.69	1.61	2	1.7	2.18	2.44	1.85	3.25	5.99	2.95	2.09	2.49	1.82	2.78	1.88	2.47	2.66	1.13	265	295	304	209	246	228	130	121	141	113	175	189	127	229	504	226	165	190	139	208	141	211	237	86	LG1
PARG00008	34.21	65.19	66.09	34.87	35.26	35.08	32.84	20.36	23.59	27.14	30.72	30.37	35.05	57.94	82.82	57.47	47.32	45.87	33.84	27.95	27.48	35.61	14.9	23.18	1784	2691	2788	1501	1602	1552	1286	781	846	921	1255	1197	1226	2081	3551	2241	1907	1782	1317	1065	1053	1550	676	899	LG1
PARG00009	0.87	1.01	1.82	1.31	0.83	1.06	1.08	0.75	1.25	0.82	1.5	1.31	0.47	0.68	0.84	1.25	1.27	1.15	1.29	0.72	0.71	0.95	0.58	0.78	120	110	204	149	100	124	112	76	119	74	162	137	44	65	95	129	136	118	133	73	72	110	70	80	LG1
PARG00010	24.04	26.97	24.69	27.35	19.71	23.43	21.69	19.52	22.32	22.37	23.32	26.46	31.86	28.16	32.53	25.57	24.37	25.53	25.26	26.37	23.76	27.63	26.6	21.76	2583	2294	2146	2426	1845	2136	1750	1543	1649	1564	1963	2148	2296	2084	2874	2054	2023	2043	2026	2070	1876	2478	2486	1739	LG1
PARG00011	6.11	2.83	5.26	7.12	8.26	7.66	16.79	15.66	8.44	35.3	11.06	9.31	49.94	4.04	4.52	11.28	7.81	6.65	8.29	10.27	7.58	3.89	2.67	2.6	79	29	55	76	93	84	163	149	75	297	112	91	433	36	48	109	78	64	80	97	72	42	30	25	LG1
PARG00012	9.75	7.28	9.67	9.68	14.47	12.14	12.84	19.93	16.3	14.59	12.36	11.3	25.16	9.53	7.62	7.98	10.2	6.81	8.65	10.97	9.01	7.08	10.64	10.23	1853	1095	1487	1520	2398	1959	1834	2788	2131	1805	1841	1624	3208	1248	1191	1134	1498	964	1227	1524	1259	1123	1760	1446	LG1
PARG00013	12.01	11.45	9.3	11.17	8.71	9.91	9.06	6.56	7.58	8.57	10.67	10.04	3.59	10.14	10.79	9.13	9.42	9.72	8.71	10.73	10.14	10.57	11.71	9.4	1400	1057	877	1075	885	980	793	563	608	650	975	885	281	814	1034	796	849	844	758	914	869	1029	1188	815	LG1
PARG00014	5.91	8.02	8.55	5.47	6.81	6.16	7.58	7.75	8.4	6.72	6.75	7	4.31	6.38	6.05	5.94	5.87	5.89	7.8	6.61	6.47	7.02	6.36	5.6	620	666	726	474	623	548	597	598	606	459	555	555	303	461	522	466	476	460	611	507	499	615	580	437	LG1
PARG00015	80.99	73.23	76.42	69.55	76.71	73.23	73.9	78.38	69.52	60.29	69.21	65.13	85.33	76.3	75.82	66.41	67.38	69.89	71.43	74.69	64.66	70.22	73.52	70.74	17878	12796	13647	12674	14755	13714	12250	12731	10552	8660	11969	10864	12634	11600	13761	10962	11494	11493	11769	12046	10487	12938	14116	11613	LG1
PARG00016	0	0	0	0	0.06	0	0	0	0	0.08	0	0	0	0	0	0	0	0	0	0	0	0	0	0	0	0	0	0	1	0	0	0	0	1	0	0	0	0	0	0	0	0	0	0	0	0	0	0	LG1
PARG00019	77.72	60.47	50.22	72.99	49.99	61.18	53.98	32.2	43.14	35.69	63.81	60.42	23.09	54.64	57.95	62.07	64.09	67.95	61.34	54.45	51.48	72.73	62.39	54.17	11087	6828	5795	8594	6213	7404	5782	3380	4232	3313	7130	6513	2209	5368	6797	6620	7065	7220	6531	5675	5396	8659	7741	5747	LG1
PARG00020	5.33	5.86	5.35	4.97	4.26	4.6	5.06	4.64	4.68	6.35	5.11	5.93	6.17	6.42	7.59	7.47	6.12	4.7	6.02	3.72	3.69	4.77	3.64	4.68	478	416	388	368	333	350	341	306	289	371	359	402	371	397	560	501	424	314	403	244	243	357	284	312	LG1
PARG00021	0.65	0.49	0.36	0.28	0.3	0.31	0.17	0.22	0	0.7	0.5	0.82	0.39	0.57	0.43	0.26	0.42	0.31	0.35	0.13	0	0.82	0.6	0.17	20	12	9	7	8	8	4	5	0	14	12	19	8	12	11	6	10	7	8	3	0	21	16	4	LG1
PARG00022	8.61	10.98	9.96	10.69	5.94	8.24	4.74	3.89	3.56	7.86	5.6	8.52	4.93	7.66	10.76	9.83	7.38	7.79	8.21	8.4	10.33	7.91	7.6	5.6	1140	1151	1067	1168	685	926	471	379	324	677	581	852	438	698	1171	973	755	768	811	812	1005	874	875	551	LG1
PARG00023	6.01	5.63	6.06	4.03	5.84	4.97	2.39	2.58	3.72	4.54	3.57	2.83	4.99	4.37	4.94	5.96	3.48	2.94	2.65	3.94	4.27	2.65	3.06	3.58	228	169	186	126	193	160	68	72	97	112	106	81	127	114	154	169	102	83	75	109	119	84	101	101	LG1
PARG00024	0	0.04	0	0	0	0	0	0	0	0.16	0	0	0	0	0	0.09	0	0	0	0	0.09	0.04	0.04	0	0	1	0	0	0	0	0	0	0	3	0	0	0	0	0	2	0	0	0	0	2	1	1	0	LG1
PARG00025	2.39	2.31	2.39	5.15	2.18	3.64	1.82	1.1	1.02	2.91	2.47	3.86	0.21	1.53	1.28	3.9	3	3.77	3.67	1.15	2.39	3.11	2.54	3.12	68	52	55	121	54	88	39	23	20	54	55	83	4	30	30	83	66	80	78	24	50	74	63	66	LG1
PARG00026	0	0	0.15	0.1	0.19	0.14	0	0	0	0	0	0.05	0	0	0	0.11	0	0	0	0	0	0	0	0	0	0	3	2	4	3	0	0	0	0	0	1	0	0	0	2	0	0	0	0	0	0	0	0	LG1
PARG00027	65.47	69.57	65.73	81.88	58.84	70.06	69.43	50.17	54.34	63.48	67.38	73.87	30.47	68.83	68.59	73.28	75.1	65.76	74.14	84.24	69.54	51.73	55.58	71.68	3639	3061	2956	3757	2850	3304	2898	2052	2077	2296	2934	3103	1136	2635	3135	3046	3226	2723	3076	3421	2840	2400	2687	2963	LG1
PARG00028	0.7	0.43	0.17	0.78	0.54	0.66	1.72	1.4	0.54	0.45	1.51	0.79	0.96	1.18	0.32	0.1	0.41	0.31	0.03	0.87	0.57	0.08	0.73	0.73	55	27	11	51	37	44	102	81	29	23	93	47	51	64	21	6	25	18	2	50	33	5	50	43	LG1
PARG00029	13.49	13.49	13.31	15.81	15.44	15.62	14.92	13.77	14.56	13.34	15.26	15.35	13.49	13.03	13.94	14.33	14.44	14.24	14.94	13.76	14.53	15.05	14.97	13.84	3433	2717	2740	3320	3422	3371	2851	2577	2547	2209	3042	2951	2302	2283	2916	2726	2839	2698	2837	2558	2716	3196	3313	2619	LG1
PARG00030	77.37	84.75	104.89	63.41	83.32	73.64	72.27	93.01	95.99	117.37	69.38	76	149.76	83.87	94.1	68.41	66.97	65.37	71.73	73.44	82.78	82.13	62.74	80.35	3896	3378	4273	2636	3656	3146	2733	3446	3324	3846	2737	2892	5058	2909	3896	2576	2606	2452	2696	2702	3063	3452	2748	3009	LG1
PARG00031	0	0	0	0	0	0	0.01	0.02	0	0.03	0	0	0	0	0	0	0	0.02	0	0.05	0.07	0.04	0.04	0	0	0	0	0	0	0	1	2	0	2	0	0	0	0	0	0	0	2	0	4	6	4	4	0	LG1
PARG00033	49.36	41.15	54.69	47.69	73.03	60.71	46.91	73.99	65.33	85.75	61.05	63.96	71.52	51.44	40.58	47.13	49.86	44.55	40.2	48.41	47.73	41.09	54.31	52.04	3126	2063	2802	2493	4030	3262	2231	3448	2845	3534	3029	3061	3038	2244	2113	2232	2440	2102	1900	2240	2221	2172	2992	2451	LG1
PARG00034	15.39	18.43	16.79	18.63	16.19	17.38	17.03	15.66	16.62	15.68	17.84	18.57	14.68	15.36	16.16	18.11	17.74	19.01	17.79	17.25	18.45	17.6	19.07	17.27	1655	1569	1461	1654	1517	1586	1375	1239	1229	1097	1503	1509	1059	1138	1429	1456	1474	1523	1428	1355	1458	1580	1784	1381	LG1
PARG00035	31.61	40.76	43.86	37.12	37	37.05	35.57	37.03	37.47	44.78	34.95	34.81	42.84	38.72	40.62	34.92	36.13	34.35	33.64	31.57	36.74	37.06	34.12	35.5	1639	1673	1840	1589	1672	1630	1385	1413	1336	1511	1420	1364	1490	1383	1732	1354	1448	1327	1302	1196	1400	1604	1539	1369	LG1
PARG00036	63.33	61.21	51.07	57.58	53.18	55.32	65.08	51.24	57.93	60.75	74.27	69.99	36.12	55.07	54.77	59.41	58.41	60.01	74.1	66.56	62.54	83.3	81.31	75.99	9331	7139	6087	7003	6827	6915	7201	5555	5869	5825	8573	7793	3569	5589	6635	6545	6650	6587	8149	7165	6771	10244	10420	8327	LG1
PARG00037	103.08	103.2	100.77	109.23	98.11	103.52	97.48	88.62	100.16	90.72	103.31	100.03	92.76	93.34	104.79	97.34	98.39	106.27	103.43	95.83	99.19	106.89	101.76	96.2	8455	6700	6687	7396	7012	7204	6004	5348	5649	4842	6638	6200	5103	5273	7067	5970	6236	6493	6332	5743	5978	7318	7260	5868	LG1
PARG00038	1.38	1.63	2.1	0.29	0.41	0.35	0.7	0.76	0.87	0.6	0.55	0.77	1.42	1.27	2.11	0.42	0.43	0.65	0.9	0.61	0.08	1.61	0.56	1.53	74	69	91	13	19	16	28	30	32	21	23	31	51	47	93	17	18	26	36	24	3	72	26	61	LG1
PARG00039	4.87	4.07	6.5	4.93	6.2	5.57	4.58	8.06	5.15	8.04	5.95	5.71	4.94	6.45	5.18	4.5	4.95	3.96	3.86	5.24	4.84	4.45	6.53	4.89	340	225	367	284	377	330	240	414	247	365	325	301	231	310	297	235	267	206	201	267	248	259	396	254	LG1
PARG00040	0	0	0	0	0	0	0.12	0	0	0	0	0	0	0	0	0	0	0	0	0	0	0	0	0	0	0	0	0	0	0	2	0	0	0	0	0	0	0	0	0	0	0	0	0	0	0	0	0	LG1
PARG00041	4.49	2.62	3.76	4.84	8.52	6.74	5.1	9.67	6.21	8.28	5.79	5.99	8.23	4.44	4.77	2.97	3.42	3.57	3.72	5.43	6.08	3.49	4.87	3.56	316	146	214	281	522	402	269	500	300	379	319	318	388	215	276	156	186	187	195	279	314	205	298	186	LG1
PARG00042	4.93	2.98	4.66	4.38	6.42	5.43	5.72	6.61	7.12	7.27	5.13	6.32	6.38	4.02	3.97	3.73	4.13	3.85	4.46	5.57	4.76	4.94	4.69	4.56	320	153	245	235	363	299	279	316	318	307	261	310	278	180	212	181	207	186	216	264	227	268	265	220	LG1
PARG00044	4.14	4.79	1.49	4.17	4.96	4.58	19.37	11.65	6.97	10.1	18.31	8.86	2.98	9.85	0.8	0.56	5.45	2.48	0.75	9.13	8.45	3.28	9.89	3.12	296	271	86	246	309	278	1040	613	343	470	1026	479	143	485	47	30	301	132	40	477	444	196	615	166	LG1
PARG00045	19.92	24.42	33.5	9.75	13.38	11.61	17.07	26.06	33.86	16.66	19.28	7.12	130.01	30.43	50.53	7.84	15.48	8.04	11.1	8.69	12.31	9.8	8.83	11.73	1832	1777	2492	740	1072	906	1179	1763	2141	997	1389	495	8018	1927	3820	539	1100	551	762	584	832	752	706	802	LG1
PARG00046	0.45	0.72	0.43	0.71	0.6	0.65	0.44	0.16	0.13	1.15	1.78	2.79	0.13	0.76	0.35	0.56	0.6	0.68	0.6	0.66	1.1	0.47	1.38	0.58	30	38	23	39	35	37	22	8	6	50	93	141	6	35	19	28	31	34	30	32	54	26	80	29	LG1
PARG00048	33.71	39.1	45.2	36.28	40.3	38.36	36.45	41.74	42.28	41.61	32.8	35.55	56.92	48.24	43.9	37.15	45.58	38.58	37.82	30.16	30.54	40.29	40.79	43.61	1585	1455	1719	1408	1651	1530	1287	1444	1367	1273	1208	1263	1795	1562	1697	1306	1656	1351	1327	1036	1055	1581	1668	1525	LG1
PARG00049	39.22	35.83	35.93	41.43	36.09	38.69	34.12	28.92	32.54	31.91	36.55	40.26	31.35	35.43	37.8	39.75	40.16	42.4	39.26	37.97	40.03	37.21	35.58	32.06	8565	6194	6347	7468	6868	7168	5595	4647	4887	4535	6253	6644	4592	5329	6788	6491	6776	6898	6398	6058	6423	6782	6759	5206	LG1
PARG00050	4.2	3.08	3.62	2.56	3.21	2.89	3.5	3.07	3.17	2.6	3.1	3	2.81	3.6	2.25	2.66	2.02	3.17	2.9	1.75	0.83	3.72	1.94	3.67	318	185	222	160	212	186	199	171	165	128	184	172	143	188	140	151	118	179	164	97	46	235	128	207	LG1
PARG00051	0.51	0.46	0.39	0.64	0.55	0.6	0.46	0.39	0.67	0.53	0.59	0.68	0.56	0.66	0.42	0.41	0.57	0.37	0.64	0.42	0.61	0.62	0.75	0.76	82	59	51	86	78	82	56	46	75	56	75	83	61	74	56	50	71	45	77	50	73	84	105	92	LG1
PARG00052	0.4	0.3	0.68	0.53	0.45	0.49	0.41	0.28	0.44	0.56	0.52	0.45	0.7	0.43	0.44	0.35	0.36	0.49	0.44	0.46	0.52	0.46	0.39	0.46	52	31	71	56	50	53	40	26	39	47	52	44	60	38	46	34	36	47	42	43	49	49	44	44	LG1
PARG00053	0.04	0	0.02	0	0	0	0	0	0.04	0	0	0	0.04	0	0	0.1	0	0	0	0	0	0	0	0	3	0	1	0	0	0	0	0	2	0	0	0	2	0	0	5	0	0	0	0	0	0	0	0	LG1
PARG00054	0.03	0	0	0.06	0.24	0.16	0	0	0.02	0.05	0.02	0	0	0	0	0.09	0	0.05	0.07	0.14	0.07	0	0	0	2	0	0	3	12	8	0	0	1	2	1	0	0	0	0	4	0	2	3	6	3	0	0	0	LG1
PARG00055	0.02	0	0	0.15	0.57	0.38	0.17	0.11	0.16	0.24	0.08	0.17	0	0.02	0	0.11	0.39	0.24	0.06	0.17	0.11	0.04	0.04	0.13	1	0	0	8	31	20	8	5	7	10	4	8	0	1	0	5	19	11	3	8	5	2	2	6	LG1
PARG00056	22.35	26.48	28.66	20.85	18.29	19.54	21.78	21.33	23.46	28.52	20.23	23.57	34.38	24.71	27.91	24.5	23.39	21.98	24.78	33.82	40.74	23.32	24.15	21.87	1014	951	1052	781	723	752	742	712	732	842	719	808	1046	772	1041	831	820	743	839	1121	1358	883	953	738	LG1
PARG00057	3.03	2.42	1.96	3.39	2.84	3.11	3.32	2.62	3.21	2.35	4.61	4.37	2.2	1.95	2.5	3.33	3.33	4.47	2.71	2.17	1.9	2.3	2.1	1.97	380	240	199	351	311	331	313	242	277	192	453	415	185	169	258	313	323	418	254	199	175	241	229	184	LG1
PARG00058	15.92	19.93	22.55	35.64	37.19	36.44	34.6	45.92	39.33	24.5	21.86	19.89	22.22	21.14	28.51	40.47	44.49	43.31	30.89	32.12	39.2	18.02	12.88	14.28	1387	1374	1589	2563	2823	2693	2263	2943	2356	1389	1492	1309	1298	1268	2042	2636	2995	2810	2008	2044	2509	1310	976	925	LG1
PARG00059	30.46	31.49	26.04	27.02	25.15	26.07	28.37	26.98	25.24	31.34	26.25	26.93	17.01	25.36	26.2	28.77	24.69	26.57	27.97	29.21	31.61	30.69	28.81	27.32	2438	1995	1686	1785	1754	1770	1705	1589	1389	1632	1646	1629	913	1398	1724	1722	1527	1584	1671	1708	1859	2050	2006	1626	LG1
PARG00061	3.53	4.38	4.01	5.61	4.15	4.87	4.66	5.86	5.52	4.55	4.8	3.33	5.06	3.28	2.54	3.78	4.45	2.08	3.37	3.41	3.03	2.21	3.64	5.12	287	282	264	377	294	336	285	351	309	241	306	205	276	184	170	230	280	126	205	203	181	150	258	310	LG1
PARG00062	1.26	1.82	2.39	2.76	2.7	2.73	2.52	2.39	3.28	2.21	2.39	2.35	1.46	1.94	1.92	2.96	2.94	2.01	2.25	1.8	1.74	1.1	2.29	2.63	63	72	97	114	118	116	95	88	113	72	94	89	49	67	79	111	114	75	84	66	64	46	100	98	LG1
PARG00063	17.25	16.88	16.44	17.91	18.24	18.08	14.39	15.11	15.01	16.79	13.63	15.63	19.14	14.64	15.89	17.7	15.78	15.16	15.53	16.52	18.5	13.15	14.87	14.89	4301	3331	3316	3687	3964	3826	2694	2773	2573	2724	2663	2945	3201	2515	3258	3301	3041	2816	2891	3010	3390	2736	3226	2762	LG1
PARG00064	6.57	6.85	7.05	6.91	6.03	6.46	4.12	3.75	4.02	5.96	7.15	7.03	5.65	6.27	9.64	7.59	6.13	8.09	6.78	8.04	7.58	7	6.46	5.2	435	359	378	378	348	363	205	183	183	257	371	352	251	286	525	376	314	399	335	389	369	387	372	256	LG1
PARG00065	36.99	33.65	29.36	34.3	35.15	34.73	38.85	33.31	34.19	28.31	35.72	31.71	39.92	34.35	39.46	35.8	33.98	35.78	36.79	36	32.81	36.79	41.63	36.8	7450	5363	4783	5701	6168	5934	5875	4935	4735	3710	5635	4825	5392	4764	6533	5390	5287	5367	5529	5297	4854	6184	7291	5512	LG1
PARG00067	0	0	0	0	0	0	0	0	0	0	0	0	0	0	0	0	0	0	0	0	0	0	0	0.09	0	0	0	0	0	0	0	0	0	0	0	0	0	0	0	0	0	0	0	0	0	0	0	2	LG1
PARG00071	0	0	0	0	0	0	0	0.02	0	0	0	0	0	0.03	0	0	0	0	0	0	0	0	0	0.01	0	0	0	0	0	0	0	2	0	0	0	0	0	2	0	0	0	0	0	0	0	0	0	1	LG1
PARG00073	0.75	1.01	0.88	0.86	1.07	0.97	0.94	1.2	0.71	1.53	1.27	0.7	0.86	0.77	1.05	0.89	2.55	0.77	1.48	1.06	1.78	3.39	5.88	5.8	34	36	32	32	42	37	32	40	22	45	45	24	26	24	39	30	89	26	50	35	59	128	231	195	LG1
PARG00075	0.46	1.04	1.31	0.86	0.29	0.57	1.27	0.33	0.35	0.21	0.48	0.22	0.44	1.17	0.96	0.52	1.67	0.56	0.52	0.23	0.21	0.8	0.67	0.63	53	95	122	82	29	56	110	28	28	16	43	19	34	93	91	45	148	48	45	19	18	77	67	54	LG1
PARG00076	0.36	0.53	1.26	0.75	2.31	1.55	0.87	1.59	1.58	2.3	0.48	0.53	1.96	0.4	0.65	1	0.55	0.64	0.6	0.37	0.55	2.43	0.46	0.75	39	46	112	68	221	144	72	128	119	164	41	44	144	30	59	82	47	52	49	30	44	222	44	61	LG1
PARG00077	0.08	0	0.1	0	0	0	0	0.06	0	0.06	0	0	0.09	0.06	0	0	0	0.06	0	0.08	0.11	0.15	0.1	0	4	0	4	0	0	0	0	2	0	2	0	0	3	2	0	0	0	2	0	3	4	6	4	0	LG1
PARG00079	9	12.3	11.98	6.97	5.26	6.09	6.09	5.83	6.06	8.05	6.93	9.13	16.11	10.83	15.95	8.51	8.76	8.14	7.53	6.3	7.16	11.76	8.51	8.06	823	890	886	526	419	472	418	392	381	479	496	631	988	682	1199	582	619	554	514	421	481	897	677	548	LG1
PARG00080	0	0.03	0.08	0.04	0.1	0.07	0.05	0.05	0.13	0.08	0.11	0	0.05	0	0	0.05	0.05	0.1	0.12	0	0.07	0	0.04	0.04	0	3	7	4	10	7	4	4	10	6	10	0	4	0	0	4	4	8	10	0	6	0	4	3	LG1
PARG00081	24.5	25.03	27.03	25.68	30.22	28.01	29	33.64	31.9	27.46	28.53	25.83	31.56	25.5	25.38	25.16	27.2	25.4	25.82	29.04	26.78	23.67	26.61	26.44	3978	3217	3550	3441	4275	3858	3536	4018	3561	2901	3628	3169	3437	2851	3388	3054	3413	3072	3129	3444	3194	3208	3757	3192	LG1
PARG00082	33.28	32.41	29.4	30.27	33.51	31.93	31.45	33.99	30.96	24.55	32.99	27.7	30.21	29.7	29.32	27	27.3	30.08	28.63	29.82	26.14	28.71	30.76	28.43	10358	7984	7402	7776	9086	8431	7349	7783	6625	4971	8043	6514	6306	6366	7503	6282	6565	6973	6650	6781	5977	7458	8327	6580	LG1
PARG00083	0	0	0	0	0	0	0	0	0	0	0	0	0	0	0	0.15	0	0	0	0	0	0	0	0	0	0	0	0	0	0	0	0	0	0	0	0	0	0	0	2	0	0	0	0	0	0	0	0	LG1
PARG00086	0.09	0.11	0	0	0.05	0	0	0.23	0	0	0	0.23	0.38	0.19	0.21	0.06	0	0	0.06	0.06	0	0.1	0	0	2	2	0	0	1	0	0	4	0	0	0	4	6	3	4	1	0	0	1	1	0	2	0	0	LG1
PARG00087	95.74	107.64	97.26	97.1	84.19	90.47	87.35	71.43	79.67	54.61	93.92	73.69	67.73	97.35	103.76	91.76	90.79	106.81	93.31	80.09	69.29	88.37	78.47	79.21	30290	26955	24892	25358	23209	24284	20753	16628	17333	11243	23278	17618	14371	21212	26991	21707	22196	25171	22033	18513	16106	23335	21593	18636	LG1
PARG00088	0.14	0.09	0.09	0.16	0.05	0.1	0.12	0.1	0.09	0.09	0.16	0.08	0.02	0.04	0.06	0.08	0.12	0.16	0.17	0.15	0.19	0.11	0.09	0.09	24	12	13	22	7	14	15	13	10	10	21	10	2	5	8	10	16	20	21	18	24	16	13	11	LG1
PARG00089	0	0	0	0	0	0	0	0	0	0	0	0	0	0	0.03	0	0	0	0	0	0	0	0	0	0	0	0	0	0	0	0	0	0	0	0	0	0	0	2	0	0	0	0	0	0	0	0	0	LG1
PARG00092	18.34	13.68	11.37	14.81	13.13	13.94	13.72	10.34	13	10.67	16.13	14.87	6.93	15.16	12.09	13.4	12.87	15.22	15.1	15.68	12.22	17.93	17.64	13.38	2689	1587	1349	1792	1677	1734	1511	1115	1311	1018	1853	1648	681	1531	1457	1469	1458	1662	1652	1680	1316	2194	2250	1459	LG1
PARG00094	37.42	40.27	41.67	52.18	48.34	50.21	44.59	43.32	47.91	45.5	47.07	50.84	44.34	41.3	45.12	47.33	49.37	49.3	49.7	46.99	48.75	50.27	46.23	49.25	2694	2295	2427	3101	3033	3067	2411	2295	2372	2132	2655	2766	2141	2048	2671	2548	2747	2644	2671	2472	2579	3021	2895	2637	LG1
PARG00095	0.14	1.16	0.4	0.2	0.22	0.21	0.64	0.1	0.18	0.04	0.37	0.26	0.04	1.3	0.35	0.16	0.2	0.23	0.36	1.35	0.49	0.09	0.96	0.41	12	76	27	14	16	15	40	6	10	2	24	16	2	74	24	10	13	14	22	82	30	6	69	25	LG1
PARG00096	0	0	0	0	0	0	0	0	0	0	0	0	0	0	0	0	0	0	0	0	0.05	0	0	0	0	0	0	0	0	0	0	0	0	0	0	0	0	0	0	0	0	0	0	0	2	0	0	0	LG1
PARG00097	0.05	0.03	0	0.1	0.22	0.16	0.23	0.39	0.15	0.21	0.03	0.14	0.02	0	0	0.09	0.09	0.08	0.09	0.06	0	0	0.11	1.84	4	2	0	7	17	12	15	25	9	12	2	9	1	0	0	6	6	5	6	4	0	0	8	120	LG1
PARG00098	70.8	81.56	63.4	74.22	52.04	62.84	60.62	35.93	50.31	32.79	75.13	56.39	30.83	68.62	86.5	77.35	71.64	82.73	72.74	60.81	55.34	71.6	69.81	53.96	6027	5495	4366	5215	3860	4538	3875	2250	2945	1816	5010	3627	1760	4023	6054	4923	4712	5246	4621	3782	3461	5087	5169	3416	LG1
PARG00099	11.87	11.07	10.29	14.25	10.88	12.52	10.39	8.96	10.36	9.48	11.47	11.99	7.99	9.62	8.85	13.02	11.26	11.51	11.48	10.38	11.32	12	12.82	10.21	1291	953	906	1280	1031	1156	849	717	775	671	978	986	583	721	792	1059	947	933	932	825	905	1090	1213	826	LG1
PARG00100	4.34	4.06	4.53	4.22	4.67	4.45	5.67	5.92	6.41	4.49	5	5.28	4.56	4.27	3.42	4.24	4.13	4.42	5.23	5.33	5.59	3.87	3.96	4.34	681	504	576	547	639	593	668	684	692	459	615	626	480	462	442	498	501	517	613	611	645	507	541	507	LG1
PARG00101	0.22	0.04	0.05	0.06	0.06	0.06	0.57	0.6	0.33	0.78	0.95	1.67	0.24	1.55	0.06	0.02	0.12	0.04	0.04	0.09	0.02	0.18	0.3	0.48	27	4	5	6	7	6	53	55	28	63	93	157	20	133	6	2	12	4	4	8	2	19	32	44	LG1
PARG00102	0.05	0.14	0.02	0.07	0.06	0.06	0.18	0.07	0.04	0	0.1	0.41	0.12	0.49	0	0	0.03	0	0.14	0.02	0	0	0.06	0.09	4	8	1	4	4	4	10	4	2	0	6	23	6	25	0	0	2	0	8	1	0	0	4	5	LG1
PARG00103	10.96	13.62	15.63	4.77	4.42	4.59	6.7	5.78	6.71	11.67	13.65	13.64	15.55	11.67	14.33	6.86	5.38	5.43	9.63	9.52	7.91	15.26	14.47	14.44	788	775	909	283	277	280	362	306	332	546	769	741	750	578	847	369	299	291	517	500	418	916	905	772	LG1
PARG00104	0.16	0.11	0.21	0.34	1.53	0.96	1.14	1.64	1.72	3.34	1.02	0.77	0	0.12	0.17	0.21	0.29	0.21	0.5	0.29	0.72	0.72	0.69	0.48	11	6	12	20	94	57	60	85	83	153	56	41	0	6	10	11	16	11	26	15	37	42	42	25	LG1
PARG00105	13.35	15.21	14.04	15.96	10.7	13.25	10.85	9.36	9.5	11.06	13.35	11.77	11.35	14.97	15.51	13.12	13.78	14.89	14.35	10.07	10.06	14.47	11.92	11.76	1375	1240	1170	1357	960	1158	839	709	673	741	1077	916	784	1062	1313	1010	1097	1142	1103	758	761	1244	1068	901	LG1
PARG00106	26.27	26.05	21.92	26	21.33	23.61	20.85	13.76	16.95	19.67	18.26	25.02	17.56	25.3	30.28	19.37	22.85	24.89	22.21	24.65	23.34	24.64	23.39	22.51	2940	2307	1984	2402	2080	2241	1752	1133	1304	1432	1601	2116	1318	1950	2786	1621	1976	2075	1855	2015	1919	2301	2277	1873	LG1
PARG00107	298.02	241.98	186.5	393.06	314.25	352.59	203.26	147.29	181.61	213.69	220.01	296.28	32.89	200.91	172.22	305.9	279	306	288.55	287.74	310.11	301.77	274.85	243.23	10159	6529	5143	11060	9334	10197	5203	3694	4257	4740	5875	7632	752	4717	4827	7797	7349	7770	7341	7166	7767	8586	8149	6166	LG1
PARG00108	0.71	0.15	0.09	0.31	0.21	0.26	0.09	0.23	0.22	0.33	0.26	0.52	0.19	0.07	0.17	0.27	0.21	0.38	0.38	0.29	0.17	0.22	0.21	0.13	84	14	9	30	22	26	8	20	18	25	24	46	15	6	16	24	19	33	33	25	15	22	21	11	LG1
PARG00109	0	0	0	0.2	0	0.1	0	0	0.24	0	0.11	0	0	0	0	0	0	0	0	0	0	0	0	0	0	0	0	2	0	1	0	0	2	0	1	0	0	0	0	0	0	0	0	0	0	0	0	0	LG1
PARG00110	0	0	0	0	0	0	0	0	0	0	0	0	0	0	0	0	0	0	0.04	0	0	0	0	0	0	0	0	0	0	0	0	0	0	0	0	0	0	0	0	0	0	0	1	0	0	0	0	0	LG1
PARG00112	13.73	8.86	6.3	7.63	9.59	8.64	8.77	7.63	7.41	11.71	8.96	11.45	4.3	9.28	5.68	8.43	8.85	8.45	9.88	13	13.46	10.96	12.58	16.93	1506	769	559	691	916	804	722	616	559	836	770	949	316	701	512	691	750	690	809	1042	1085	1003	1200	1381	LG1
PARG00114	4.06	2.83	2.67	3.35	2.44	2.87	4.05	2.48	1.97	2.76	3.04	2.93	1.94	3.05	3.3	3.99	2.97	4.16	3.15	1.59	0.9	4.9	1.84	2.45	147	81	78	100	77	88	110	66	49	65	86	80	47	76	98	108	83	112	85	42	24	148	58	66	LG1
PARG00115	0.29	0.41	0.26	0.36	0.84	0.61	0.18	0.39	0.09	0.42	0.15	0.34	0.43	0.4	0.32	0.29	0.26	0.21	0.49	0.38	0.38	0.26	0.23	0.28	29	33	21	30	74	52	14	29	6	28	12	26	29	28	27	22	20	16	37	28	28	22	20	21	LG1
PARG00116	0.38	0.12	0.12	0.52	0.33	0.45	0.25	0.32	0.28	0	0.61	0.32	0.21	0.35	0.52	0.06	0	0.13	0.83	0.13	0	0	0.16	0.39	8	2	2	9	6	8	4	5	4	0	10	5	3	5	9	1	0	2	13	2	0	0	3	6	LG1
PARG00117	5.04	4.36	5.28	4.92	5.66	5.3	4.37	6.65	4.67	5.53	5.38	6.51	7.48	5.75	4.92	4.23	4.4	4.11	4.3	3.09	3.07	4.69	4.64	5.64	718	492	609	579	703	641	468	698	458	513	601	701	715	565	577	451	485	437	458	322	322	558	575	598	LG1
PARG00118	1.71	1.7	1.24	1.51	1.71	1.62	1.4	1.68	2.08	2.66	1.82	2.13	1.79	1.83	1.78	1.32	1.81	1.4	1.66	1.26	1.41	1.86	2.13	2.32	283	223	166	207	247	227	174	205	237	287	236	266	199	209	243	164	231	173	205	153	171	257	307	286	LG1
PARG00119	12.64	14.88	14.25	12.05	7.31	9.6	8.02	7.56	7.15	10.08	8.91	10.75	15.08	13.49	18.77	11.61	11.58	10.68	9.99	9.92	12	12.12	12.07	10.21	661	616	603	520	333	426	315	291	257	343	365	425	529	486	807	454	468	416	390	379	461	529	549	397	LG1
PARG00120	45.29	47.06	49.01	41.59	43.08	42.36	45.01	46.36	44.74	40.52	47.35	43.34	55.33	50.15	40.97	39.38	41.58	38.57	39.6	46.51	39.23	39.65	45.92	45.87	4892	4024	4283	3709	4055	3882	3651	3685	3323	2848	4007	3538	4009	3731	3639	3181	3471	3104	3193	3671	3114	3575	4315	3685	LG1
PARG00121	0.11	0.1	0.03	0.16	0.19	0.19	0.22	0.26	0.16	0.17	0.1	0.25	0.28	0.16	0.13	0.07	0.07	0	0.33	0	0.04	0.16	0.09	0.18	4	3	1	5	6	6	6	7	4	4	3	7	7	4	4	2	2	0	9	0	1	5	3	5	LG1
PARG00122	27.69	25.97	25.7	24.91	24.91	24.91	24.71	21.38	24.64	20.08	23.94	22.06	21.99	24.81	23.37	23.32	24.18	25.7	25.08	23.66	23.56	22.69	22.41	21.62	3573	2653	2683	2653	2801	2727	2394	2030	2186	1686	2420	2151	1903	2205	2480	2250	2411	2470	2415	2231	2234	2444	2515	2075	LG1
PARG00123	7.15	10.81	8.68	7.91	6.86	7.37	8.19	7.41	8.31	6.28	6.29	6.13	12.65	8.89	11.73	9.06	8.5	7.8	7.75	8.97	8.67	7.4	5.31	4.53	518	620	509	473	433	453	446	395	414	296	357	336	615	444	699	491	476	421	419	475	462	448	335	244	LG1
PARG00124	0.83	0.23	0.34	0.45	1.33	0.87	0.43	0.69	0.74	0.5	0.71	0.98	0.83	0.8	0.67	0.56	0.48	0.56	1.18	1.71	2.26	0.55	0.96	1.37	18	4	6	8	25	16	7	11	11	7	12	16	12	12	12	9	8	9	19	27	36	10	18	22	LG1
PARG00125	5.85	4.6	5.83	5.05	7.67	6.4	5.72	7.82	6.05	5.89	5.34	4.87	9.43	5.84	4.6	4.55	4.44	3.87	5.12	5.47	4.58	4.2	5.25	5.74	2477	1540	1995	1764	2827	2296	1816	2434	1759	1621	1770	1558	2675	1702	1599	1440	1453	1219	1616	1692	1423	1482	1932	1807	LG1
PARG00126	20	16.84	14.96	22.84	20.74	21.76	19.39	11.17	12.36	12.43	17.09	17.91	4.85	15.41	14.36	21.14	19.66	22.2	20.25	16.3	16.8	19.58	19.26	18.26	2246	1497	1359	2117	2029	2073	1635	923	954	908	1503	1520	365	1192	1326	1775	1706	1857	1697	1337	1386	1835	1881	1525	LG1
PARG00127	41.4	39.85	33.98	36.43	28.81	32.52	31.86	24.17	26.4	35.23	37.52	38.66	20.44	34.31	32.95	34.16	32.69	35.94	35.82	33.39	32.76	40.76	38.14	30.11	3099	2361	2058	2251	1879	2065	1791	1331	1359	1716	2200	2187	1026	1769	2028	1912	1891	2004	2001	1826	1802	2547	2483	1676	LG1
PARG00128	25.09	21.57	18.73	23.68	17.63	20.58	19.41	14.32	15.82	20.63	21.69	26.46	10.94	20.87	19.44	24.14	22.08	25.84	23.25	19.8	21.62	27.39	21.96	18.71	3026	2059	1828	2358	1853	2106	1758	1271	1312	1619	2049	2412	885	1734	1928	2177	2058	2322	2093	1745	1916	2757	2304	1678	LG1
PARG00129	33.17	34.86	35.69	35.61	19.46	27.31	20.72	13.84	17.42	39.27	27.78	47.34	3.69	22.39	21	36.78	30.09	25.75	41.65	27.43	22.13	69.78	41.03	59.12	5532	4601	4815	4902	2827	3864	2595	1698	1997	4261	3629	5966	413	2572	2880	4586	3878	3199	5184	3342	2712	9712	5951	7332	LG1
PARG00130	0.15	0.13	0.32	0.65	1.07	0.86	0.23	0.31	0.22	0.41	0.35	0.1	0.2	0.07	0.17	0.5	0.73	0.35	0.12	0.1	0.08	0.13	0.09	0.21	36	25	61	126	220	173	40	54	35	63	65	17	31	12	33	88	134	61	22	18	14	25	19	37	LG1
PARG00131	0.05	0	0	0.06	0	0.03	0	0.03	0.03	0	0	0	0	0	0	0	0	0	0.12	0.02	0.03	0.03	0.03	0	4	0	0	4	0	2	0	2	2	0	0	0	0	0	0	0	0	0	8	1	2	2	2	0	LG1
PARG00133	52.46	80.77	99.41	80.14	114.04	97.55	152.87	111.34	160.62	132.88	69.2	73.9	31.03	75.02	64.03	67.32	70.26	50.36	71.22	79.62	63	65.31	56.78	76.12	5240	6386	8033	6608	9926	8267	11467	8183	11033	8637	5415	5578	2079	5161	5259	5028	5423	3747	5310	5811	4624	5445	4933	5655	LG1
PARG00134	9.29	8.97	9.29	7.77	6.41	7.07	6.76	4.77	6.01	6.48	10.18	8.19	8.49	10.03	9.65	8.28	8.72	9.82	7.43	5.97	5.33	7.77	6.58	5.96	1206	921	975	832	725	778	659	455	536	547	1035	803	739	896	1030	803	874	949	720	566	508	842	743	575	LG1
PARG00135	0.03	0.05	0.13	0.04	0.03	0.04	0.14	0.02	0.06	0.08	0.05	0.13	0.04	0.01	0.04	0.07	0.02	0.02	0.08	0.01	0	0.07	0.03	0.15	3	5	12	4	3	4	12	2	5	6	5	11	3	1	4	6	2	2	7	1	0	7	3	13	LG1
PARG00136	2.34	2.12	3.24	4.72	7.77	6.28	3.06	4.44	5.6	3.85	2.79	2.83	5.98	1.51	1.61	4.07	2.81	3.13	2.63	3.15	2.52	1.63	1.64	2.2	325	233	364	541	940	740	319	454	535	348	304	297	557	144	184	423	302	324	273	320	257	189	198	227	LG1
PARG00137	0.27	0.17	0.33	0.51	1.1	0.82	0.5	0.42	0.71	0.17	0.37	0.83	0.37	0.23	0.25	0.57	0.52	0.39	0.4	0.25	0.27	0.51	0.73	0.88	35	17	35	55	124	90	49	40	63	14	38	81	32	21	27	55	52	38	39	24	26	55	83	85	LG1
PARG00138	1.19	0.58	0.83	1.73	3.5	2.64	1.85	3.06	2.6	2.15	1.19	1.82	2.48	0.74	0.67	1.25	1.47	1.23	0.88	1.44	0.8	0.47	0.65	1.37	148	57	84	178	381	280	173	281	223	175	116	172	208	64	69	117	142	114	82	131	73	49	71	127	LG1
PARG00139	0.08	0	0	0	0	0	0	0.22	0	0	0	0	0	0	0	0	0	0	0	0	0.05	0	0	0	2	0	0	0	0	0	0	4	0	0	0	0	0	0	0	0	0	0	0	0	1	0	0	0	LG1
PARG00140	0	0.19	0	0	0	0	0	0	0	0.23	0	0	0.11	0.11	0.09	0	0	0	0	0	0	0	0	0	0	4	0	0	0	0	0	0	0	4	0	0	2	2	2	0	0	0	0	0	0	0	0	0	LG1
PARG00141	56.86	52.18	51.16	58.18	56.35	57.24	59.37	67.13	63.51	70.3	59.08	63.17	73.4	54.43	56.74	53.69	53.24	47.27	54.95	51.94	49.95	46.11	57.5	55.82	1371	996	998	1158	1184	1171	1075	1191	1053	1103	1116	1151	1187	904	1125	968	992	849	989	915	885	928	1206	1001	LG1
PARG00142	0.19	0.12	0.14	0.38	0.22	0.3	0.88	0.34	0.37	0.06	0.17	0.23	0.23	0.11	0.05	0.08	0.18	0.1	0.16	0.11	0.18	0.26	0.22	0.1	10	5	6	16	10	13	34	13	13	2	7	9	8	4	2	3	7	4	6	4	7	11	10	4	LG1
PARG00143	14.07	7.68	11.36	17.91	30.98	24.62	18.12	33.02	31.25	24.11	15.36	18.62	33.5	10.82	9.16	15.9	18.78	14.34	11.76	14.28	7.91	6.41	11.49	18.35	1063	459	694	1117	2039	1578	1028	1835	1623	1185	909	1063	1697	563	569	898	1096	807	663	788	439	404	755	1031	LG1
PARG00144	0.05	0	0.06	0.07	0.11	0.09	0.08	0.13	0.14	0.06	0.04	0.04	0.08	0.02	0.05	0.08	0.08	0.03	0.03	0.04	0	0.03	0.03	0.12	7	0	7	9	15	12	9	15	15	6	5	5	8	2	6	9	10	3	3	5	0	4	4	14	LG1
PARG00145	0	0	0	0	0.13	0.07	0	0	0	0	0	0	0	0	0	0	0	0	0	0	0	0	0	0.15	0	0	0	0	2	1	0	0	0	0	0	0	0	0	0	0	0	0	0	0	0	0	0	2	LG1
PARG00146	0	0	0	0	0	0	0	0	0	0	0	0	0	0	0	0	0	0	0	0.05	0	0	0	0	0	0	0	0	0	0	0	0	0	0	0	0	0	0	0	0	0	0	0	1	0	0	0	0	LG1
PARG00147	0	0	0	0	0.06	0	0	0	0	0	0	0	0	0	0	0	0	0	0	0	0	0	0	0	0	0	0	0	1	0	0	0	0	0	0	0	0	0	0	0	0	0	0	0	0	0	0	0	LG1
PARG00149	0.18	0.23	0.44	0.04	0.16	0.08	0.19	0.19	0.21	0	0.18	0.14	0.21	0.21	0.13	0	0.18	0.05	0.19	0.29	0	0	0.08	0.05	5	5	10	1	4	2	4	4	4	0	4	3	4	4	3	0	4	1	4	6	0	0	2	1	LG1
PARG00150	0	0	0	0	0	0	0	0	0	0	0	0	0	0	0	0	0	0	0	0.21	0.21	0	0.06	0	0	0	0	0	0	0	0	0	0	0	0	0	0	0	0	0	0	0	0	3	3	0	1	0	LG1
PARG00151	0.17	0.22	0	0	0	0	0.08	0.08	0	0	0	0	0	0	0.21	0	0	0.08	0.08	0	0	0	0.27	0	3	3	0	0	0	0	1	1	0	0	0	0	0	0	3	0	0	1	1	0	0	0	4	0	LG1
PARG00152	0	0	0	0.09	0	0	0	0	0	0	0	0	0	0	0	0	0	0.09	0	0.48	0.86	0	0.57	0	0	0	0	1	0	0	0	0	0	0	0	0	0	0	0	0	0	1	0	5	9	0	7	0	LG1
PARG00153	0	0.06	0	0	0	0	0	0	0	0	0	0	0	0	0	0	0	0.06	0.12	1.27	3.86	0	0.75	0	0	1	0	0	0	0	0	0	0	0	0	0	0	0	0	0	0	1	2	20	61	0	14	0	LG1
PARG00155	0	0	0	0	0	0	0	0	0	0	0	0.01	0	0	0.02	0	0	0	0	0	0	0	0	0	0	0	0	0	0	0	0	0	0	0	0	1	0	0	2	0	0	0	0	0	0	0	0	0	LG1
PARG00159	0	0	0	0	0	0	0	0	0.25	0	0	0	0.39	0	0.21	0	0	0	0.12	0	0	0	0	0	0	0	0	0	0	0	0	0	2	0	0	0	3	0	2	0	0	0	1	0	0	0	0	0	LG1
PARG00160	0	0	0	0	0.05	0	0.06	0.06	0	0	0	0	0	0	0	0.06	0	0	0.06	0	0	0.05	0	0	0	0	0	0	1	0	1	1	0	0	0	0	0	0	0	1	0	0	1	0	0	1	0	0	LG1
PARG00161	76.46	69.7	70.11	85.96	47.07	65.98	60.67	39.14	48.11	42.77	67.39	58.44	11.52	59.52	57.93	78.52	71.37	85.28	67.4	71.53	59.68	67.55	63.96	60.68	4920	3550	3650	4566	2639	3602	2932	1853	2129	1791	3397	2842	497	2638	3065	3778	3549	4088	3237	3363	2822	3628	3580	2904	LG1
PARG00162	4.31	3.01	1.92	4.66	3.45	4.04	3.42	2.12	2.13	3.27	3.88	4.58	0.06	2.52	1.31	3.59	3.89	3.8	3.64	3.06	3.53	4.17	5.52	3.4	413	228	149	368	288	328	246	149	140	204	291	331	4	166	103	257	288	271	260	214	248	333	460	242	LG1
PARG00163	0	0	0	0	0	0	0	0	0	0	0	0	0.08	0	0	0	0	0	0	0	0	0	0	0	0	0	0	0	0	0	0	0	0	0	0	0	2	0	0	0	0	0	0	0	0	0	0	0	LG1
PARG00164	0.02	0	0.04	0.02	0	0.01	0	0	0	0	0.04	0	0	0.02	0.03	0.05	0.02	0	0.02	0	0	0	0.02	0.05	2	0	4	2	0	1	0	0	0	0	4	0	0	2	3	4	2	0	2	0	0	0	2	4	LG1
PARG00165	0.05	0	0.04	0.04	0.1	0.08	0	0.05	0	0.28	0.09	0	0	0	0.08	0.09	0.26	0.13	0.04	0.14	0.09	0	0	0	3	0	2	2	5	4	0	2	0	11	4	0	0	0	4	4	12	6	2	6	4	0	0	0	LG1
PARG00166	0.02	0	0	0	0	0	0	0	0	0	0.04	0	0	0	0	0	0	0	0.02	0	0	0	0	0	2	0	0	0	0	0	0	0	0	0	4	0	0	0	0	0	0	0	2	0	0	0	0	0	LG1
PARG00167	153.65	115.63	91.72	212.82	157.34	184.35	112.8	78.41	101.84	122.14	131.57	179.25	16.85	88.42	78.72	165.59	145.11	174.31	159.22	135.83	158.55	155.36	138.67	118.15	6376	3798	3079	7290	5689	6490	3515	2394	2906	3298	4277	5621	469	2527	2686	5138	4653	5388	4931	4118	4834	5381	5005	3646	LG1
PARG00168	0.7	1.06	0.86	0.27	0.21	0.24	0.51	0.93	0.73	1.05	1.74	2.07	1.03	1.7	0.53	0.21	0.8	0.38	0.15	1.39	0.59	0.58	3.37	1.94	63	75	62	20	16	18	34	61	45	61	122	140	62	105	39	14	55	25	10	91	39	43	262	129	LG1
PARG00169	0.35	0.46	0.21	0.19	0.48	0.34	0.44	0.24	0.17	0.44	0.79	0.46	0.17	0.27	0.25	0.33	0.32	0.37	0.19	0.39	0.41	0.41	0.35	0.48	24	25	12	11	29	20	23	12	8	20	43	24	8	13	14	17	17	19	10	20	21	24	21	25	LG1
PARG00170	6.22	5.64	6.73	6.52	4.22	5.34	3.66	3.2	3.66	4.57	5.05	4.68	1.47	5.06	5.3	5.14	5.28	6.57	5.1	4.43	4.72	5.3	4.8	5.41	1186	850	1037	1025	701	863	524	448	479	566	754	674	188	664	831	732	778	932	725	616	661	843	795	767	LG1
PARG00171	8.18	8.43	10.26	10.45	10.34	10.39	7.75	7.42	6.35	7.34	6.97	6.75	8.95	10.97	5.68	9.13	8.13	7.55	7.36	7.1	6.58	6.02	8.76	7.96	1189	970	1206	1253	1309	1281	846	793	634	694	793	741	872	1098	679	992	913	817	798	754	703	730	1107	860	LG1
PARG00172	49.08	64.43	75.03	49.42	120.22	85.78	104	86.85	189.19	197.2	53.27	79.44	11.18	47.88	36.22	46.89	49.43	46.35	55.15	60.06	101.13	56.54	42.42	57.41	5178	5381	6404	4304	11052	7678	8240	6742	13726	13539	4403	6334	791	3479	3142	3699	4030	3643	4343	4630	7840	4979	3893	4505	LG1
PARG00173	238.9	232.48	188	254.02	191.49	221.93	196.25	150.84	185.51	237.29	241.64	275.97	105.15	247.93	249.24	275.46	257.74	258.71	261.13	232.12	241.18	304.1	260.44	235.52	7334	5649	4669	6437	5122	5780	4524	3407	3916	4740	5811	6402	2165	5242	6291	6323	6114	5916	5983	5206	5440	7792	6954	5377	LG1
PARG00174	39.47	31.76	32.35	52.78	67.54	60.36	59.04	53.61	60.19	79.62	67.54	78.77	18.25	36.41	26.89	43.81	58.52	55.22	49.68	53.93	58.33	59.86	73.16	59.9	7615	4850	5049	8404	11353	9878	8552	7609	7984	9995	10206	11482	2361	4838	4265	6319	8723	7935	7153	7601	8268	9638	12276	8593	LG1
PARG00175	30.78	28.32	25.97	32.01	32.42	32.22	32.92	28.5	27.75	22.62	32.24	28.21	22.17	24.71	24.61	30.8	28.36	32.59	31.12	32.43	28.41	32.68	36	32.87	4793	3490	3271	4115	4399	4257	3849	3265	2971	2292	3933	3320	2315	2650	3151	3586	3412	3780	3617	3689	3251	4247	4876	3807	LG1
PARG00176	9.62	12.59	9.61	11.27	13	12.16	15.33	15.27	13.14	22.9	12.89	20.39	5.73	8.66	11.83	11.28	12.22	12.23	12.12	8.27	17.94	11.75	10.98	12.77	721	747	583	697	849	773	863	842	677	1117	757	1155	288	447	729	632	708	683	678	453	988	735	716	712	LG1
PARG00178	1.04	0.5	0.61	0.84	0.74	0.82	2.78	0.34	0.51	4.73	0.38	0.99	0.37	0.43	0.78	1	2.51	0.73	0.93	0.48	0.88	3.27	1.03	0.73	21	8	10	14	13	14	42	5	7	62	6	15	5	6	13	15	39	11	14	7	13	55	18	11	LG1
PARG00179	0	0	0	0	0	0	0.05	0.05	0	0.06	0	0.1	0	0.34	0	0	0	0.11	0.11	0	0	0	0	0.05	0	0	0	0	0	0	1	1	0	1	0	2	0	6	0	0	0	2	2	0	0	0	0	1	LG1
PARG00180	0.14	0.04	0.25	0.12	0.47	0.32	0.05	0.14	0	0.37	0.22	0.45	0.15	0.3	0.54	0.32	0.53	0.46	0.05	0.23	0.65	0.29	0.35	1.01	4	1	6	3	12	8	1	3	0	7	5	10	3	6	13	7	12	10	1	5	14	7	9	22	LG1
PARG00181	0	0	0	0	0	0	0	0	0	0	0	0	0	0	0	0	0	0	0	0	0.1	0	0	0	0	0	0	0	0	0	0	0	0	0	0	0	0	0	0	0	0	0	0	0	2	0	0	0	LG1
PARG00182	0.28	0.31	0.21	0.29	0.64	0.49	0.37	0.14	1.21	0.21	0.27	0.23	0.73	0.2	0.42	0.23	0.18	0.47	0.51	0.14	0.05	0.33	0.08	0.09	8	7	5	7	16	12	8	3	24	4	6	5	14	4	10	5	4	10	11	3	1	8	2	2	LG1
PARG00184	7.11	7.48	6.43	5.79	5.32	5.54	5.58	4.85	5.46	7.21	5.11	6.64	4.84	5.42	5.5	5.56	5.72	5.37	4.98	5.23	6.17	6.45	6.75	5.3	629	524	460	423	410	416	371	316	332	415	354	444	287	330	400	368	391	354	329	338	401	476	519	349	LG1
PARG00185	438.41	436.82	495.52	460.94	497.88	479.91	403.26	474.39	412.14	471.33	384.09	405.13	486.08	465.99	429.6	426.42	428.19	430.21	422.92	473.3	493.78	419.17	427.94	427.67	11081	8739	10132	9617	10965	10291	7654	8822	7163	7752	7605	7738	8240	8112	8928	8059	8363	8100	7978	8740	9170	8843	9408	8039	LG1
PARG00186	34.83	28.16	41.54	78.04	154.63	117.37	43	54.25	38.38	101.51	57.85	34.6	45.82	25.94	28.21	94.92	172.56	92.64	54.57	48.12	37.81	30.83	36.75	61.05	425	272	410	786	1644	1215	394	487	322	806	553	319	375	218	283	866	1627	842	497	429	339	314	390	554	LG1
PARG00188	0	0	0	0.04	0	0	0	0	0.05	0	0.04	0	0	0.05	0	0	0	0	0	0.1	0	0.04	0	0	0	0	0	1	0	0	0	0	1	0	1	0	0	1	0	0	0	0	0	2	0	1	0	0	LG1
PARG00190	22.16	25.71	24.81	26.34	22.52	24.37	24.95	21.94	24.25	20.53	21.48	24.38	16.24	24.13	27.61	24.48	27.43	26.3	24.72	23.96	23.56	21.91	19.03	20.59	1632	1499	1478	1601	1445	1523	1380	1189	1228	984	1239	1357	802	1224	1672	1348	1561	1443	1359	1289	1275	1347	1219	1128	LG1
PARG00191	0.92	0.52	0.98	0.93	0.8	0.87	0.8	0.47	0.6	0.72	1.03	1.03	0.16	1.15	0.65	0.77	0.92	0.94	0.59	0.56	0.8	1.07	1.53	0.55	67	30	58	56	51	54	44	25	30	34	59	57	8	58	39	42	52	51	32	30	43	65	97	30	LG1
PARG00192	28.95	30.34	27.24	26.43	24.05	25.21	24.65	19.71	22.07	22.7	24.84	26.45	25.95	28.54	32.94	29.35	27.63	29.26	28.9	24.94	27.04	30.45	26.16	25.68	3702	3071	2818	2790	2680	2735	2367	1854	1941	1889	2488	2556	2226	2514	3463	2806	2730	2787	2758	2330	2541	3250	2910	2442	LG1
PARG00193	0.57	0.91	0.71	0.87	0.74	0.85	0.38	0.39	0.52	0	0.18	0.28	0.43	0.1	0.78	0	0	0.19	0.1	0.59	0	0.34	0.49	0.1	8	10	8	10	9	10	4	4	5	0	2	3	4	1	9	0	0	2	1	6	0	4	6	1	LG1
PARG00194	5.39	5.26	5.32	5.23	4.29	4.74	3.73	2.66	3.44	3.71	4.42	5.47	1.47	4.5	4.16	6.72	5.89	7.1	4.9	5.74	4.89	6.68	4.6	5.27	531	410	424	425	368	396	276	193	233	238	341	407	97	305	337	495	448	521	360	413	354	549	394	386	LG1
PARG00195	9.16	9.23	9.14	7.27	5.73	6.48	5.6	5.34	5.16	6.39	6.51	6.41	6.24	8.43	8.73	5.24	6.77	7.06	6.71	7.27	6.73	8.21	7.25	7.5	1017	811	821	666	554	610	467	436	394	462	566	538	465	645	797	435	581	584	556	590	549	761	700	619	LG1
PARG00196	25.51	30.53	28.86	21.63	16.57	19.04	18.05	17.49	16.87	20.14	20.25	23.37	38.24	27.77	36.87	22.3	24.4	22.94	22.59	14.21	16.39	29.74	17.88	21.81	2906	2753	2660	2034	1645	1840	1544	1466	1322	1493	1807	2012	2922	2179	3454	1900	2148	1947	1921	1183	1372	2828	1772	1848	LG1
PARG00197	33.7	28.11	28.04	23.75	35.87	29.98	33.88	45.73	28.83	25.71	32.68	23.7	28.48	30.23	22.82	22.69	21.29	25.2	24.51	24.41	19.59	21.37	28.89	32.01	20461	13510	13774	11906	18977	15442	15448	20431	12037	10158	15543	10874	11597	12641	11394	10303	9990	11398	11106	10829	8738	10829	15255	14453	LG1
PARG00199	6.63	7.72	7.3	7.33	7.65	7.49	8.16	8.45	8.49	9.56	7.87	8.18	7.18	6.83	7.41	7.01	8.11	7.14	7.7	6.37	6.74	6.97	7.31	5.88	1527	1407	1360	1394	1535	1464	1410	1432	1344	1432	1420	1424	1109	1083	1402	1207	1443	1225	1323	1071	1141	1340	1463	1007	LG1
PARG00200	5.11	8.4	8.2	3.95	2.24	3.07	5.72	3.03	4.83	8.91	9.67	11.83	9.64	6.38	7.32	4.53	2.62	3.59	10.73	8.65	8.61	15.94	10.75	8.94	1184	1541	1537	755	453	604	996	516	770	1344	1756	2071	1498	1018	1394	785	469	619	1856	1464	1466	3083	2167	1541	LG1
PARG00201	11.25	2.77	5.38	2.38	7.03	4.77	5.36	10.91	3.55	6.64	3.2	3.31	7.27	3.74	1.72	7.57	2.29	4.92	3.87	4.56	4.49	2.54	3.26	8.14	2945	574	1139	513	1602	1058	1053	2101	639	1131	655	654	1275	674	370	1481	463	959	756	871	864	555	743	1584	LG1
PARG00202	0	0	0	0	0	0	0	0	0	0	0	0	0	0	0	0	0.07	0	0	0	0	0	0	0	0	0	0	0	0	0	0	0	0	0	0	0	0	0	0	0	2	0	0	0	0	0	0	0	LG1
PARG00204	42.93	43.4	43.42	45.01	39.75	42.32	42.57	44.18	47.33	44.13	44.9	42.53	46.63	39.09	41.93	41.1	39.27	40.96	41.73	41.05	40.69	40.37	42.49	42.44	5641	4514	4616	4883	4552	4718	4201	4272	4277	3774	4622	4223	4110	3538	4531	4039	3988	4010	4093	3941	3929	4428	4857	4148	LG1
PARG00205	24.93	29.51	28.46	21.6	18.13	19.81	23.23	24.56	22.19	19.43	24.8	18.96	24.38	25.12	26.46	23.63	21	20.25	21.63	21.86	19.4	27.81	23.84	27.77	2029	1901	1874	1451	1286	1368	1420	1471	1242	1029	1581	1166	1331	1408	1771	1438	1321	1228	1314	1300	1160	1889	1688	1681	LG1
PARG00206	47.92	50.19	54.75	46.53	47.47	47.02	47.99	48.24	50.61	46.34	48.23	53.09	59.8	57.47	58.31	46.25	47.89	45.21	50	45.3	43.01	48.3	48.38	49.81	4000	3316	3697	3206	3453	3330	3008	2963	2905	2517	3154	3349	3348	3304	4002	2887	3089	2811	3115	2763	2638	3365	3513	3092	LG1
PARG00207	66.35	72.88	77.73	67.57	65.51	66.51	71.07	72.24	68.11	62.41	66.32	63.06	103.15	76.53	84.73	64.86	68.07	69.28	62.6	63.99	60	66.68	67.23	69.04	7951	6913	7536	6684	6841	6762	6396	6370	5613	4867	6226	5711	8291	6317	8349	5812	6304	6185	5599	5603	5283	6670	7008	6153	LG1
PARG00208	40.03	44.47	40.91	41.7	39.33	40.48	39.74	32.7	33.24	39.97	37.77	45.05	47.4	42.74	52.46	42.38	43.48	38.14	35.65	35.67	37.65	42.53	38.74	39.15	1599	1406	1322	1375	1369	1372	1192	961	913	1039	1182	1360	1270	1176	1723	1266	1342	1135	1063	1041	1105	1418	1346	1163	LG1
PARG00209	24.93	26.54	19.77	23.93	18.43	21.11	18.37	14.97	17.2	14.71	24.11	22.98	12.9	25.35	22.95	23.46	24.49	24.54	25.94	18.53	16.61	28.5	27.88	26.16	1836	1547	1178	1455	1183	1319	1016	811	871	705	1391	1279	637	1286	1390	1292	1394	1346	1426	997	899	1752	1786	1433	LG1
PARG00210	1.35	0.49	0.64	0.23	1.77	1.06	1.03	0.17	0.37	0.59	0.08	0.17	0.38	0.19	0.39	0.34	0.25	0.09	1.12	0.97	0.26	0.54	0.52	0.61	21	6	8	3	24	14	12	2	4	6	1	2	4	2	5	4	3	1	13	11	3	7	7	7	LG1
PARG00211	0.05	0	0	0	0	0	0	0	0	0	0	0	0	0	0.06	0	0	0	0.12	0	0.06	0	0	0	1	0	0	0	0	0	0	0	0	0	0	0	0	0	1	0	0	0	2	0	1	0	0	0	LG1
PARG00212	0	0.3	0	0	0.41	0.21	0.8	0.81	0.17	0.37	0.46	0	1.43	0.35	0	0.08	0.31	0.48	0.32	0.82	0	0	0	1.61	0	4	0	0	6	3	10	10	2	4	6	0	16	4	0	1	4	6	4	10	0	0	0	20	LG1
PARG00213	0.14	0.18	0.06	0.23	0.16	0.22	0.19	0.19	0.14	0.21	0.12	0.06	0.14	0.61	0.51	0	0.12	0.06	0	0.13	0.06	0.11	0.05	0.13	3	3	1	4	3	4	3	3	2	3	2	1	2	9	9	0	2	1	0	2	1	2	1	2	LG1
PARG00214	0.22	0.28	0.24	0.33	0.25	0.29	0.13	0.37	0.25	0.3	0.25	0.39	0.44	0.25	0.63	0.39	0.25	0.36	0.59	0.3	0.64	1.03	0.9	0.5	9	9	8	11	9	10	4	11	7	8	8	12	12	7	21	12	8	11	18	9	19	35	32	15	LG1
PARG00215	1.58	0.72	0.63	0.85	0.68	0.76	2.46	2.28	1.22	2.6	1.6	0.88	0.19	0.48	0.8	1.28	0.77	0.78	1.24	1.53	0.86	1.69	0.97	3	174	63	56	77	65	71	203	184	92	186	138	73	14	36	72	105	65	64	102	123	69	155	93	245	LG1
PARG00216	10.99	10.35	9.47	10.84	10.15	10.48	9.35	14.59	10.02	10.16	9.77	12.06	17.53	15.68	15.42	9.29	14.51	11.26	10.03	13.62	12.4	12.13	15.82	18.12	1204	897	839	980	969	974	769	1176	755	724	838	998	1288	1183	1389	761	1228	919	820	1090	998	1109	1507	1476	LG1
PARG00217	0.02	0	0.02	0.12	0.31	0.21	0.15	0.24	0.61	0.59	0.09	0.22	0	0.03	0	0.02	0.02	0.05	0.02	0.05	0.02	0.1	0.08	0.02	2	0	2	11	30	20	12	19	46	42	8	18	0	2	0	2	2	4	2	4	2	9	8	2	LG1
PARG00218	5.12	5.48	5.13	5.48	4.71	5.08	5.07	2.87	3.47	2.98	4.32	5.62	1.99	4.91	5.22	5.36	4.48	5.79	5.38	4.76	4.63	4.67	4.96	4.05	468	396	379	413	375	394	348	193	218	177	309	388	122	309	392	366	316	394	367	318	311	356	394	275	LG1
PARG00219	54.48	51.62	52.05	56.59	46.14	51.24	44.69	39.91	44.41	42.03	52.97	54.61	39.3	50.74	48.38	57.61	54.66	61.01	55.39	57	60.28	54.11	56.78	59.78	2920	2190	2257	2504	2155	2330	1799	1574	1637	1466	2224	2212	1413	1873	2132	2309	2264	2436	2216	2232	2374	2421	2647	2383	LG1
PARG00220	41.9	38.12	36.33	37.19	33.1	35.08	40.22	32.03	32.62	25.03	39.58	34.08	32.59	37.84	37.16	35.31	37.02	37.73	35.93	39.31	35.13	34.84	41.86	38.39	4662	3357	3270	3416	3209	3312	3361	2622	2496	1812	3450	2866	2432	2900	3400	2938	3183	3127	2984	3196	2872	3236	4051	3177	LG1
PARG00221	1.34	1.98	0.83	1.17	0.75	0.95	2.29	1.48	0.69	0.82	2.29	1.01	0.27	0.62	0.52	1.15	0.86	0.7	2.1	1.78	1.06	1.56	1.44	2.15	136	159	68	98	66	82	174	110	48	54	182	77	18	43	43	87	67	53	159	132	79	132	127	162	LG1
PARG00222	8.75	8.77	8.33	11.52	11.13	11.31	10.77	10.52	8.89	12.34	10.21	10.61	8.74	8.26	8.32	10.7	9.9	8.97	9.93	9.76	10.66	10.61	11.06	8.76	804	638	619	874	891	882	743	711	562	738	735	737	539	523	629	735	703	614	681	655	720	814	884	599	LG1
PARG00223	0	0	0	0	0	0	0	0	0	0	0	0	0	0	0	0	0	0	0	0	0	0.06	0.19	0.03	0	0	0	0	0	0	0	0	0	0	0	0	0	0	0	0	0	0	0	0	0	4	14	2	LG1
PARG00224	12.14	13.75	13.45	12.34	11.43	11.87	11.72	8.78	9.12	12.04	10.12	11.39	15.86	16.55	18.67	13.17	14.92	15.73	11.41	10.32	11.56	12.52	10.92	11.33	1148	1029	1029	963	942	952	832	611	593	741	750	814	1006	1078	1452	931	1090	1108	805	713	803	988	898	797	LG1
PARG00225	123.62	115.56	107.14	122.12	123.4	122.78	116.77	104.7	127.71	128.46	116.15	124.54	89.08	106.14	95.62	115.22	118.9	108.82	117.02	118.2	123.01	118.03	120.91	109.94	6698	4956	4696	5462	5826	5644	4751	4174	4758	4529	4930	5099	3237	3961	4260	4668	4978	4392	4732	4679	4897	5338	5698	4430	LG1
PARG00226	35.29	37.28	36.14	42.71	36.08	39.3	34	33.55	34.41	33.01	33.27	38.23	26.8	32.54	31.05	39.91	38.81	37.89	43.01	43.51	45.03	33.73	34.18	31.74	1924	1609	1594	1922	1714	1818	1392	1346	1290	1171	1421	1575	980	1222	1392	1627	1635	1539	1750	1733	1804	1535	1621	1287	LG1
PARG00227	6.72	7.25	7.82	6.45	10.86	8.71	8.8	12.43	9.12	9.8	6.29	6.87	10.28	8.32	6.05	8.06	6.7	6.72	6.86	11.5	12.16	3.94	4.31	4.32	697	595	656	552	981	766	685	948	650	661	511	538	715	594	516	625	537	519	531	871	926	341	389	333	LG1
PARG00228	30.67	25.95	29.57	24.58	33.08	28.94	29.39	36.11	29.74	31.8	30.55	28.62	33.03	29.13	25.16	24.07	24.12	23.46	26.63	30.04	28.53	24.77	30.83	31.03	9889	6622	7712	6540	9293	7916	7114	8564	6593	6671	7715	6972	7141	6467	6670	5803	6008	5633	6408	7075	6758	6666	8646	7440	LG1
PARG00229	1.65	2.72	1.59	1.6	1.85	1.73	1.95	2.28	0.74	1.52	3.09	2.89	4.64	4.39	1.49	1.2	3.41	2.97	3.09	2.34	3.22	3.05	2.68	4.91	55	72	43	44	54	49	49	56	17	33	81	73	104	101	41	30	88	74	77	57	79	85	78	122	LG1
PARG00230	1.73	1.19	1.2	0.78	1.3	1.04	2.3	1.56	0.94	1.09	2.56	1.4	2.95	3.04	1.27	1.59	1.62	1.79	1.59	1.85	0.96	2.05	2.41	2.64	137	75	77	51	90	70	137	91	51	56	159	84	157	166	83	94	99	106	94	107	56	136	166	156	LG1
PARG00231	0	0.11	0.05	0.05	0.05	0.05	0.17	0.11	0	0.06	0.11	0.17	0	0	0.1	0.06	0	0.06	0	0.17	0.17	0	0.05	0.06	0	2	1	1	1	1	3	2	0	1	2	3	0	0	2	1	0	1	0	3	3	0	1	1	LG1
PARG00232	0.45	0.21	0.91	0	0.65	0.33	0.38	0.84	0.98	0.61	0.72	0.82	0.17	1.15	0.07	0.3	0.37	0.38	1.29	1.31	2.38	0.41	0.65	0.38	8	3	13	0	10	5	5	11	12	7	10	11	2	14	1	4	5	5	17	17	31	6	10	5	LG1
PARG00233	5.99	5.26	3.76	3.2	4.12	3.67	8.2	8	5.03	7.16	9.05	5.52	2.67	3.93	5.2	5.21	3.16	3.61	8.9	6.46	4.78	9.94	9.6	9.18	1136	789	576	501	680	590	1167	1116	656	883	1344	790	339	513	810	739	463	510	1259	894	666	1572	1582	1294	LG1
PARG00234	15.13	18.5	17.53	17.11	17.51	17.31	13.3	13.92	11.93	18.27	13.41	15.59	15.63	17.53	17.64	18.96	19.89	17.2	15.26	15	14.5	15.81	15.17	16.33	1248	1208	1170	1165	1259	1212	824	845	677	981	867	972	865	996	1197	1170	1268	1057	940	904	879	1089	1089	1002	LG1
PARG00235	14.52	12.84	15.63	14.15	19.36	16.82	17.23	26.02	18.46	17.09	14.72	13.85	23.75	15.29	13.2	12	12.17	11.63	13.49	14.96	12.49	11.27	14.67	14.53	3064	2144	2669	2465	3559	3012	2730	4040	2678	2347	2433	2209	3361	2222	2291	1893	1984	1828	2125	2307	1937	1985	2693	2280	LG1
PARG00237	47.46	46.46	45.69	53.71	56.66	55.23	51.41	55.2	51.62	61.51	54.14	58	42.88	39.58	44.58	49.71	50.08	47.17	52.13	52.97	50.93	53.25	57.57	48.73	3008	2331	2343	2810	3129	2970	2447	2574	2250	2537	2688	2778	1823	1728	2323	2356	2453	2227	2466	2453	2372	2817	3174	2297	LG1
PARG00238	817.19	646.3	513.98	826.32	742.62	783.34	886.38	622.29	713.87	494.23	644.85	670.51	241.41	666.65	472.54	747.58	722.65	835.99	787.75	783.2	764.2	598.22	636.9	593.6	101059	63262	51420	84352	80021	82186	82313	56621	60705	39771	62471	62660	20023	56781	48048	69128	69057	77011	72707	70762	69438	61748	68507	54593	LG1
PARG00239	3.86	4.33	4.89	2.8	3.23	3.02	1.82	1.93	2.62	3.51	2.46	3.09	6.32	4.05	5.34	2.95	2.3	2.83	2.14	3.65	3.11	3.86	2.6	3.92	152	135	156	91	111	101	54	56	71	90	76	92	167	110	173	87	70	83	63	105	90	127	89	115	LG1
PARG00240	0	0	0	0	0.1	0	0.11	0	0	0	0	0	0	0	0	0	0.11	0	0.11	0	0	0	0	0	0	0	0	0	1	0	1	0	0	0	0	0	0	0	0	0	1	0	1	0	0	0	0	0	LG1
PARG00242	30.45	33.55	30.01	29.05	26.28	27.64	28.56	25.79	26.46	31.6	22.1	30.61	25.02	29.42	29.07	28.59	28.56	29.67	29.69	27.69	28.83	26.88	25.78	25.39	1722	1502	1373	1356	1295	1326	1213	1073	1029	1163	979	1308	949	1146	1352	1209	1248	1250	1253	1144	1198	1269	1268	1068	LG1
PARG00243	3.43	3.85	2.87	3.24	3.09	3.16	3.48	2.49	3.14	4.8	3.05	4.07	1.73	4.51	3.06	3.99	4.34	3.54	2.13	3.52	3.63	3.11	3.29	3.41	614	545	416	479	482	480	467	328	386	559	427	550	208	556	450	534	600	472	285	460	477	464	512	454	LG1
PARG00244	6.81	7.22	6.6	6.31	4.77	5.53	4.02	4.58	5.63	5.01	5.24	6.6	5.08	6.54	6.94	5.45	5	5.35	4.78	4.66	4.84	5.62	4.26	3.93	732	614	574	560	447	504	324	362	416	350	441	536	366	484	613	438	415	428	383	366	382	504	398	314	LG1
PARG00247	0	0	0	0.07	0	0.03	0	0	0.04	0.17	0	0	0.08	0	0	0	0	0	0	0.07	0	0	0	0.04	0	0	0	2	0	1	0	0	1	4	0	0	2	0	0	0	0	0	0	2	0	0	0	1	LG1
PARG00248	0	0	0	0	0	0	0	0	0	0	0	0	0	0	0	0	0	0	0	0	0.07	0	0.13	0	0	0	0	0	0	0	0	0	0	0	0	0	0	0	0	0	0	0	0	0	2	0	4	0	LG1
PARG00249	13.25	12.93	14.77	14.17	8.73	11.38	9.64	5.11	8.72	5.63	10.98	9.79	6.01	10.1	12.32	12.25	9.16	12.95	13.1	11.5	12.28	11.16	9.92	8.65	2752	2126	2483	2431	1581	2006	1504	781	1246	761	1787	1537	837	1445	2105	1903	1471	2005	2031	1746	1875	1935	1793	1337	LG1
PARG00250	24.18	23.96	22.18	19.52	16.3	17.87	26.31	30.72	24.02	28.11	35.88	30.06	75.39	29.89	37.2	22.48	23.12	19.06	26.61	24.99	19.79	35.45	34.52	29.01	3054	2395	2266	2035	1794	1914	2495	2854	2086	2310	3549	2869	6385	2600	3862	2123	2256	1793	2508	2306	1836	3737	3792	2724	LG1
PARG00251	3.56	3.62	5.47	1.07	0.75	0.91	1.85	3.66	2.91	1.75	2.53	1.73	39.95	3.13	20.01	3.89	4.61	2.92	2.99	0.71	0.97	6.66	3.67	2.67	185	149	230	46	34	40	72	140	104	59	103	68	1392	112	855	151	185	113	116	27	37	289	166	103	LG1
PARG00252	5.69	5.48	5.04	5.35	5.14	5.24	5.33	5.22	3.78	5.7	5.39	4.94	5.17	6.14	6.27	5.27	5.07	4.4	5.2	5.89	6.34	6.39	6.3	5.63	689	525	494	535	542	538	485	465	315	449	511	452	420	512	624	477	474	397	470	521	564	646	664	507	LG1
PARG00253	0.2	0.16	0.21	0.14	0.29	0.22	0.27	0.31	0.25	0.26	0.38	0.32	0.21	0.15	0.12	0.32	0.35	0.36	0.23	0.2	0.23	0.12	0.21	0.56	14	9	12	8	18	13	14	16	12	12	21	17	10	7	7	17	19	19	12	10	12	7	13	29	LG1
PARG00254	0	0	0	0	0	0	0.05	0	0	0	0	0	0	0	0	0	0	0	0.05	0	0	0	0	0	0	0	0	0	0	0	1	0	0	0	0	0	0	0	0	0	0	0	1	0	0	0	0	0	LG1
PARG00255	0.03	0.03	0.06	0.09	0.03	0.06	0	0	0.07	0.2	0	0.14	0	0	0.16	0.1	0.1	0.14	0	0.07	0	0.06	0.03	0	1	1	2	3	1	2	0	0	2	5	0	4	0	0	5	3	3	4	0	2	0	2	1	0	LG1
PARG00256	0.05	0	0	0.03	0.05	0.04	0	0	0.02	0.04	0	0	0	0.02	0.01	0.08	0.03	0.05	0	0	0	0.03	0.05	0.09	4	0	0	2	4	3	0	0	1	2	0	0	0	1	1	5	2	3	0	0	0	2	4	6	LG1
PARG00257	0	0	0	0	0	0	0	0	0.05	0	0	0	0	0	0	0	0	0	0	0.04	0	0	0.07	0	0	0	0	0	0	0	0	0	2	0	0	0	0	0	0	0	0	0	0	2	0	0	4	0	LG1
PARG00258	0	0.03	0	0	0	0	0	0	0	0	0	0	0	0	0	0	0.03	0	0	0	0	0	0	0	0	2	0	0	0	0	0	0	0	0	0	0	0	0	0	0	2	0	0	0	0	0	0	0	LG1
PARG00259	6.06	5.44	6.98	6.17	5.43	5.78	4.85	5.62	3.48	7.19	4.59	6.37	7.29	5.8	6.52	5.62	5.09	3.93	3.93	3.52	3.59	5.23	3.53	4.6	519	369	484	436	405	420	312	354	205	401	308	412	419	342	459	360	337	251	251	220	226	374	263	293	LG1
PARG00260	0.04	0	0	0.07	0.07	0.07	0.04	0.06	0	0	0	0.09	0.05	0	0	0.08	2.17	0.01	2.48	0.95	2.52	6.44	11.69	14.73	4	0	0	6	6	6	3	4	0	0	0	7	3	0	0	6	165	1	182	68	182	528	999	1077	LG1
PARG00261	0.29	0.17	0.36	0.19	0.06	0.12	0.32	0.54	0.38	0.36	0.57	0.24	1.26	0.69	0.64	0.25	0.41	0.57	0.88	0.51	0.29	0.16	0.21	0.32	11	5	11	6	2	4	9	15	10	9	17	7	32	18	20	7	12	16	25	14	8	5	7	9	LG1
PARG00262	0	0.09	0.09	0.13	0.04	0.09	0.05	0.05	0	0	0	0.1	0.11	0	0	0	0.1	0.05	0.1	0.1	0.05	0.09	0	0.05	0	2	2	3	1	2	1	1	0	0	0	2	2	0	0	0	2	1	2	2	1	2	0	1	LG1
PARG00263	2.09	0.32	0.31	0.35	0.81	0.59	1.06	2.38	3.7	0.13	1.6	21.59	3.11	1.51	0.2	0.56	2.27	7.17	0.28	0.97	0.45	1.1	1.06	0.56	50	6	6	7	17	12	19	42	61	2	30	391	50	25	4	10	42	128	5	17	8	22	22	10	LG1
PARG00264	7.31	1.33	0.89	4.36	2.8	3.56	12.53	19.9	35.59	3.53	21.84	37.33	20.93	3.34	1.48	7.29	24.54	30.44	5.86	9.21	1.39	4.38	12.92	7.78	264	38	26	130	88	109	340	529	884	83	618	1019	507	83	44	197	685	819	158	243	37	132	406	209	LG1
PARG00265	17.77	10.18	22.95	17.37	50.92	34.6	24.96	47.54	21.86	46.33	25.46	14.73	46.69	13.37	9.62	14.14	15.29	8.11	19.87	24.22	14.71	10.51	14.78	31.99	1432	649	1496	1155	3575	2365	1510	2818	1211	2429	1607	897	2523	742	637	852	952	487	1195	1426	871	707	1036	1917	LG1
PARG00266	2.95	3.51	4.53	3.84	4.37	4.11	4.58	5	5.16	5.3	3.94	2.78	6.81	3.27	5.4	3.89	3.71	3.5	3.9	2.8	2.61	3.32	2.69	3.36	842	792	1045	905	1085	995	981	1049	1011	983	880	600	1303	642	1267	830	818	743	831	583	546	790	667	713	LG1
PARG00267	99.26	108.42	103.56	90.04	63.82	76.58	73.38	64.35	68.89	83.19	74.72	89.61	107.45	107.09	146.49	103.9	99.66	97.18	94.76	98.88	101.4	117.16	95.74	91.41	4518	3906	3813	3383	2531	2957	2508	2155	2156	2464	2664	3082	3280	3357	5482	3536	3505	3295	3219	3288	3391	4451	3790	3094	LG1
PARG00268	64.44	53.61	53.95	52.76	56.57	54.72	61.49	54.42	51.35	45.57	59.33	48.59	48.59	56.99	52.6	52.14	52.88	57.81	53.23	54.82	50.3	51.2	55.75	53.21	13348	8790	9041	9021	10211	9616	9564	8294	7314	6143	9628	7606	6750	8131	8958	8076	8465	8920	8229	8297	7656	8852	10045	8197	LG1
PARG00269	24.51	33.09	37.09	29.75	32.3	31.03	28.93	28.77	23.41	23.02	24.88	25.91	28.02	32.48	44.07	30.48	30.64	22.73	26.74	26.8	48.87	22.68	20.05	22.45	527	563	645	528	605	566	467	455	346	322	419	421	404	481	779	490	509	364	429	421	772	407	375	359	LG1
PARG00270	0.04	0	0.1	0.05	0.14	0.1	0	0	0	0.25	0.05	0.05	0.06	0	0.1	0.32	0.05	0.16	0	0.06	0.28	0	0.09	0	1	0	2	1	3	2	0	0	0	4	1	1	1	0	2	6	1	3	0	1	5	0	2	0	LG1
PARG00271	0.01	0	0	0	0	0	0	0	0	0	0	0.04	0	0	0	0	0	0	0	0	0	0	0	0.02	1	0	0	0	0	0	0	0	0	0	0	2	0	0	0	0	0	0	0	0	0	0	0	1	LG1
PARG00272	1.93	2.26	2.13	1.91	2.39	2.17	1.92	1.92	2.19	3.6	2.02	2.62	2.84	1.94	2.27	2.65	2.45	1.95	1.91	2.06	2.73	2.11	1.43	2.13	149	138	133	122	161	142	111	109	116	181	122	153	147	103	144	153	146	112	110	116	155	136	96	122	LG1
PARG00273	0.78	1.06	0.94	0.99	1	0.99	0.85	0.81	0.77	0.65	0.6	0.66	1	0.72	0.95	0.82	0.81	0.51	0.72	0.91	0.93	0.78	0.84	0.93	123	132	120	128	137	132	100	94	83	67	74	78	106	78	123	97	98	60	84	105	108	102	115	109	LG1
PARG00274	0	0	0	0	0.07	0.04	0	0	0	0	0.04	0	0	0	0.04	0	0.08	0.16	0	0.04	0	0	0	0	0	0	0	0	2	1	0	0	0	0	1	0	0	0	1	0	2	4	0	1	0	0	0	0	LG1
PARG00276	0	0	0	0	0	0	0	0	0	0.12	0.1	0	0	0	0	0.1	0	0	0	0	0	0	0	0	0	0	0	0	0	0	0	0	0	2	2	0	0	0	0	2	0	0	0	0	0	0	0	0	LG1
PARG00278	0.15	0.12	0.17	0.08	0.05	0.07	0.08	0.24	0	0.3	0.3	0.05	0.05	0	0	0.22	0.06	0.08	0.08	0.13	0	0.36	0.08	0.14	13	8	12	6	4	5	5	15	0	17	20	3	3	0	0	14	4	5	5	8	0	26	6	9	LG1
PARG00279	33.14	45.9	45.84	33.74	25.92	29.74	30.66	29.52	29.91	38.71	30.41	31.58	57.49	43.7	60.8	41.46	36.91	39.28	36.78	32.35	42.13	39.2	32.12	34.71	1579	1731	1767	1327	1076	1202	1097	1035	980	1200	1135	1137	1837	1434	2382	1477	1359	1394	1308	1126	1475	1559	1331	1230	LG1
PARG00280	60.32	22.65	37.89	22.31	37.89	30.31	25.67	41.14	26.7	44.75	34.04	27.34	82.29	31.99	20.43	26.54	14.76	16.35	27.94	33.35	40.78	22.07	42.66	37.69	8204	2438	4169	2505	4490	3498	2622	4117	2497	3961	3627	2810	7507	2997	2285	2699	1551	1657	2836	3314	4075	2506	5047	3812	LG1
PARG00281	18.87	15.88	17.17	17.79	27.23	22.64	20.64	27.25	24.65	21.48	24.37	19.57	19.66	15.96	14.95	17.64	18.79	15.47	18.74	21.08	17.62	16.04	19.51	18.96	2022	1347	1488	1574	2542	2058	1661	2148	1816	1498	2046	1585	1413	1178	1317	1413	1556	1235	1499	1650	1387	1435	1818	1511	LG1
PARG00282	44.45	34.08	60.78	43.13	80.39	62.26	50.71	74.24	52.03	97.21	43.94	50.23	56.25	58.99	21.96	34.15	39.33	30.22	39.35	47.28	54.58	46.46	43.22	48.78	7378	4478	8161	5909	11627	8768	6321	9067	5939	10500	5713	6301	6262	6744	2997	4239	5044	3737	4875	5734	6657	6437	6240	6021	LG1
PARG00283	59.49	54.37	46.4	48.55	46.78	47.64	50.17	47.72	43.41	44.69	54.99	52.11	34.17	44.52	36.74	43.76	43.51	46.56	50.18	41.27	32.61	47.6	44.08	53.98	17018	12311	10737	11464	11661	11562	10777	10045	8539	8319	12324	11265	6556	8772	8641	9360	9619	9921	10714	8625	6854	11365	10968	11483	LG1
PARG00284	68.31	68.1	66.55	74.01	31.38	52.12	41.51	33.32	32.97	51.03	41.79	48.39	22.24	58.28	68.8	67.05	58.42	64.76	52.52	51.21	66.69	56.89	48.3	44.15	7760	6123	6116	6940	3106	5023	3541	2785	2575	3772	3719	4154	1694	4560	6426	5695	5128	5480	4453	4250	5566	5394	4772	3730	LG1
PARG00285	8.75	9.16	8.87	9.38	6.86	8.08	7.97	5.3	7.01	5.73	8.26	7.56	4.6	8.15	8.14	9.29	8.17	8	9.18	7.7	6.72	8.07	8.92	8.63	911	755	747	806	622	714	623	406	502	388	674	595	321	584	697	723	657	620	713	586	514	701	808	668	LG1
PARG00286	7.28	7.92	7.71	7.39	6.56	6.96	6.7	7.99	7.2	7.63	7.39	8.34	6.65	7.11	7.72	7.35	7.19	7.18	7.66	9.99	11.52	7.97	10.03	8.08	1138	980	976	954	894	924	787	919	774	777	905	986	698	766	993	859	869	836	894	1141	1324	1041	1365	940	LG1
PARG00287	37.82	35.21	41.61	42.91	59.36	51.37	44.06	60.43	54.5	59.02	42.89	44.22	69.81	41.06	34.95	43.94	40.79	35.48	37.08	44.13	42.45	36.75	41.78	42.64	3626	2672	3227	3396	4959	4178	3172	4263	3593	3682	3221	3204	4489	2711	2755	3150	3022	2534	2653	3091	2990	2941	3484	3040	LG1
PARG00288	19.86	20.15	25.88	19.7	22.72	21.25	23.51	26.65	25.32	26.18	19.19	18.65	30.11	21.54	31.47	23.16	22.57	18.99	19.93	17.58	19.7	19.46	17.5	20.04	1478	1187	1558	1210	1473	1342	1314	1459	1296	1268	1119	1049	1503	1104	1926	1289	1298	1053	1107	956	1077	1209	1133	1109	LG1
PARG00289	49.22	49.53	56.39	51.01	60.35	55.81	52.65	53.9	57.52	64.92	51.67	53.2	44.67	48.83	42.12	50.25	51.09	46.23	50.58	51.53	57.53	47.15	50.69	51.71	10688	8514	9906	9145	11419	10282	8586	8613	8590	9174	8790	8730	6506	7303	7521	8160	8573	7478	8198	8176	9179	8547	9575	8351	LG1
PARG00290	0.05	0.1	0.09	0.1	0.12	0.11	0.11	0.15	0.13	0.08	0.09	0.06	0.17	0.03	0.12	0.14	0.07	0.13	0.12	0.15	0.06	0.09	0.06	0.06	12	21	19	21	27	24	21	29	23	14	19	11	30	6	25	27	15	25	24	28	11	19	13	11	LG1
PARG00291	0.01	0.03	0.03	0.08	0.03	0.05	0.06	0.01	0.02	0.05	0.02	0.02	0.04	0.02	0.02	0.04	0.09	0.05	0.02	0.04	0.03	0.01	0	0.02	4	6	7	17	6	12	12	3	3	8	5	5	7	3	4	9	18	10	5	7	7	2	0	4	LG1
PARG00292	0	0	0	0.06	0	0	0	0	0	0	0	0	0	0	0	0	0.07	0	0	0	0	0	0	0	0	0	0	1	0	0	0	0	0	0	0	0	0	0	0	0	1	0	0	0	0	0	0	0	LG1
PARG00293	0.32	0.16	0.32	0.49	0.44	0.45	0.2	0.29	0.25	0.56	0.3	0.4	0.38	0.28	0.1	0.37	0.8	0.26	0.2	0.12	0.79	0.31	0.61	0.72	15	6	12	19	18	18	7	10	8	17	11	14	12	9	4	13	29	9	7	4	27	12	25	25	LG1
PARG00294	0	0	0.05	0.05	0.09	0.09	0	0.05	0	0	0	0	0	0	0.18	0	0.14	0	0.1	0	0.1	0.31	0.17	0.7	0	0	1	1	2	2	0	1	0	0	0	0	0	0	4	0	3	0	2	0	2	7	4	14	LG1
PARG00295	0	0	0	0	0	0	0	0	0	0	0	0	0	0	0	0	0.09	0	0	0	0	0.08	0.23	0.36	0	0	0	0	0	0	0	0	0	0	0	0	0	0	0	0	1	0	0	0	0	1	3	4	LG1
PARG00296	6.03	8.78	7.64	9.38	9.94	9.66	8.58	7.75	9.69	10.85	7.33	8.76	6.7	7.07	5.92	8.5	7.94	7.65	7.34	7.8	6.15	7.88	6.65	6.31	275	317	282	353	395	374	294	260	304	322	262	302	205	222	222	290	280	260	250	260	206	300	264	214	LG1
PARG00297	3.25	4.53	3.93	3.61	3.43	3.52	2.85	3.9	3.2	4.05	3.18	3.93	5.31	3.74	4.89	3.54	2.92	2.68	3.41	9.48	10.33	3.35	6.22	1.59	481	530	470	440	442	441	316	424	325	390	368	439	526	381	594	391	334	295	376	1024	1122	413	800	175	LG1
PARG00298	72.57	65.32	76.66	62.27	77.09	69.88	70.21	78.66	68.29	78.72	70.31	66.96	98.95	72.04	69.78	57.28	60.06	56.21	67.65	66.51	64.93	70.83	74.53	77.76	7558	5385	6459	5354	6996	6175	5491	6028	4891	5335	5737	5270	6912	5168	5976	4461	4834	4361	5259	5061	4969	6157	6752	6023	LG1
PARG00299	245.61	322.82	328.07	289.76	178.86	232.8	190.74	171.97	152.92	219.47	167.31	223.89	217.01	306.34	510.74	350.91	352.04	312.97	279.59	182.33	248.08	343.55	188.93	201.27	10513	10937	11360	10238	6671	8454	6131	5416	4501	6113	5610	7242	6230	9031	17975	11231	11644	9979	8932	5702	7802	12274	7034	6407	LG1
PARG00300	18.95	18.83	17.42	18.21	13.57	15.82	15.18	11.77	10.73	15.86	19.93	17.94	18.12	17.75	21.29	16.9	18.46	16.53	16.7	15.22	16.78	18.31	16.42	16.26	1282	1008	953	1017	800	908	771	586	499	698	1056	917	822	827	1184	855	965	833	843	752	834	1034	966	818	LG1
PARG00301	0.53	0.64	0.67	0.49	0.3	0.4	0.41	0.4	0.59	0.42	0.74	0.93	0.2	0.33	0.51	0.79	0.37	0.7	0.55	0.53	0.46	0.37	0.4	0.43	47	45	48	36	23	30	27	26	36	24	51	62	12	20	37	52	25	46	36	34	30	27	31	28	LG1
PARG00302	20.28	21.25	21.26	21.06	22.18	21.64	22.28	21.27	23.76	21.61	25.84	20.31	20.07	21.95	21.99	19.59	22.9	22.87	22.06	20.45	20.44	22.38	21.9	21.21	2415	2003	2048	2070	2301	2186	1992	1863	1945	1674	2410	1827	1603	1800	2153	1744	2107	2028	1960	1779	1788	2224	2268	1878	LG1
PARG00303	1.84	1.7	2.17	2.5	2.09	2.29	1.9	1.3	1.56	1.87	1.83	1.85	1.29	1.44	1.62	2.19	2.25	2.15	2.39	2.48	2.41	2.63	2.37	2.89	362	266	347	407	359	383	281	189	211	240	283	276	171	196	263	323	343	316	352	357	349	433	407	424	LG1
PARG00304	9.87	10.61	8.27	7.21	4.82	5.99	6.43	7.36	4.93	6.23	4.87	9.56	6.62	8.93	8.9	6.78	6.84	6.8	7.11	5.75	5.89	7.2	6.91	8	536	456	363	323	228	276	262	294	184	220	207	392	241	334	397	275	287	275	288	228	235	326	326	323	LG1
PARG00305	18.2	11.06	13.44	13.33	20.61	17.07	15.12	22.06	15.63	14.45	15.26	14.18	22.65	13.87	10.47	12.06	11.96	12.49	13.65	16.2	14.03	12.33	18.82	16.71	6247	3004	3731	3778	6164	4971	3897	5572	3690	3227	4102	3678	5215	3278	2955	3096	3172	3194	3498	4063	3539	3533	5618	4266	LG1
PARG00306	14.5	13.33	13.63	14.13	16.72	15.46	13.39	14.21	15.62	14.52	13.85	14.15	12.6	12.95	11.76	13.17	13.73	13.94	14.78	15.1	14.1	13.79	15.52	14.99	1596	1161	1214	1284	1603	1444	1107	1151	1182	1040	1194	1177	930	982	1064	1084	1168	1143	1214	1214	1140	1267	1486	1227	LG1
PARG00307	0	0	0.11	0.05	0	0	0	0	0	0	0	0.12	0.07	0	0.11	0	0.12	0.12	0	0	0	0	0	0	0	0	2	1	0	0	0	0	0	0	0	2	1	0	2	0	2	2	0	0	0	0	0	0	LG1
PARG00310	3.58	2.97	2.82	4.38	4.28	4.33	3.47	3.88	3.75	4.45	4.3	6.01	3.97	3.24	2.83	3.51	4.83	3.97	3.3	3.22	3.22	4.11	3.18	2.98	523	343	333	528	544	536	380	417	376	422	492	663	388	326	340	383	544	431	359	343	345	501	404	323	LG1
PARG00311	10.73	12.06	11.85	5.16	4.77	4.96	7.58	9.91	7.8	8	7.73	8.75	24.87	14.66	16.62	7.39	9.01	7.95	5.81	8.42	7.27	9.69	9.33	12.15	948	843	847	376	367	372	503	644	474	460	535	584	1473	892	1207	488	615	523	383	543	472	714	717	798	LG1
PARG00312	5.14	4.19	5.96	6.27	8.55	7.44	9.48	11.67	11.67	7.46	9.85	7.94	8.25	6.5	4.12	5.13	6.62	6	5.38	5.95	4.73	4.53	7.66	8.87	577	372	541	581	837	709	799	964	901	545	866	674	621	503	380	431	574	502	451	488	390	425	748	741	LG1
PARG00313	2.04	1.76	1.69	1.55	2.58	2.08	2.81	5.18	2.87	2.54	2.52	2.73	2.32	3.82	1.24	1.45	1.29	1.4	2.13	2.74	1.16	1.75	3.64	3.04	360	245	241	225	396	310	371	671	347	291	347	363	274	463	179	191	175	184	280	353	150	257	557	398	LG1
PARG00315	4.76	4.2	4.8	5.18	5.33	5.26	4.75	5.54	5.07	5.01	5.2	5.34	4.57	5.12	4.44	5.49	5.1	5.05	5.19	5.11	5.97	4.97	5.18	5.55	670	468	546	602	653	628	502	573	490	459	573	568	431	496	514	577	554	529	545	525	617	584	634	581	LG1
PARG00316	47.44	49.23	52.82	52.82	53.56	53.2	49.16	52.63	48.84	52.31	49.93	52.05	48.04	46.51	46.26	47.42	49.09	52.06	49.64	51.59	57.35	51.03	48.82	45.16	3122	2564	2812	2869	3071	2970	2429	2548	2210	2240	2574	2588	2120	2108	2503	2333	2496	2552	2438	2480	2773	2803	2794	2210	LG1
PARG00317	25.22	24.86	25.16	20.04	23.74	21.94	23.19	26.88	23.71	22.82	24.84	21.29	33.16	24.5	21.61	19.31	19.98	19.46	20.45	20.35	18.45	19.7	23.33	24.11	3551	2771	2866	2329	2913	2621	2452	2785	2296	2091	2740	2265	3132	2376	2502	2033	2174	2041	2149	2093	1909	2315	2857	2525	LG1
PARG00318	0.15	0.26	0.29	0.69	1.12	0.91	0.52	0.51	0.21	0.76	0.54	0.37	0.22	0.32	0.18	0.19	0.36	0.55	0.45	0.46	0.45	0.52	0.07	0.43	10	14	16	39	67	53	27	26	10	34	29	19	10	15	10	10	19	28	23	23	23	30	4	22	LG1
PARG00319	16.29	16.63	15.42	15.73	13.66	14.67	14.86	13.49	12.87	13.08	15.37	13.65	14.29	14.65	15.1	14.25	14.82	14.21	14.89	14.9	13.4	15.87	14.27	14.32	1851	1496	1418	1476	1353	1414	1268	1128	1006	967	1368	1172	1089	1147	1411	1211	1301	1203	1263	1237	1119	1505	1411	1210	LG1
PARG00321	20.94	21.75	22.66	19.46	20.69	20.09	19.03	22.49	22.55	22.09	26.84	25.69	29.22	21.23	25.31	18.45	23.31	19.49	17.75	20.54	18.07	19.17	19.22	20.42	1468	1207	1285	1126	1264	1195	1002	1160	1087	1008	1474	1361	1374	1025	1459	967	1263	1018	929	1052	931	1122	1172	1065	LG1
PARG00322	11.55	12.32	11.71	14.35	12.38	13.33	11.74	10.06	12.53	10.57	17.76	14.29	8.78	11.67	10.75	13.02	14.83	13.71	12.5	11.66	11.24	13.57	13.04	10.74	3691	3118	3029	3786	3447	3616	2818	2365	2754	2199	4446	3452	1883	2568	2825	3112	3662	3264	2983	2722	2639	3619	3626	2554	LG1
PARG00323	111.53	138.08	126.3	125.63	67.23	95.64	75.09	56.79	52.63	79.81	77.97	91.97	80.14	139.84	156.6	133.02	121.97	110.36	106.7	79.45	88.04	127.38	79.16	78.33	5843	5726	5353	5433	3069	4251	2954	2189	1896	2721	3200	3641	2816	5046	6746	5211	4938	4307	4172	3041	3389	5570	3607	3052	LG1
PARG00324	0.45	0.35	0.45	1.01	1.82	1.45	0.26	0.38	0.65	0.3	0.75	0.41	0.25	0.08	0.34	0.82	1.33	0.6	0.49	0.23	0.3	0.4	0.16	0.79	16	10	13	30	57	44	7	10	16	7	21	11	6	2	10	22	37	16	13	6	8	12	5	21	LG1
PARG00325	0.21	0.23	0.12	0.17	0.29	0.23	0.19	0.29	0.19	0.04	0.16	0.23	0.57	0.35	0.26	0.32	0.44	0.21	0.11	0.37	0.19	0.27	0.52	0.59	15	13	7	10	18	14	10	15	9	2	9	12	27	17	15	17	24	11	6	19	10	16	32	31	LG1
PARG00326	2.92	1.85	2.11	1.23	1.37	1.3	1.57	1.88	1.49	1.8	1.79	1.78	2.19	3.35	1.7	1.27	1.69	1.53	1.36	2.95	2.02	1.68	4.94	5.53	472	236	276	164	193	178	191	224	166	189	227	217	237	373	226	154	211	184	164	348	240	227	694	664	LG1
PARG00327	10.18	7.69	7.78	5.25	5.79	5.53	4.68	6.73	5.17	7.75	10.85	8.48	16.09	15.52	9.46	5.65	5.02	6	4.89	6.51	6.97	4.01	7.1	11.09	976	584	604	416	484	450	337	475	341	484	815	615	1035	1025	746	405	372	429	350	456	491	321	592	791	LG1
PARG00328	10.08	7.62	9.06	7.26	7.18	7.21	8.58	9.9	6.86	5.18	8.86	7.72	10.7	7.77	9.1	7.75	6.5	7.47	9.44	7.63	6.51	6.29	7.31	6.65	1749	1046	1272	1040	1085	1062	1118	1264	819	585	1204	1012	1245	929	1299	1005	872	966	1223	967	830	911	1104	858	LG1
PARG00329	4.44	5.79	5.57	4.15	2.49	3.29	2.37	2.99	2.52	2.55	2.58	2.45	5.47	5.34	9.34	5.18	4.87	4.82	3.06	2.43	3.01	3.65	2.29	2.68	541	558	549	417	264	340	217	268	211	202	246	226	447	448	936	472	458	437	278	216	269	371	243	243	LG1
PARG00330	23.92	21.85	20.97	22.41	19.62	20.98	18.59	17.05	18.54	17.39	21.88	20.67	16.19	21.37	22.31	20.28	20.84	21.84	22.54	21.29	19.47	24.24	22.56	22.25	3755	2715	2663	2904	2683	2794	2191	1969	2001	1776	2691	2452	1705	2310	2879	2381	2528	2554	2641	2442	2246	3176	3080	2597	LG1
PARG00331	0.04	0	0	0	0.02	0.01	0.05	0	0.09	0.06	0.03	0.03	0.03	0.01	0	0.03	0.06	0	0	0.04	0.05	0	0	0	4	0	0	0	2	1	4	0	6	4	2	2	2	1	0	2	5	0	0	3	4	0	0	0	LG1
PARG00333	26.12	25.72	27.97	24.8	27.14	26	24.07	27.2	27.87	25.57	25.79	24.45	48.28	25.27	29.43	25.96	27.61	25.39	22.86	28.27	25.81	23.24	25.09	24.5	2212	1724	1916	1734	2003	1868	1531	1695	1623	1409	1711	1565	2742	1474	2049	1644	1807	1602	1445	1749	1606	1643	1848	1543	LG1
PARG00334	37.1	36.05	32.96	43.83	35.62	39.61	44.1	36.21	43.51	33.88	46.39	47.81	46.67	39.97	45.59	47.94	52.13	51.78	41.36	41.75	39.71	36.56	37.14	37.25	2659	2045	1911	2593	2224	2408	2373	1909	2144	1580	2604	2589	2243	1973	2686	2569	2887	2764	2212	2186	2091	2187	2315	1985	LG1
PARG00335	21.02	19.47	20.17	23.72	17.38	20.47	18.97	15.12	18.33	31.12	22.47	25.32	14.11	20.53	17.26	22.15	20.3	19.6	20.01	19.62	20.27	22.61	20.79	18.43	2573	1886	1997	2397	1854	2126	1744	1362	1543	2479	2155	2342	1158	1731	1737	2027	1920	1787	1828	1755	1823	2310	2213	1678	LG1
PARG00336	887.72	924.33	821.86	1050.33	807.79	925.77	904.35	711.82	821.16	762.87	815.13	912.8	568.72	971.47	934.95	1042.92	992.56	960.08	1006.13	1009.21	981.2	1039.9	943.99	873.46	42511	35036	31839	41519	33706	37612	32521	25080	27040	23772	30579	33032	18266	32041	36813	37344	36729	34248	35960	35309	34524	41565	39319	31107	LG1
PARG00337	8.38	7.03	6.93	9.38	14.32	11.91	11.49	11.74	13.3	14.9	9.13	9.26	5.2	6.92	5.47	9.69	9.04	9.46	8.27	10.87	11.08	8.06	9.48	7.87	1477	980	988	1364	2198	1781	1520	1522	1611	1708	1260	1233	615	840	792	1277	1231	1242	1088	1399	1434	1186	1453	1031	LG1
PARG00338	38.46	36.32	52.69	133.41	201.42	168.34	121.16	168.34	191.76	117.79	62.95	53.17	175.47	54.16	66.74	137.65	157.51	161.44	64.53	78.46	109.84	47.7	41.81	46.08	3995	2986	4427	11438	18228	14833	9450	12864	13695	7961	5122	4173	12223	3874	5699	10690	12641	12490	5002	5954	8382	4135	3777	3559	LG1
PARG00339	114.62	107.49	105.61	106.38	100.51	103.36	103.57	94.23	87.62	98.93	104.33	104.93	87.14	103.22	96.94	102.55	100.97	112.21	108.43	107.64	104.1	107.52	103.85	103.83	10667	7918	7951	8172	8150	8161	7238	6452	5607	5991	7606	7379	5439	6616	7418	7136	7261	7779	7531	7319	7118	8352	8406	7186	LG1
PARG00340	62.66	58.54	48.5	73.92	49.73	61.5	53.66	34.93	40.88	42.78	44.01	53	24.62	53.32	60.95	71.57	61.52	71.77	64.56	62.14	67.96	60.75	54.82	46.28	8440	6242	5285	8219	5837	7028	5428	3462	3787	3750	4644	5395	2224	4947	6751	7209	6404	7202	6491	6116	6726	6830	6423	4636	LG1
PARG00341	1.71	1.24	2.56	4.38	9.87	7.18	1.67	3.14	2.14	6.36	2.61	1.66	2.07	0.75	0.96	5.57	10.07	5.52	1.79	2.61	2	1.3	2.1	3	63	36	76	133	316	224	46	85	54	152	75	46	51	19	29	153	286	151	49	70	54	40	67	82	LG1
PARG00342	160.07	143.44	165.17	153.57	218.14	186.74	169.86	227.03	189.98	260.33	179.01	187.8	266.08	176.69	162.32	159.56	163.62	137.54	155.28	177.51	191.92	160.85	177.99	173.99	7123	5052	5946	5641	8458	7050	5676	7433	5813	7538	6240	6315	7941	5415	5939	5309	5626	4559	5157	5771	6275	5974	6889	5758	LG1
PARG00343	26.86	33.96	34.96	15.42	13.5	14.43	18.09	20.74	22.99	23.84	21.04	22.9	80.74	43.91	63.63	19.12	20.75	20.44	26.19	20.71	27.83	36.67	18.41	29.79	2112	2114	2224	1001	925	963	1068	1200	1243	1220	1296	1361	4258	2378	4114	1124	1261	1197	1537	1190	1608	2407	1259	1742	LG1
PARG00344	181.77	178.05	150.35	193.73	166.96	179.97	169.13	139.8	167.35	154.35	179.71	169.02	99.36	172.03	164.94	188.04	185.48	174.4	193.96	185.91	173.99	189.58	162.41	164.7	9400	7288	6290	8270	7523	7896	6568	5319	5951	5194	7280	6605	3446	6127	7013	7271	7412	6718	7486	7024	6611	8183	7305	6334	LG1
PARG00345	62	58.21	65.62	30.41	43.6	37.18	49.81	77.96	76.7	74.05	53.85	62.34	137.92	73.06	96.49	29.8	39.6	27.03	37.24	45.49	59	49.61	36.9	39.35	5515	4098	4722	2233	3379	2806	3327	5102	4691	4286	3752	4190	8228	4476	7057	1982	2722	1791	2472	2956	3856	3683	2855	2603	LG1
PARG00346	35.11	32.23	35.88	22.92	37.41	30.36	37.48	50.34	51.49	48.74	37.98	36.02	62.65	38.87	41.68	20.74	25.22	20.57	26.68	35	36.8	33.66	33.39	33.72	3919	2847	3240	2112	3638	2875	3141	4134	3952	3540	3321	3038	4690	2988	3825	1731	2175	1710	2222	2854	3018	3136	3241	2799	LG1
PARG00347	37.68	36.34	38.18	34.43	28.33	31.29	30.27	24.32	26.36	23.99	33.71	32.31	25.8	38.87	37.48	35.21	31.92	38.13	36.71	32.44	32.76	33.24	31.29	32.89	4576	3493	3751	3451	2998	3224	2760	2173	2201	1896	3207	2965	2101	3251	3742	3197	2995	3449	3327	2878	2923	3369	3305	2970	LG1
PARG00348	3.18	0.53	2.96	0.57	1.49	1.04	0.83	4.07	2.12	3.24	6.25	4.24	9.28	5.33	1.08	1.46	1.25	0.7	0.91	2.42	2.41	1.15	17.85	7.7	122	16	92	18	50	34	24	115	56	81	188	123	239	141	34	42	37	20	26	68	68	37	596	220	LG1
PARG00349	1.13	0.81	0.7	1.18	0.71	0.94	0.78	1.01	0.79	1.37	0.87	1.54	0.42	0.82	0.49	1.22	0.79	0.85	0.88	0.96	0.8	1.04	1.36	0.93	167	95	83	144	91	118	86	109	80	131	101	171	42	83	59	134	90	93	97	103	87	128	174	102	LG1
PARG00350	0.04	0	0	0.57	0.22	0.37	0.21	0.16	0.28	0.24	0.45	0.36	0	0	0.05	0	0.1	0.47	0.16	0.11	0	0.28	0.22	0.1	1	0	0	12	5	8	4	3	5	4	9	7	0	0	1	0	2	9	3	2	0	6	5	2	LG1
PARG00351	18.56	17.94	18.97	16.52	19.79	18.2	18.91	24.75	20.93	18.23	18.72	18.04	33.08	18.18	17.66	15.31	15.72	14.54	17.12	19.37	16.42	16.53	20.98	23.8	3129	2394	2586	2299	2907	2603	2394	3069	2426	1999	2472	2298	3740	2111	2447	1930	2048	1826	2154	2385	2034	2326	3076	2983	LG1
PARG00352	0	0	0.05	0	0	0	0	0	0	0	0	0	0	0	0	0	0	0	0	0	0	0	0	0	0	0	2	0	0	0	0	0	0	0	0	0	0	0	0	0	0	0	0	0	0	0	0	0	LG1
PARG00354	0	0	0	0	0.07	0.03	0.19	0.04	0	0	0	0.08	0	0.17	0	0	0.04	0	0	0.14	0.08	0	0	0	0	0	0	0	4	2	10	2	0	0	0	4	0	8	0	0	2	0	0	7	4	0	0	0	LG1
PARG00355	24.31	22.2	20.35	29.97	26.01	27.94	26.73	18.95	21.42	28.7	18.64	27.99	10.81	20.95	22.11	28.59	30.07	31.01	20.79	21.3	25.36	24.45	24.32	20.94	2106	1522	1426	2143	1963	2053	1739	1208	1276	1618	1265	1832	628	1250	1575	1852	2013	2001	1344	1348	1614	1768	1832	1349	LG1
PARG00356	0.17	0.57	0.14	0	0.52	0.27	0.75	3.59	0.74	1.64	7.69	1.56	8.22	24.1	1.64	0.23	0.44	0	0	0.15	0.77	0	36.23	2.04	3	8	2	0	8	4	10	47	9	19	107	21	98	295	24	3	6	0	0	2	10	0	560	27	LG1
PARG00357	3.29	2.72	4.07	3.26	3.37	3.32	3.03	4.56	5.83	5.06	4.28	4.59	2.95	3.48	4.08	3.28	3.1	4.74	4.65	2.7	3.01	1.86	2.2	3.22	55	36	55	45	49	47	38	56	67	55	56	58	33	40	56	41	40	59	58	33	37	26	32	40	LG1
PARG00358	16.09	19.11	18.9	14.95	14.23	14.58	15.1	15.17	15.22	9.84	15.92	11.48	20.64	18.56	18.55	14.15	13.1	14.97	14.55	15.63	13.86	14.53	14.69	13.68	1910	1795	1815	1465	1472	1468	1346	1325	1242	760	1480	1030	1643	1517	1810	1256	1201	1323	1289	1355	1209	1439	1516	1207	LG1
PARG00359	20.1	17.52	14.67	19.02	16.28	17.61	19.36	15.23	15.88	12.54	21.63	17.4	12.05	18.04	16.49	17.13	16.92	19.23	17.51	17.86	15.21	18.38	19.52	16.48	4883	3369	2882	3814	3446	3630	3531	2723	2653	1982	4117	3195	1963	3018	3294	3112	3177	3479	3175	3169	2715	3727	4125	2977	LG1
PARG00360	1.3	1.15	1.24	1.07	1.21	1.14	0.75	0.71	0.81	1.15	1.13	0.94	1.05	1.07	0.94	1.41	0.99	1.29	0.97	0.49	0.44	1.04	0.95	0.92	207	145	160	141	168	154	90	84	89	120	141	114	112	118	123	169	122	153	116	57	52	139	132	109	LG1
PARG00361	39.36	40.47	46.06	12.02	77.28	45.54	127.41	104.16	166.62	132.79	63.87	37.78	3.07	16.77	14.86	24	12.96	12.15	47.1	50.88	50.21	60.5	29.16	47.36	2123	1728	2010	535	3632	2084	5161	4134	6180	4661	2699	1540	111	623	659	968	540	488	1896	2005	1990	2724	1368	1900	LG1
PARG00362	29.66	29.52	23.36	29.49	27.42	28.43	30.11	28.3	27.61	28.71	30.78	31.04	12.71	23.4	20.71	28.04	28.36	26.62	28.59	33.8	25.61	34.89	31.8	29.65	2634	2075	1678	2162	2122	2142	2008	1849	1686	1659	2141	2083	757	1431	1512	1862	1946	1761	1895	2193	1671	2586	2456	1958	LG1
PARG00363	198.17	208	186.25	211.95	143.44	176.76	165.9	120.89	140.79	187.15	168.06	205.28	159.55	221.4	278.03	239.49	214.67	207.63	222.77	243.38	266.9	255.04	259.51	217.39	14288	11870	10863	12614	9011	10812	8982	6413	6980	8780	9492	11184	7715	10994	16482	12911	11960	11151	11987	12820	14139	15348	16274	11656	LG1
PARG00364	14.3	12.14	16.51	12.71	21.26	17.1	22.97	29.17	26.81	22.03	17.34	14.3	32.75	15.41	14.15	13.53	12.36	12.7	13.33	14.98	14.52	13.22	15.82	21.68	1978	1329	1848	1451	2563	2007	2386	2969	2550	1983	1879	1495	3039	1468	1609	1400	1321	1309	1376	1514	1476	1526	1904	2230	LG1
PARG00365	39.03	18.17	35.1	46.38	89.34	68.45	46.84	113.86	84.97	71.8	62.04	34.15	150.42	74.88	13.99	25.98	29.47	14.68	33.32	55.22	30.74	11.36	69.25	64.02	5452	2009	3967	5348	10875	8112	4914	11703	8162	6527	6789	3605	14093	7204	1607	2714	3181	1528	3474	5636	3155	1325	8414	6651	LG1
PARG00366	0.83	0.77	1.13	1.19	2.43	1.82	0.99	1.61	1.56	1.19	1.05	1.12	1.57	1.17	0.42	0.59	0.86	0.97	0.75	1.07	0.78	0.6	1.12	1.05	83	61	91	98	211	154	74	118	107	77	82	84	105	80	34	44	66	72	56	78	57	50	97	78	LG1
PARG00367	0.82	1.23	0.97	0.45	0.13	0.26	0.3	0.2	0.22	0.8	0.48	0.15	0.33	0.76	1.18	0.4	0.77	0.3	0.7	0.72	0.81	0.94	0.34	1.11	22	26	21	10	3	6	6	4	4	14	10	3	6	14	26	8	16	6	14	14	16	21	8	22	LG1
PARG00368	8.7	11.66	11.14	13.71	12.15	12.89	8.84	8.38	9.99	10.63	11.57	14.58	5.79	9.14	10.38	11.8	12.87	13.29	10.87	9.81	12.54	15.19	13.08	13.58	560	594	580	728	681	704	427	397	442	445	583	709	250	405	549	568	640	637	522	461	593	816	732	650	LG1
PARG00369	7.41	11.04	10.7	13.08	14.3	13.72	8.77	9.03	8.28	13.52	9.62	15.36	11.02	9.81	10.55	9.72	11.22	11.92	10.07	16.46	16.28	14.28	16.7	14.22	475	560	555	692	799	746	422	426	365	564	483	744	474	433	556	466	556	569	482	771	767	764	931	678	LG1
PARG00370	4.28	4.01	4.94	2.98	4.8	3.91	2.24	3.82	2.26	3.67	2.22	2.85	7.67	5.27	7.76	3.17	4.6	5.14	2.74	2.6	1.92	3.41	2.78	5.51	300	222	280	172	293	232	118	197	109	167	122	151	360	254	447	166	249	268	143	133	99	199	169	287	LG1
PARG00372	47.41	51.46	70.91	54.54	91.91	73.74	77.11	115.39	95.33	69.68	63.09	64.64	121.18	59.31	56.82	58.11	67.17	87.94	69.29	60.73	49.34	44.81	60.9	88.15	3230	2775	3908	3067	5456	4262	3945	5784	4466	3089	3367	3328	5537	2783	3183	2960	3536	4463	3523	3023	2470	2548	3609	4466	LG1
PARG00374	10.07	8.53	6.83	11	10.94	10.96	9.64	6.82	9.32	6.71	11.93	9.09	4.18	7.83	8.43	9.86	9.28	10.94	9.88	11.14	8.35	11.67	11.11	8.71	1239	830	680	1117	1172	1144	890	617	788	537	1149	845	345	663	852	907	882	1002	907	1001	755	1198	1189	797	LG1
PARG00375	77.01	80.47	94.82	88.71	102.01	95.59	94.09	116.08	111.67	128.35	85.46	98.51	106.48	94.13	85.38	82.56	86.54	78.71	89.3	93.92	100.69	82.84	74.36	83.92	1018	842	1014	968	1175	1072	934	1129	1015	1104	885	984	944	857	928	816	884	775	881	907	978	914	855	825	LG1
PARG00376	9.83	8	9.73	10.94	7.91	9.37	8.5	9.09	8.37	9.56	8.67	9.31	4.1	8.34	6.94	10.24	11.24	8.14	8.34	8.32	7.38	9.62	8.67	8.78	739	476	592	679	518	598	480	503	433	468	511	529	207	432	429	576	653	456	468	457	408	604	567	491	LG1
PARG00377	28.8	25.49	29.96	31.51	38.16	34.93	34.67	42.48	36.8	35.06	30.83	29.65	39.77	25.43	28.26	29.14	31.92	31.06	29.88	30.54	37.34	27.02	30.57	32.79	3094	2168	2604	2795	3573	3184	2797	3358	2719	2451	2595	2407	2866	1882	2497	2341	2650	2486	2396	2397	2948	2423	2857	2620	LG1
PARG00378	0.14	0.04	0	0.1	0.12	0.12	0	0.07	0.1	0.11	0	0.05	0.31	0.05	0.13	0.23	0.04	0.09	0.12	0.02	0.05	0.04	0.2	0.12	8	2	0	5	6	6	0	3	4	4	0	2	12	2	6	10	2	4	5	1	2	2	10	5	LG1
PARG00379	8.05	7.04	4.88	6.92	16.8	11.99	13.25	31.67	7.4	17.66	17.57	11.54	8.25	117.91	4.55	4.95	11.14	4.41	5.76	13.58	13.66	4.87	38.39	14.8	581	402	285	412	1056	734	718	1681	367	829	993	629	399	5859	270	267	621	237	310	716	724	293	2409	794	LG1
PARG00380	14.66	16.13	16.95	11.64	12.79	12.23	8.52	11.97	11.15	17.63	10.74	14.49	22.74	14.23	17.04	15.41	15.52	9.19	12.44	10.93	14.49	11.09	12.24	13.25	589	513	551	386	448	417	257	354	308	461	338	440	613	394	563	463	482	275	373	321	428	372	428	396	LG1
PARG00381	0.45	0.26	0.35	0.42	0.54	0.49	0.48	1.16	0.3	0.56	1.02	0.55	0.29	3.71	0.08	0.09	0.49	0.17	0.09	0.4	0.61	0.17	1.67	0.45	32	15	20	25	34	30	26	61	15	26	57	30	14	183	5	5	27	9	5	21	32	10	104	24	LG1
PARG00383	0.18	0.26	0.25	0.11	0.15	0.13	0.09	0.28	0.26	0.52	0.06	0.27	0.23	0.2	0.25	0.33	0.17	0.15	0.39	0.18	0.06	0.11	0.18	0.33	8	9	9	4	6	5	3	9	8	15	2	9	7	6	9	11	6	5	13	6	2	4	7	11	LG1
PARG00384	0.9	0.75	0.66	0.51	1.62	1.08	1.01	3.22	0.93	2.29	2.08	1.11	0.83	8.44	0.87	0.45	0.93	0.59	0.53	1.23	1.25	0.45	3.02	1.23	45	30	27	21	71	46	38	119	32	75	82	42	28	292	36	17	36	22	20	45	46	19	132	46	LG1
PARG00385	0.32	0.18	0.37	0.17	0.23	0.19	0.19	0.22	0.38	0.43	0.41	0.42	0.47	0.14	0.44	0.27	0.39	0.32	0.4	0.22	0.14	0.31	0.23	0.32	16	7	15	7	10	8	7	8	13	14	16	16	16	5	18	10	15	12	15	8	5	13	10	12	LG1
PARG00386	0	0	0	0	0	0	0	0	0	0	0.35	0	0	0	0	0	0	0	0	0	0	0	0	0	0	0	0	0	0	0	0	0	0	0	13	0	0	0	0	0	0	0	0	0	0	0	0	0	LG1
PARG00387	0	0	0	0	0	0	0	0	0	0	0	0	0	0	0	0	0.06	0	0	0	0	0	0	0	0	0	0	0	0	0	0	0	0	0	0	0	0	0	0	0	2	0	0	0	0	0	0	0	LG1
PARG00388	0.01	0	0	0	0	0	0	0	0	0	0	0	0	0	0	0	0	0	0.06	0	0	0	0	0	1	0	0	0	0	0	0	0	0	0	0	0	0	0	0	0	0	0	4	0	0	0	0	0	LG1
PARG00389	0.05	0	0	0	0.06	0.03	0.17	0	0	0.16	0.07	0	0.2	1.18	0	0	0	0	0	0.14	0	0	0	0.92	2	0	0	0	2	1	5	0	0	4	2	0	5	31	0	0	0	0	0	4	0	0	0	26	LG1
PARG00390	76.96	79.87	72.44	66.01	55	60.36	64.69	48.9	56.19	45.94	65.49	57.85	51.21	78.22	85.89	64.56	62.74	71.12	63.73	64.77	56.43	76.02	70.48	63.92	13228	10867	10073	9366	8237	8802	8350	6185	6641	5138	8819	7515	5904	9260	12139	8298	8334	9106	8176	8134	7127	10907	10537	8171	LG1
PARG00391	10.6	12.07	11.16	11.29	7.79	9.49	9.29	7.51	8.8	9.21	10.47	10.66	14.03	11.52	13.45	9.76	11.01	11.21	9.93	9.79	8.41	10.77	9.33	7	1079	973	919	949	691	820	710	563	616	610	835	820	958	808	1126	743	866	850	755	728	629	915	826	530	LG1
PARG00392	5.05	3	4.98	4.63	15.56	10.25	9.07	14.24	5.58	12.89	7.86	5.46	4.64	2.41	1.71	4.91	5.18	2.3	6.56	6.23	5.11	2.98	4.93	9.72	550	259	439	417	1478	948	742	1142	418	914	671	450	339	181	153	400	436	187	534	496	409	271	467	788	LG1
PARG00393	9.55	11.6	11.1	11.04	9.15	10.07	8.17	7.52	8.55	8.77	9.29	8.68	11.88	10.28	11.7	9.85	10.64	9.09	9.57	7.82	7.06	9.69	7.85	9.17	1038	998	976	990	866	928	667	601	639	620	791	713	866	769	1045	800	893	736	776	621	564	879	742	741	LG1
PARG00394	1.69	1.6	1.9	1.7	1.68	1.68	1.51	2.1	1.74	2.41	1.66	1.95	1.6	1.66	1.7	1.46	1.45	1.47	1.67	1.68	2.32	2.11	2.21	1.84	346	258	314	286	299	292	232	315	245	321	265	301	219	234	285	223	229	224	254	250	348	359	392	280	LG1
PARG00395	7.09	7.29	7.75	7.6	6.99	7.29	6.92	5.57	6.73	7.2	7.44	7.49	3.16	6.41	4.51	7.57	7.32	6.75	6.74	6.68	7.23	8.58	7.51	8.69	509	414	450	450	437	444	373	294	332	336	418	406	152	317	266	406	406	361	361	350	381	514	469	464	LG1
PARG00396	11.71	10.67	10.02	9.61	11.81	10.73	10.72	12.14	10.33	8.92	11.49	9.39	12.85	11.36	10.44	9.32	8.91	9.84	10.34	9.66	7.97	9.92	11.5	11.39	3891	2807	2693	2635	3418	3026	2674	2968	2361	1928	2991	2358	2864	2600	2851	2315	2287	2435	2564	2345	1946	2751	3323	2815	LG1
PARG00397	33.6	35.59	31.72	35.22	26.19	30.58	31.27	21.94	25.48	22.36	32.24	31.36	23.53	31.8	39.07	33.61	33.05	34.94	33.43	30.14	31.76	36.02	31.25	30.01	3145	2637	2402	2721	2136	2428	2198	1511	1640	1362	2364	2218	1477	2050	3007	2352	2390	2436	2335	2061	2184	2814	2544	2089	LG1
PARG00398	0	0.08	0	0	0	0	0	0	0	0	0	0	0	0	0.08	0	0	0.18	0	0.09	0.23	0	0.15	0	0	2	0	0	0	0	0	0	0	0	0	0	0	0	2	0	0	4	0	2	5	0	4	0	LG1
PARG00400	0.32	0.4	0.45	0.5	0.73	0.64	1.15	0.93	0.93	0.56	0.76	0.6	0.27	0	0.39	0.55	0.24	0.43	0.43	0.87	0.5	0.55	0.73	0.86	7	7	8	9	14	12	19	15	14	8	13	10	4	0	7	9	4	7	7	14	8	10	14	14	LG1
PARG00401	4.55	4.61	4.19	3.61	3.95	3.78	4.47	4.71	4.41	3.23	3.69	3.54	2.3	4.36	2.51	3.21	3.2	3.88	4.41	3.9	4.43	3.24	4.49	5	414	332	308	271	313	292	305	315	276	191	263	243	140	273	188	218	225	263	299	259	296	246	355	338	LG1
PARG00402	53.25	57.01	53.2	55.38	45.22	50.16	48.14	39.59	48.22	45.06	52.33	58.89	39.08	50.97	53.26	51.75	51.64	54.33	53.94	50.82	57.24	53.71	49.94	47.03	2550	2161	2061	2189	1887	2038	1731	1395	1588	1404	1963	2131	1255	1681	2097	1853	1911	1938	1928	1778	2014	2147	2080	1675	LG1
PARG00403	21.2	24.37	17.74	37.14	20.57	28.63	29.63	15.59	10.64	16.89	41.53	31.03	0.26	10.89	6.73	29.65	34.88	38.38	28.17	33.98	19.4	23.28	15.28	14.52	1939	1764	1313	2804	1639	2222	2035	1049	669	1005	2976	2145	16	686	506	2028	2465	2615	1923	2271	1304	1777	1216	988	LG1
PARG00404	10.42	5.07	7.23	10.4	24	17.38	20.44	34.59	42.56	18.54	19.73	23.53	47.74	11.35	6.56	15.46	15.75	18.3	12.38	16.28	13.36	6.76	23.44	20.05	1625	626	913	1339	3262	2300	2395	3970	4566	1882	2411	2774	4995	1220	842	1803	1899	2127	1442	1856	1531	880	3181	2326	LG1
PARG00405	5.73	6.65	5.9	4.36	4.13	4.24	5.19	6.21	5.81	4.17	5.05	4.17	5.88	4.77	4.77	4.92	4.27	5.41	5.46	6.59	7.08	4.2	4.1	5.66	497	456	414	312	312	312	338	396	346	235	343	273	342	285	340	319	286	349	353	417	451	304	309	365	LG1
PARG00406	0.05	0.14	0.04	0.24	0.51	0.38	0.15	0.32	0.34	0.36	0.17	0.08	0.13	0	0.04	0.25	0.42	0.14	0.18	0.21	0.05	0.13	0.15	0.14	6	13	4	24	53	38	13	28	28	28	16	7	10	0	4	22	39	12	16	18	4	13	16	12	LG1
PARG00407	0	0	0	0	0	0	0	0	0	0	0	0	0	0	0	0	0	0.02	0	0	0	0.02	0	0	0	0	0	0	0	0	0	0	0	0	0	0	0	0	0	0	0	2	0	0	0	2	0	0	LG1
PARG00408	0	0	0	0.02	0	0.01	0	0	0	0	0	0	0	0	0	0	0	0	0	0	0	0	0	0	0	0	0	2	0	1	0	0	0	0	0	0	0	0	0	0	0	0	0	0	0	0	0	0	LG1
PARG00410	0.05	0.09	0.06	0.05	0.41	0.24	0.06	0.11	0	0.22	0.06	0.09	0.08	0	0.02	0.14	0.28	0.07	0.02	0	0.02	0.1	0.05	0.09	6	8	6	5	42	24	5	10	0	17	6	8	6	0	2	12	26	6	2	0	2	10	5	8	LG1
PARG00411	8.07	9.28	5.65	4.66	4.63	4.63	3.58	1.97	2.98	6.01	2.45	7.24	5.06	7.16	13.07	4.88	5.36	4.27	3.78	5.17	11.51	5.63	6.09	2.96	378	344	214	180	189	184	126	68	96	183	90	256	159	231	503	171	194	149	132	177	396	220	248	103	LG1
PARG00412	0.06	0.08	0.04	0.04	0.1	0.07	0.04	0.08	0.07	0	0	0	0.04	0	0	0	0	0.04	0.08	0	0	0	0.07	0	4	4	2	2	6	4	2	4	3	0	0	0	2	0	0	0	0	2	4	0	0	0	4	0	LG1
PARG00413	32.33	29.68	31.21	42.83	48.83	45.91	74.1	62.49	108.08	39.88	72.91	55.5	45.35	35.76	31.84	53.91	54.63	83.65	72.45	54.76	48.49	50.2	50.76	62.77	3986	2896	3113	4358	5245	4802	6860	5668	9162	3199	7041	5170	3750	3036	3227	4969	5204	7682	6666	4932	4392	5165	5443	5755	LG1
PARG00414	28.15	26.76	30.03	40.5	44.32	42.46	46.74	43.49	67.32	39.27	46.72	48.71	36.87	32.26	32.77	42.89	43.95	52.42	48.75	46.66	44.03	39.78	35.87	46.89	2009	1512	1734	2386	2756	2571	2505	2284	3304	1824	2612	2627	1765	1586	1923	2289	2424	2787	2597	2433	2309	2370	2227	2489	LG1
PARG00415	27.57	27.57	31.07	26.51	36.9	31.84	36.6	43.14	39.95	38.35	33.41	32.26	38.69	30.42	26.4	25.32	25.07	24.87	29.91	32.98	29.86	26.68	29.53	32.14	3654	2892	3331	2900	4261	3580	3642	4206	3641	3307	3469	3231	3439	2777	2877	2509	2567	2455	2958	3193	2908	2951	3404	3168	LG1
PARG00416	25.03	22.14	19.02	26.73	24.16	25.41	26.96	22.72	22.08	20.88	24.81	22.86	16.22	22.25	19.31	21.15	22.14	24.16	23.18	26.45	20.43	26.44	26.65	23.31	4532	3173	2785	3994	3812	3903	3665	3027	2749	2460	3519	3128	1969	2774	2875	2863	3098	3258	3132	3498	2717	3996	4196	3138	LG1
PARG00417	0.32	0.06	0.1	0.4	0.22	0.31	0.27	0.16	0.17	0.33	0.47	0.11	0.07	0.1	0.22	0.18	0.14	0.29	0.21	0.15	0.31	0.16	0.11	0.1	27	4	7	28	16	22	17	10	10	18	31	7	4	6	15	11	9	18	13	9	19	11	8	6	LG1
PARG00418	8.15	7.56	8.25	8.68	7.12	7.87	6.46	5.13	7.41	7.88	6.37	8.12	4.25	7.42	8.48	7.81	8.1	6.95	7.64	6.52	7.41	7.87	7.3	8.88	469	344	384	412	357	384	279	217	293	295	287	353	164	294	401	336	360	298	328	274	313	378	365	380	LG1
PARG00419	0.15	0.04	0.2	0.35	0.92	0.65	0.09	0.21	0.13	0.54	0.24	0.13	0.22	0.05	0.16	0.3	0.28	0.36	0.13	0.32	0.22	0.08	0.06	0.2	19	4	20	36	99	68	8	19	11	43	23	12	18	4	16	28	27	33	12	29	20	8	6	18	LG1
PARG00420	9.47	10.91	10.36	12.38	8.87	10.59	7.32	6.68	7.7	10.57	7.32	11.07	10.4	10.45	11.89	11.85	11	10.28	8.44	8.06	7.53	11.24	10.56	8.7	774	706	685	835	632	734	449	402	433	562	469	684	570	588	799	724	695	626	515	481	452	767	751	529	LG1
PARG00421	43.48	46.45	41.88	37	25.81	31.25	31.64	23.73	27.11	31.49	33.37	33.26	22.04	37.87	45.16	38.57	35.01	38.74	37.76	33.34	34.44	43.3	39.16	35.7	4783	4045	3727	3360	2474	2917	2614	1921	2051	2254	2876	2765	1626	2869	4085	3173	2976	3175	3100	2680	2784	3976	3747	2921	LG1
PARG00422	0	0	0	0	0	0	0	0	0	0	0	0	0	0.06	0	0	0	0	0	0	0	0	0	0	0	0	0	0	0	0	0	0	0	0	0	0	0	1	0	0	0	0	0	0	0	0	0	0	LG1
PARG00423	7.14	8.92	9.35	9.32	5.73	7.47	7.67	4.89	5.95	7.3	6.57	9.16	10.55	7.82	13.03	8.78	9.34	9.16	7.45	8.79	7.83	10.03	6.42	7.51	502	497	532	541	351	446	405	253	288	334	362	487	498	379	754	462	508	480	391	452	405	589	393	393	LG1
PARG00424	19.01	21.75	19.92	19.06	17.29	18.15	17.25	18.18	17.7	20.81	17.05	20.67	10.28	19.49	15.88	17.05	16.75	15.83	19.45	22.37	16	23.1	21.51	22.45	1654	1498	1402	1369	1311	1340	1127	1164	1059	1178	1162	1359	600	1168	1136	1109	1126	1026	1263	1422	1023	1678	1628	1453	LG1
PARG00425	11.56	12.46	14.73	15.62	24.18	20.01	19.68	32.43	33.43	22.91	20.08	20.18	40.83	22.5	12.46	13.31	13.81	10.54	13.29	14.2	9.31	10.41	11.91	19.85	742	633	765	828	1353	1090	949	1532	1476	957	1010	979	1758	995	658	639	685	504	637	666	439	558	665	948	LG1
PARG00426	17.43	18.55	19.43	16.18	12.2	14.13	12.94	15.79	12.02	14.93	14.06	17.03	19.86	17.92	17.4	12.68	13.8	12.14	15.34	16.94	16.1	16.24	17.8	14.98	1565	1318	1411	1199	954	1076	872	1043	742	872	989	1155	1196	1108	1284	851	957	812	1028	1111	1062	1217	1390	1000	LG1
PARG00427	23	25.96	24.16	15.41	9.31	12.28	12.69	10.56	10.11	13.46	12.81	16.06	5.96	18.02	18.71	19.58	15.99	12.35	16.8	17.54	14.49	24.48	15.51	15.93	1998	1785	1698	1105	705	905	828	675	604	761	872	1054	347	1078	1336	1272	1073	799	1089	1113	925	1775	1172	1029	LG1
PARG00428	1.78	1.89	1.74	0.17	0	0.07	0.19	0	0.16	0.82	1.62	1.3	4.2	2.58	2.78	0	0.15	0.15	0.15	0.42	0.08	1.35	2.14	1.67	63	53	50	5	0	2	5	0	4	19	45	35	100	63	81	0	4	4	4	11	2	40	66	44	LG1
PARG00429	0.54	0.39	1.11	0.52	0.71	0.64	0.57	0.9	0.68	0.84	0.6	0.36	1.28	0.56	0.57	0.68	0.2	0.68	0.52	0.85	0.42	0.56	0.27	1.31	14	8	23	11	16	14	11	17	12	14	12	7	22	10	12	13	4	13	10	16	8	12	6	25	LG1
PARG00430	1.05	1.09	0.67	1.24	0.9	1.07	1.13	0.46	1.02	1.26	1.2	1.3	0.46	0.76	0.83	1.13	0.8	1.12	0.98	0.94	0.96	1.36	1.09	0.94	140	115	72	137	105	121	113	45	94	109	125	131	41	70	91	113	82	111	98	92	94	151	126	93	LG1
PARG00431	1.76	2.22	1.97	2.72	2.5	2.61	1.7	2.51	1.77	1.9	1.8	2.17	3.92	2.07	3.22	2.07	2.8	3.17	2.18	1.71	2.29	2.05	2.16	2.31	117	117	106	149	145	147	85	123	81	82	94	109	175	95	176	103	144	157	108	83	112	114	125	114	LG1
PARG00432	129.16	124.04	135.99	97.84	84.36	90.92	106.59	95.14	109.26	91.82	103.6	103.75	95.78	123.89	118.95	97.58	89.11	85.07	113.1	126.75	122.1	123.28	112.71	118.93	8893	6760	7575	5561	5061	5311	5511	4820	5173	4114	5588	5398	4423	5875	6734	5024	4741	4363	5812	6376	6177	7085	6750	6090	LG1
PARG00433	12.35	13.53	10.04	13.49	8.73	11.05	8.62	6.75	6.76	10.97	8.39	11.09	4.98	12.25	10.5	10.39	9.55	12.01	12.1	9.97	11.09	14.26	13.28	11.61	868	753	571	783	535	659	455	349	327	502	462	589	235	593	607	546	519	629	635	512	573	837	812	607	LG1
PARG00434	12.93	13.11	11.81	13.14	9.26	11.15	9.21	6.06	6.78	11.14	11.75	11.01	3.91	9.95	11.73	13.77	13.71	13.44	13.66	11.64	10.1	14.97	12.1	14.67	774	621	572	649	483	566	414	267	279	434	551	498	157	410	577	616	634	599	610	509	444	748	630	653	LG1
PARG00435	942.76	959.09	868.83	947.89	681.34	811.03	752.71	529.51	634.8	675.77	826.62	862.63	592.13	1000.52	1133.72	979.4	914.01	1058.2	937.03	942	917.6	1018.72	938.46	861.83	38619	31097	28792	32052	24319	28186	23154	15959	17881	18013	26526	26703	16268	28228	38185	29999	28932	32290	28648	28192	27618	34831	33437	26255	LG1
PARG00436	32.98	28.64	25.94	38.75	36.24	37.46	39.58	37.15	35.55	44.09	36.62	42.6	25.08	34.47	28.93	38.65	35.1	33.92	37.12	44.97	44.66	40.89	45.88	38.58	800	550	509	776	766	771	721	663	593	696	696	781	408	576	577	701	658	613	672	797	796	828	968	696	LG1
PARG00437	34.48	41.85	49.44	41.2	29.87	35.39	29.54	34.41	31.69	38.61	30.36	37.59	47.12	51.6	39.58	34.01	37.46	34.58	36.27	33.98	42.99	39.94	35.43	36.38	3246	3118	3765	3201	2450	2826	2088	2383	2051	2365	2239	2674	2975	3345	3063	2394	2725	2425	2548	2337	2973	3138	2901	2547	LG1
PARG00438	34.37	40.09	40.5	38.74	30.09	34.3	37.39	29.6	32.52	28.21	34.9	35.79	41.35	40.83	54.99	40.42	42.9	40.18	38.2	38.36	33.56	29.6	32.78	33.02	704	650	671	655	537	596	575	446	458	376	560	554	568	576	926	619	679	613	584	574	505	506	584	503	LG1
PARG00439	62.47	64.18	64.19	73.14	69.55	71.31	63.35	71.51	65.54	79.37	64.42	89.37	74.25	70.41	74.26	72.15	78.69	69.54	70.67	60.88	70.18	66.66	58.4	69.58	2441	1985	2029	2359	2368	2364	1859	2056	1761	2018	1972	2639	1946	1895	2386	2108	2376	2024	2061	1738	2015	2174	1985	2022	LG1
PARG00440	98.71	104.27	96.25	110.61	107.3	108.92	88.03	94.57	79.36	114.78	66.7	107.35	126.25	99.63	133	106.07	116.17	99.54	93.16	84.31	102.86	103.82	86.63	98.6	7901	6606	6232	7308	7483	7396	5291	5569	4368	5978	4182	6493	6777	5492	8753	6348	7185	5935	5565	4930	6049	6936	6031	5869	LG1
PARG00441	48.9	45.4	44.96	44.92	45.08	45	41.95	48.37	40.2	51.92	45.31	49.87	46.67	47.46	40.55	41.27	40.91	41.57	40.01	40.03	35.8	41.32	43.23	42.95	7342	5396	5461	5567	5898	5732	4730	5344	4151	5073	5330	5658	4700	4908	5006	4633	4747	4649	4484	4391	3950	5179	5646	4796	LG1
PARG00443	6.51	6.58	6.8	5.12	6.39	5.77	5.97	6.55	6.84	5.54	6.68	5.69	5.64	6.29	5.03	4.9	4.65	5.26	5.34	4.71	4.42	4.82	5.07	5.75	2141	1711	1807	1390	1831	1610	1473	1583	1545	1184	1719	1412	1242	1423	1358	1204	1180	1287	1309	1130	1067	1323	1448	1405	LG1
PARG00445	0.24	0.15	0	0	0	0	0	0	0	0	0.05	0	0	0	0	0	0	0	0.05	0	0.05	0.05	0	0	6	3	0	0	0	0	0	0	0	0	1	0	0	0	0	0	0	0	1	0	1	1	0	0	LG1
PARG00446	0.02	0.02	0.02	0	0	0	0	0.04	0	0.08	0	0.02	0	0	0.06	0	0.11	0.02	0.04	0.02	0.04	0.12	0.11	0.13	1	1	1	0	0	0	0	2	0	3	0	1	0	0	3	0	5	1	2	1	2	6	6	6	LG1
PARG00447	0.27	0.26	1.18	0.25	2.93	1.61	0.27	0.65	0.35	1.41	0.17	0.09	0.51	0	0.08	1.37	3.26	2.2	0.09	0.42	0.7	0.33	0.74	1.83	8	6	28	6	75	40	6	14	7	27	4	2	10	0	2	30	74	48	2	9	15	8	19	40	LG1
PARG00448	3.14	3.93	0.87	0.57	0.81	0.7	6.78	6.18	1.84	2.6	3.79	0.5	0.15	0.86	1.86	2.5	0.37	0.48	3.83	3.85	0.78	3.45	2.7	1.75	371	368	83	56	84	70	602	538	150	200	351	45	12	70	181	221	34	42	338	333	68	341	278	154	LG1
PARG00449	7.68	10.85	12.72	9.97	8.43	9.18	10.28	8.38	11.51	8.59	11.05	13.08	14.06	9.25	11.88	10.42	10.82	12.04	9.48	8.83	7.56	8.24	10.74	11.92	848	948	1136	909	811	860	852	681	874	617	956	1091	1041	703	1078	860	923	990	781	712	613	759	1031	979	LG1
PARG00450	31.7	33.6	31.07	30.46	21.33	25.77	24.94	17.53	19.18	19.44	25.58	26.06	14.01	30.45	27.5	27.39	28.22	29.69	29.26	27.67	25.51	28.04	24.83	23.08	3470	2912	2752	2753	2035	2394	2050	1412	1444	1385	2194	2156	1029	2296	2475	2242	2387	2421	2391	2213	2052	2562	2364	1879	LG1
PARG00451	0.06	0.04	0.07	0.21	0.25	0.23	0.09	0.1	0.08	0.21	0.09	0.09	0.08	0.04	0.02	0.09	0.27	0.21	0.15	0.02	0.09	0.05	0.07	0.11	15	7	14	43	53	48	16	18	13	34	17	16	13	6	5	16	52	38	27	4	16	10	15	21	LG1
PARG00452	28.51	26.88	29.08	22.43	28.78	25.69	27.6	31.04	27.04	21.48	23.27	22.12	31.61	28.33	26.33	23.74	22.91	23.1	25.64	25.72	22.54	25.31	23.74	24.94	4594	3428	3791	2984	4041	3512	3340	3680	2996	2252	2937	2694	3416	3144	3489	2861	2853	2773	3084	3028	2669	3404	3328	2989	LG1
PARG00453	130.95	168.26	150.31	143.16	79.84	110.65	94.02	65.3	70.65	83.17	90.34	105.53	106.15	164.93	264.04	168.71	158.67	160.79	127.57	111.72	129.13	153.8	105.23	95.55	8604	8751	7990	7765	4571	6168	4639	3157	3192	3556	4650	5240	4678	7464	14265	8289	8056	7870	6256	5363	6234	8435	6014	4669	LG1
PARG00454	11.98	16.48	15.34	13.02	12.17	12.58	12.55	16.07	16.52	10.99	14.33	12.28	25.35	14.22	17.11	12.24	15.03	11.37	13.2	11.87	10.58	13.47	10.64	12.16	843	918	873	756	746	751	663	832	799	503	790	653	1196	689	990	644	817	596	693	610	547	791	651	636	LG1
PARG00455	61.87	76.37	71.91	76.78	45.84	60.89	46.44	50.21	40.31	62.58	40.47	55.7	59.68	88.86	123.18	93.6	88.65	84.54	72.96	48.81	62.71	82.45	51.07	51.9	2127	2078	2000	2179	1373	1776	1199	1270	953	1400	1090	1447	1376	2104	3482	2406	2355	2165	1872	1226	1584	2366	1527	1327	LG1
PARG00456	0.53	0.38	0.49	0.37	0.18	0.28	0.44	0.48	0.61	0.65	0.57	0.23	0.39	0.46	0.42	0.6	0.51	0.32	0.67	0.25	0.18	0.5	0.97	0.28	40	23	30	23	12	18	25	27	32	32	34	13	20	24	26	34	30	18	38	14	10	32	64	16	LG1
PARG00457	3.63	4.93	4.47	4.28	4.65	4.47	4.37	3.97	5.96	6.18	6.27	6.28	2.67	4.08	4.23	4.51	5.67	5.31	6.65	4.32	4.29	7.4	5.48	6.34	392	421	390	381	437	409	354	315	442	434	530	512	193	303	375	364	473	427	536	341	340	667	514	509	LG1
PARG00458	7.36	8.63	8.23	8.34	9.75	9.07	10.55	11.32	11.21	15.08	7.59	9.63	3.51	7.39	6.4	8.97	8.77	7.25	7.72	6.69	8.03	8.14	7.16	9.79	773	717	699	723	892	808	832	874	809	1030	624	764	247	534	552	704	711	567	605	513	619	713	654	764	LG1
PARG00460	4.72	4.28	4	5.98	4.68	5.31	3.39	3.55	2.78	5.01	5.11	5.49	1.85	4.83	3.78	4.62	5.19	4.59	4.31	4.89	5.32	5.01	5.39	4.99	524	376	359	548	452	500	282	290	212	362	444	460	138	369	345	383	445	379	357	396	434	464	520	412	LG1
PARG00461	0	0.03	0	0	0	0	0	0	0	0	0	0	0	0	0	0.04	0	0	0	0	0	0	0	0	0	2	0	0	0	0	0	0	0	0	0	0	0	0	0	2	0	0	0	0	0	0	0	0	LG1
PARG00462	8.74	9.23	8.85	11.55	11.64	11.6	31.42	19.66	43.2	20.18	38.11	31.79	6.89	8.95	5.44	15.07	13.99	22.34	32.76	20.24	13.63	20.25	26.7	33.81	1112	930	911	1213	1291	1252	3002	1841	3780	1671	3799	3057	588	784	569	1434	1376	2118	3111	1882	1274	2151	2955	3200	LG1
PARG00464	10.48	9.61	8.9	8.57	8.07	8.32	7.95	6.2	6.43	4.57	9.27	7.93	2.74	9.32	7.32	8.16	6.94	7.88	8.55	8.92	7.25	10.22	10.09	9.02	1470	1067	1010	993	987	990	838	640	620	417	1019	841	258	901	845	856	752	824	895	914	747	1197	1231	941	LG1
PARG00465	7.92	5.82	10.53	6.63	12.09	9.43	8.07	16.66	11.91	9.63	7.55	5.32	33.53	8.68	10.54	5.02	5.12	3.3	6.7	8.18	6.44	4.04	6.07	5.87	648	377	697	448	862	655	496	1003	670	513	484	329	1840	489	709	307	324	201	409	489	387	276	432	357	LG1
PARG00466	8.59	7.85	9.53	8.59	9.84	9.23	7.79	9.74	9.34	10.12	7.91	9.7	13.69	8.71	10.11	8.22	8.53	8.3	9.23	8.66	10.28	8.03	8.16	8.78	1948	1409	1748	1608	1945	1776	1327	1625	1456	1494	1405	1662	2082	1361	1885	1394	1495	1402	1563	1435	1713	1520	1610	1481	LG1
PARG00467	0.49	0.37	0.24	0.32	0.33	0.32	0.76	0.67	0.39	1.23	0.54	0.84	0.63	0.76	0.16	0.34	0.16	0.3	0.63	1	1.75	0.62	1.16	0.59	66	39	26	35	38	36	76	66	36	107	57	85	57	70	18	34	17	30	63	98	172	69	135	59	LG1
PARG00468	4.75	0.46	2.64	3.17	5.99	4.62	2.54	4.23	1.42	4.26	1.55	1.05	12.65	1.74	1.31	1.38	1.5	0.63	2.41	4.22	2.62	0.14	2.1	1.43	336	26	151	185	369	277	135	220	69	196	86	56	600	85	76	73	82	33	127	218	136	8	129	75	LG1
PARG00469	9.27	10.83	10.88	8.23	6.65	7.42	7.48	4.47	7.34	4.27	9.56	8.06	7.56	10.09	11.39	7.71	7.29	8.98	9.16	6.78	5.82	8.65	7.12	6.85	995	920	945	729	622	676	603	353	542	298	804	654	544	746	1005	619	605	718	734	532	459	775	665	547	LG1
PARG00470	0.22	0.39	0.11	1.08	0.75	0.91	0.74	0.55	0.7	0.81	0.98	0.69	0.26	0.38	0.42	0.86	0.9	0.64	0.96	0.58	0.61	0.45	0.9	0.78	15	21	6	61	45	53	38	28	33	36	53	36	12	18	24	44	48	33	49	29	31	26	54	40	LG1
PARG00471	30.99	29.57	27.36	31.55	31.32	31.43	28.39	26.74	27.09	28.67	33.65	28.56	20.98	25.63	25.69	28.43	27.08	32.22	30.59	29.02	31.49	31.57	31.2	28.86	2035	1537	1453	1710	1792	1751	1400	1292	1223	1225	1731	1417	924	1159	1387	1396	1374	1576	1499	1392	1519	1730	1782	1409	LG1
PARG00472	39.41	33.38	29.69	43.53	35.61	39.46	31.03	27.17	25.8	28.14	38.2	37.26	23.3	28.85	30.29	38.14	39.2	42.74	37.6	31.99	30.43	35.96	36.05	31.86	5616	3765	3423	5120	4422	4771	3320	2849	2528	2609	4264	4012	2227	2832	3549	4064	4317	4537	3999	3330	3186	4277	4468	3376	LG1
PARG00473	47.22	31.73	54.47	39.64	72.44	56.47	41.02	76.69	50.37	54.54	31.59	30.92	92.98	43.33	33.97	39.15	34.35	28.06	38.75	49.84	43.84	25.76	36.27	42.86	3745	1992	3495	2595	5006	3800	2443	4475	2747	2815	1963	1853	4946	2367	2215	2322	2105	1658	2294	2888	2555	1705	2502	2528	LG1
PARG00474	6.63	7.74	5.25	5.38	4.45	4.9	6.44	5.39	3.48	5.49	5.33	6.01	1.02	3.95	4.5	6.73	4.33	3.87	7.96	7.23	5.97	7.92	6.43	8.91	473	437	303	317	277	297	345	283	171	255	298	324	49	194	264	359	239	206	424	377	313	472	399	473	LG1
PARG00475	34.25	34.93	43.75	25.4	34.71	30.18	31.98	46.07	44.52	37.48	26.16	26.37	122.29	45.99	69.35	32.43	30.49	25.03	29.2	25.85	33.27	29.17	20.51	26.11	1743	1407	1801	1067	1539	1303	1222	1725	1558	1241	1043	1014	4174	1612	2902	1234	1199	949	1109	961	1244	1239	908	988	LG1
PARG00476	9.44	10.7	12.03	9.25	8.38	8.8	8.2	8.56	9.37	8.19	6.97	6.91	15.32	12.49	14.1	8.95	7.86	8.84	8.57	8.72	9.9	8.78	6.51	7.73	1500	1346	1547	1214	1160	1187	979	1001	1024	847	868	830	1633	1367	1842	1063	965	1047	1017	1012	1156	1164	900	913	LG1
PARG00477	8.55	8.35	7.86	15.99	12.69	14.3	13.45	10.71	10.94	11.69	12.81	13.67	7.7	8.33	8.65	14.02	14.29	14.16	13.58	12.5	14.23	13.9	13.76	11.82	973	752	724	1503	1259	1381	1150	897	856	866	1142	1176	588	653	810	1193	1257	1201	1154	1040	1190	1321	1362	1001	LG1
PARG00478	0.41	0.26	0.49	0.39	0.47	0.43	0.35	0.5	0.2	0.51	0.18	0.28	0.17	0.18	0.16	0.12	0.28	0.15	0.28	0.2	0.13	0.36	0.07	0.26	84	43	83	67	85	76	54	76	28	69	30	44	23	25	28	18	45	23	43	30	20	62	13	40	LG1
PARG00479	0.29	0.05	0	0	0	0	0.15	0.1	0	0.06	0.05	0	0	0	0.04	0.02	0	0	0.27	0	0	0.18	0.02	0	16	2	0	0	0	0	6	4	0	2	2	0	0	0	2	1	0	0	11	0	0	8	1	0	LG1
PARG00480	3.88	3.03	1.37	3.46	7.54	5.55	26.75	8.69	5.69	8.99	18.07	7.83	1.39	10.18	1.36	0.56	7.56	2.49	0.89	11.76	9.71	2.35	17.74	2.9	351	217	100	258	594	426	1816	578	354	529	1280	535	84	634	101	38	528	168	60	777	645	177	1395	195	LG1
PARG00481	36.79	40.83	43.2	44.43	47.95	46.25	42.5	49.63	44.35	56.6	38.9	49.66	47.18	46.46	45.51	48.24	50.54	39.82	43.66	47.74	57.32	41.84	40.49	38.35	1637	1438	1555	1632	1859	1746	1420	1625	1357	1639	1356	1670	1408	1424	1665	1605	1738	1320	1450	1552	1874	1554	1567	1269	LG1
PARG00482	36.52	40.1	43.5	32.49	32.71	32.6	37.76	35.5	45.86	50.65	47.71	47.5	28.97	31.04	27.84	30.77	33.94	32.3	35.98	40.62	45.41	41.29	43.74	44.7	3225	2803	3108	2369	2517	2443	2504	2307	2785	2911	3301	3170	1716	1888	2022	2032	2316	2125	2372	2621	2947	3044	3360	2936	LG1
PARG00483	56.79	55.54	60.5	52.79	61.96	57.49	58.99	69.2	63.22	60.41	56.1	54.6	65.69	55.93	51.54	51.51	50.95	50.28	54.94	60.7	51.85	53.1	54.35	51.31	6368	4930	5489	4887	6054	5470	4968	5710	4875	4408	4928	4627	4941	4320	4752	4319	4415	4200	4598	4973	4272	4970	5301	4279	LG1
PARG00484	0	0	0	0	0.05	0.02	0	0	0	0	0.11	0	0	0	0	0	0	0	0	0	0	0	0.14	0	0	0	0	0	2	1	0	0	0	0	4	0	0	0	0	0	0	0	0	0	0	0	6	0	LG1
PARG00485	261.2	275.14	283.01	292.22	273.22	282.48	279	243.54	254.87	398.58	279.65	339.21	177.91	271.64	249.17	293.47	309.93	261.92	302.91	284.5	312.25	366.14	317.39	333.4	11370	9480	9966	10500	10363	10432	9120	7800	7629	11290	9536	11158	5194	8144	8918	9552	10425	8493	9841	9048	9987	13303	12017	10793	LG1
PARG00486	11.8	13.78	14.31	13.74	13.66	13.71	11.39	10.95	11.78	15.23	12.3	12.28	10.93	11.63	13.27	14.7	13.56	12.65	12.3	11.32	12.11	13.74	11.41	10.99	2248	2079	2207	2162	2269	2216	1630	1536	1544	1889	1837	1769	1397	1526	2079	2095	1997	1796	1749	1576	1696	2185	1891	1558	LG1
PARG00487	28.59	24.62	26.37	18.25	18.68	18.46	19.89	20.54	17.69	24.98	16.23	19.09	28.46	27.85	26.05	18.3	21.75	20.55	19.45	18.63	20.24	21.9	16.61	21.41	1300	886	970	685	740	712	679	687	553	739	578	656	868	872	974	622	764	696	660	619	676	831	657	724	LG1
PARG00488	0.5	0.16	0.18	0.28	0.29	0.28	0.29	0.28	0.55	0.42	0.42	0.36	0.29	0.4	0.29	0.17	0.18	0.18	0.37	0.48	0.25	0.34	0.58	0.69	44	11	13	20	22	21	19	18	33	24	29	24	17	24	21	11	12	12	24	31	16	25	44	45	LG1
PARG00489	3.24	3.98	3.07	1.52	1.16	1.32	2.47	1.06	2.04	1.79	2.51	3.03	1.38	2.01	2.97	3.26	1.87	1.94	2.83	3.52	2.5	3.28	3	3.54	150	146	115	58	47	52	86	36	65	54	91	106	43	64	113	113	67	67	98	119	85	127	121	122	LG1
PARG00490	1.29	1.76	1.29	1.34	0.99	1.15	1.49	0.99	0.84	2.74	2.23	1.92	0.36	0.98	0.75	1.11	1.64	1.14	1.33	1.44	1.18	1.29	2.01	1.67	132	143	107	113	88	100	115	75	59	183	179	149	25	69	63	85	130	87	102	108	89	110	179	127	LG1
PARG00491	2.67	3.57	3.76	2.26	1.45	1.84	2.2	1.12	1.03	1.79	2.51	2.64	2.19	3.44	3.13	1.96	2.05	2.04	1.94	2.92	2	2.07	2.52	2.76	312	330	355	218	147	182	193	96	83	136	229	233	171	276	300	171	185	177	169	249	171	202	256	239	LG1
PARG00492	47.82	57.45	50.75	46.07	37.41	41.62	47.83	36.5	45.02	41.71	48.94	50.71	52.47	50.46	52.13	48.47	50.58	46.99	46.81	40.67	34.18	52.05	52.49	57.13	2306	2193	1980	1834	1572	1703	1732	1295	1493	1309	1849	1848	1697	1676	2067	1748	1885	1688	1685	1433	1211	2095	2202	2049	LG1
PARG00493	9.91	12.43	11.61	11.38	9.44	10.38	17.6	11.82	8.58	17.9	17.79	21.63	3.64	13.92	8.97	10.29	9.39	7.86	8.74	10.31	9.51	10.35	21.04	12.02	1837	1824	1742	1741	1525	1633	2451	1613	1094	2160	2584	3031	453	1777	1367	1426	1345	1085	1210	1397	1296	1601	3393	1657	LG1
PARG00495	0	0	0	0	0	0	0	0	0	0	0	0	0	0	0	0	0	0	0	0	0	0.1	0	0	0	0	0	0	0	0	0	0	0	0	0	0	0	0	0	0	0	0	0	0	0	1	0	0	LG1
PARG00496	15.98	16.12	15.66	16.95	20.07	18.55	28.29	28.02	36.05	22.17	34.35	25.43	19.86	18.43	14.55	18.68	18.39	24.07	26.43	23.51	19.6	23.31	29.71	31.44	2333	1863	1849	2043	2553	2298	3101	3010	3619	2106	3928	2805	1945	1853	1746	2039	2075	2617	2880	2508	2102	2840	3773	3413	LG1
PARG00497	12.86	12.84	13.29	12.69	10.58	11.61	7.9	5.19	6.87	7.52	10.15	11.51	4.3	9.23	11.48	10.33	9.53	10.61	11.47	9.36	8.18	12.65	8.43	10.05	781	617	653	636	560	598	360	232	287	297	483	528	175	386	573	469	447	480	520	415	365	641	445	454	LG1
PARG00498	0	0	0	0	0	0	0	0	0	0	0	0	0.06	0	0	0	0	0	0.05	0	0	0	0	0	0	0	0	0	0	0	0	0	0	0	0	0	2	0	0	0	0	0	2	0	0	0	0	0	LG1
PARG00499	23.53	26.59	25.18	29.61	25.69	27.61	35.17	22.67	36.02	41.47	40.99	41.34	7.49	21.5	22.4	23.41	25.41	26.67	37.06	33.68	29.88	44.13	49.89	38.45	1316	1177	1139	1367	1252	1310	1477	933	1385	1509	1796	1747	281	828	1030	979	1098	1111	1547	1376	1228	2060	2427	1599	LG1
PARG00500	5.34	5.85	4.82	6.19	7.39	6.81	5.58	5.8	5.22	4.3	5.56	6.01	3.59	5.95	4.32	6.52	5.5	5.75	4.85	5.66	5.1	4.23	5.36	5.89	810	702	591	775	976	876	636	647	544	424	661	689	365	621	539	739	645	649	549	627	568	536	707	664	LG1
PARG00501	80.25	94.24	93.74	86.15	79.6	82.77	79.88	78.81	83.81	95.13	79.25	91.36	78.83	88.88	95.68	93.49	100.34	84.34	90.95	87.43	103.35	91.87	83.68	92.02	4523	4204	4274	4008	3909	3958	3381	3268	3248	3489	3499	3891	2980	3450	4434	3940	4370	3541	3826	3600	4280	4322	4102	3857	LG1
PARG00502	29.7	42.38	47.66	33.63	32.33	32.96	36.99	36.2	41.88	26.19	32.9	25.91	30.56	36.3	30.51	31.9	36.65	35.03	36.72	25.94	24.73	31.75	22.14	35.26	2239	2529	2907	2093	2124	2108	2094	2008	2171	1285	1943	1476	1545	1885	1891	1798	2135	1967	2066	1429	1370	1998	1452	1977	LG1
PARG00504	12.34	12.14	16.1	13.97	13.31	13.6	13.96	14.5	18.4	17.35	14.33	10.92	20.99	15.49	11.54	8.96	10.51	9.32	10.72	11.12	10.55	11.22	8.91	7.76	199	155	210	186	187	186	169	172	204	182	181	133	227	172	153	108	131	112	129	131	125	151	125	93	LG1
PARG00505	1.11	0.16	0.86	0.92	1.91	1.42	0.18	1.01	0.43	0.33	0.39	0.14	2.28	0.81	0.43	0.6	0.24	0.14	0.64	0.97	0.71	0.11	0.69	0.35	72	8	45	49	108	78	9	48	19	14	20	7	99	36	23	29	12	7	31	46	34	6	39	17	LG1
PARG00506	0.56	0.58	0.52	0.79	0.57	0.68	0.74	0.55	0.68	0.76	0.9	0.69	0.36	0.59	0.5	0.36	0.71	0.78	0.72	0.48	0.44	0.73	0.64	0.72	115	94	87	134	102	118	114	83	96	101	145	107	50	83	84	55	112	119	110	72	66	125	114	109	LG1
PARG00507	30.5	32.11	28.23	38.1	25.38	31.57	22.76	16.84	18.96	28.99	26.39	32.17	16.06	29.83	34.83	33.59	36.28	35.71	27.83	25.64	28.75	32.13	26.82	23.28	2528	2107	1893	2607	1833	2220	1417	1027	1081	1564	1714	2015	893	1703	2374	2082	2324	2205	1722	1553	1751	2223	1934	1435	LG1
PARG00508	512.51	532.76	988.34	351.93	932.44	650.04	576.94	1237.86	787.62	940.73	514.42	278.96	3296.31	730.96	1105.25	262.63	336.38	155.84	400.88	504.29	325	167.54	404.36	668.87	61668	50740	96205	34955	97760	66358	52130	109588	65167	73656	48489	25365	266013	60576	109346	23629	31276	13968	36001	44332	28733	16826	42319	59853	LG1
PARG00509	20.18	17.99	18.5	28.61	29.09	28.85	114.29	98.79	195.94	16.79	52.39	50.7	30.44	25.71	21.9	49.41	26.28	97.67	54.23	43.57	37.77	23.99	56.3	37.13	1693	1195	1256	1982	2127	2054	7202	6099	11306	917	3444	3215	1713	1486	1511	3100	1704	6105	3396	2671	2329	1680	4109	2317	LG1
PARG00510	6.85	5.05	12.02	4.65	11.68	8.26	21.58	30.93	36.39	25.05	14.27	8.55	47.74	7.07	7.63	8.96	8.46	6.24	7.49	9.44	13.09	2.21	5.74	10.43	439	256	623	246	652	449	1038	1458	1603	1044	716	414	2051	312	402	429	419	298	358	442	616	118	320	497	LG1
PARG00511	18.94	16.43	15.07	17.75	15.01	16.35	17.61	16.79	13.47	14.93	18.13	15.26	6.15	13.55	12.61	16.11	14.98	18.85	16.94	14.08	12.14	18.15	16.87	16.65	5291	3633	3406	4093	3653	3873	3694	3450	2586	2714	3967	3220	1152	2606	2896	3365	3233	3922	3531	2872	2492	4231	4098	3459	LG1
PARG00512	233.7	232.43	199.53	216.73	181.93	198.87	215.2	175.53	191.53	235.12	226.81	237.51	143.53	204.25	202.47	214.68	215.17	228.06	232.88	215.98	221.03	257.2	235.87	228.34	16023	12614	11067	12266	10869	11568	11080	8855	9030	10490	12182	12306	6600	9645	11414	11006	11400	11648	11917	10819	11135	14719	14066	11643	LG1
PARG00513	4.63	5.03	5.47	4.47	7.63	6.09	8.52	10.32	9.26	8.14	5.92	6.66	10.71	5.92	4.27	4.22	4.81	4.28	5.91	8.86	6.45	4.69	6.84	8.8	665	572	636	530	955	742	919	1090	914	761	666	723	1032	586	504	453	534	458	633	930	681	562	855	940	LG1
PARG00514	1.25	0.97	1.35	1.29	2.41	1.86	0.77	0.9	0.84	2.22	1.27	1.25	0.34	0.61	0.66	1.86	2.41	1.32	0.83	0.8	0.72	1.01	1.09	0.38	111	68	97	94	186	140	51	59	51	128	88	84	20	37	48	123	165	87	55	52	47	75	84	25	LG1
PARG00515	4.65	5.96	4.73	6.6	5.78	6.18	5.86	4.9	4.92	8.41	5.94	7.34	3.44	4.21	6.64	6.29	5.42	5.3	4.87	6.17	6.71	5.52	4.72	3.91	387	392	318	453	419	436	366	300	281	455	387	461	192	241	454	391	348	328	302	375	410	383	341	242	LG1
PARG00516	32.85	37.41	39.32	27.87	26.04	26.93	31.66	34.43	28.31	24	26.97	23.68	72.07	41.46	51.96	28.87	30.18	29.6	26.07	23.96	23.22	29.26	23.28	24.29	4877	4396	4722	3415	3369	3392	3529	3761	2890	2318	3136	2656	7176	4239	6343	3205	3462	3273	2889	2599	2533	3626	3006	2682	LG1
PARG00517	3.34	3.05	3.92	2.34	2.89	2.62	3.12	3.75	1.81	1.91	1.99	1.29	1.09	3.54	3.95	2.38	2.05	2.62	2.78	3.21	2.36	4.09	2.81	4.99	137	99	130	79	103	91	96	113	51	51	64	40	30	100	133	73	65	80	85	96	71	140	100	152	LG1
PARG00518	0	0	0.11	0	0.49	0.25	1.94	0.23	0	0.66	0.11	0.85	0	0.12	0	0	0	0	0.11	0.12	1.75	0.1	0.98	0	0	0	2	0	10	5	34	4	0	10	2	15	0	2	0	0	0	0	2	2	30	2	20	0	LG1
PARG00519	22.49	23.38	33.12	21.05	24.87	23.01	22.08	23.63	25.08	22.41	20.79	19.67	47.6	26.32	31.52	24.37	24.18	19.46	20.77	21.75	23.44	19.44	17.65	24.84	1612	1326	1920	1245	1553	1399	1188	1246	1236	1045	1167	1065	2288	1299	1857	1306	1339	1039	1111	1139	1234	1163	1100	1324	LG1
PARG00520	6.49	8.9	11.28	7.71	9.61	8.68	8.79	8.73	11.16	8.76	8.41	7.17	6.94	7.16	7.57	8.77	8.95	7.42	7.08	8.02	7.53	8.2	6.21	7.62	1406	1526	1977	1378	1814	1596	1430	1392	1662	1235	1428	1173	1009	1068	1349	1421	1498	1198	1144	1270	1199	1482	1171	1227	LG1
PARG00521	24.28	24.49	26.52	26.99	30.72	28.9	23.94	30.1	25.71	26.79	21.76	22.7	27.07	26.96	23.5	25.04	25.77	21.13	23.6	23.77	23.31	22.36	20.25	21.97	3665	2926	3238	3362	4040	3701	2713	3343	2668	2631	2573	2589	2740	2802	2916	2826	3006	2375	2658	2621	2585	2817	2658	2466	LG1
PARG00522	10.8	13.3	12.86	11.11	9.19	10.13	12.19	8.58	10.05	13.02	10.17	13.75	13.44	13.36	13.25	12.4	14.12	11.49	12.84	12.76	12.65	14.47	13.32	12.17	621	605	598	527	460	494	526	363	397	487	458	597	518	529	626	533	627	492	551	536	534	694	666	520	LG1
PARG00524	0.82	1.52	1.35	0.4	0.64	0.52	0.69	0.83	0.89	0.63	0.52	1.15	1.05	1.21	1.62	0.57	0.98	0.57	0.99	1.22	1.92	1.87	1.62	1.77	44	65	59	18	30	24	28	33	33	22	22	47	38	45	72	23	41	23	40	48	76	84	76	71	LG1
PARG00525	23.49	23.44	25.89	22.4	21.16	21.75	19.68	21.16	22.46	25.98	21.91	26.42	27.97	25.52	26.56	23.74	27.19	22.21	20.17	25.59	21	25.34	23.72	27.84	1367	1080	1219	1076	1073	1074	860	906	899	984	999	1162	1092	1023	1271	1033	1223	963	876	1088	898	1231	1201	1205	LG1
PARG00526	0	0	0	0	0.05	0.03	0.08	0.02	0	0.09	0	0.02	0	0	0	0.04	0.11	0.08	0.08	0.04	0.04	0.05	0.07	0.08	0	0	0	0	3	2	4	1	0	4	0	1	0	0	0	2	6	4	4	2	2	3	4	4	LG1
PARG00527	0	0	0	0	0	0	0	0	0	0	0	0	0	0	0	0	0	0	0	0	0	0.04	0.04	0	0	0	0	0	0	0	0	0	0	0	0	0	0	0	0	0	0	0	0	0	0	2	2	0	LG1
PARG00528	15.67	15.24	18.94	17.46	20.43	18.98	19.11	19.68	19.19	18.45	17.78	18.16	16.7	18.16	16.31	19.69	19.65	19.61	15.85	14.54	15.14	17	18.84	19.09	3271	2518	3198	3008	3715	3362	2996	3023	2754	2506	2907	2865	2338	2611	2799	3074	3169	3049	2470	2217	2322	2962	3420	2964	LG1
PARG00529	18.28	11.12	13.95	8.83	20.85	15	27.22	35.82	21.7	22.57	22.84	10.46	32.05	8.89	9.47	10.16	11.04	6.2	17.23	17.68	8.82	9.89	14.78	18.26	2430	1170	1501	969	2416	1692	2718	3504	1984	1953	2379	1051	2858	814	1035	1010	1134	614	1710	1717	862	1098	1709	1806	LG1
PARG00530	14.57	19.41	16.15	16.22	14.09	15.13	10.24	10.25	10.84	14.92	9.86	14.84	9.14	15.71	17.26	14.5	14.47	15.07	14.09	14.08	15.34	15.53	14.05	15.95	1286	1356	1153	1182	1084	1133	679	666	658	857	682	990	541	955	1253	957	987	991	928	908	995	1144	1079	1047	LG1
PARG00531	0.05	0.19	0.19	0.12	0.12	0.12	0	0	0	0	0	0	0.22	0.29	0.31	0.34	0.07	0.2	0	0.69	0.07	0.3	0.06	0.41	1	3	3	2	2	2	0	0	0	0	0	0	3	4	5	5	1	3	0	10	1	5	1	6	LG1
PARG00532	0.03	0	0	0.04	0	0.02	0	0.02	0	0	0.02	0	0.11	0	0.04	0	0.04	0	0	0	0.02	0	0.14	0.08	2	0	0	2	0	1	0	1	0	0	1	0	5	0	2	0	2	0	0	0	1	0	8	4	LG1
PARG00533	0.84	0.78	1.18	0.27	0.96	0.66	0.45	0.46	1.3	0.77	0.71	0.74	1.08	0.41	0.75	0.82	1.96	0.3	2.85	2.37	7.54	4.09	7.01	5.64	15	11	17	4	15	10	6	6	16	9	10	10	13	5	11	11	27	4	38	31	99	61	109	75	LG1
PARG00534	1.18	0.54	1.06	0.46	0.19	0.32	0.5	0.22	0.16	0.58	0.69	0.93	0.64	0.47	1.05	0.86	0.42	0.58	0.65	1.77	2.42	1.35	2.84	1.3	22	8	16	7	3	5	7	3	2	7	10	13	8	6	16	12	6	8	9	24	33	21	46	18	LG1
PARG00535	0.56	0.41	0.52	0.23	0.13	0.17	0.31	0.22	0.54	0.43	0.15	0.4	0.38	0.41	0.31	0.22	0.3	0.13	0.19	0.19	0.41	0.39	0.51	0.82	24	14	18	8	5	6	10	7	16	12	5	13	11	12	11	7	10	4	6	6	13	14	19	26	LG1
PARG00536	1.13	1.12	1.94	1.66	1.43	1.52	1.45	1.42	3.22	1.24	2.93	2.18	2.1	1.34	1.86	2.58	3.18	3.95	1.67	1.49	1.81	1.06	1.9	1.52	28	22	39	34	31	32	27	26	55	20	57	41	35	23	38	48	61	73	31	27	33	22	41	28	LG1
PARG00537	0	0	0	0.1	0	0.05	0	0	0	0	0	0	0.06	0	0	0	0	0	0	0	0	0	0.05	0	0	0	0	2	0	1	0	0	0	0	0	0	1	0	0	0	0	0	0	0	0	0	1	0	LG1
PARG00538	0.16	0.16	0.13	0.08	0.06	0.07	0.03	0.1	0.08	0.12	0.08	0.08	0.05	0.1	0.13	0.05	0.09	0.18	0.11	0.09	0.05	0.06	0.04	0.05	30	24	20	12	10	11	4	14	11	15	12	12	7	13	20	7	13	26	16	12	7	9	6	7	LG1
PARG00539	0	0	0	0	0	0	0	0	0	0	0	0	0	0	0	0	0	0	0	0.04	0	0	0	0	0	0	0	0	0	0	0	0	0	0	0	0	0	0	0	0	0	0	0	1	0	0	0	0	LG1
PARG00540	0.1	0	0.12	0.12	0	0.06	0	0	0	0	0	0	0	0	0.06	0	0	0	0	0	0	0	0	0	2	0	2	2	0	1	0	0	0	0	0	0	0	0	1	0	0	0	0	0	0	0	0	0	LG1
PARG00541	2.28	3.86	4.33	2.86	2.53	2.69	3.37	2.09	4.11	2.32	3.67	3.5	4.12	2.77	3.43	3.06	2.82	3.4	2.92	3.08	2.08	2.45	3.04	3.73	405	544	623	420	392	406	450	274	503	269	512	470	492	339	501	407	387	450	388	400	272	364	471	494	LG1
PARG00542	1.06	1.48	0.49	0.06	0.76	0.42	2.34	4.08	0.68	1.58	1.69	0.15	0.21	0.86	1.05	1.17	0.26	0.19	2.13	1.1	0.24	1.73	1.09	2.11	138	153	52	6	86	46	229	391	61	134	173	15	18	77	113	114	26	18	207	105	23	188	124	205	LG1
PARG00543	0.14	0	0	0.58	0.9	0.72	0.18	0	0	0.63	0.17	0	0.05	0.05	0	0.18	0	0.05	0.23	0.19	0.09	0.08	0.08	0.23	4	0	0	14	23	18	4	0	0	12	4	0	1	1	0	4	0	1	5	4	2	2	2	5	LG1
PARG00544	10.73	9.23	10.17	8.68	10.09	9.41	8.8	14.74	10.42	9.94	8.36	9.53	23.85	12.68	11.26	6.93	9.63	6.71	7.66	9.53	10.07	6.84	10.38	10.58	1142	778	876	763	936	850	704	1155	763	689	697	767	1703	930	986	552	792	532	609	741	788	608	961	838	LG1
PARG00545	21.39	21.96	25.12	23.69	17.68	20.6	17.66	16.5	20.46	21.26	21.83	23.2	20.41	26.07	27	20.83	21.82	21.35	19.2	17.33	21.29	21.91	22.46	19.46	897	729	852	820	646	733	556	509	590	580	717	735	574	753	931	653	707	667	601	531	656	767	819	607	LG1
PARG00546	10.85	12.91	13.35	13.81	11.03	12.39	10.99	8.18	10.51	10.19	10.49	12.2	8.18	11.32	12.89	14.71	11.9	15.57	13.19	12.29	15.89	13.2	13.67	12.94	1090	1027	1085	1145	966	1056	829	605	726	666	826	926	551	783	1065	1105	924	1165	989	902	1173	1107	1195	967	LG1
PARG00547	6.58	8.31	10.72	7.19	6.56	6.87	5.6	7.87	6.46	7.86	6.35	7.29	14.34	10.97	12.06	7.05	7.15	5.64	5.36	6.49	7.52	5.62	6.82	6.82	418	418	551	377	363	370	267	368	282	325	316	350	611	480	630	335	351	267	254	301	351	298	377	322	LG1
PARG00548	0.08	0	0.05	0	0	0	0	0	0	0.13	0	0	0	0	0.05	0.22	0.11	0.11	0.06	0	0.06	0	0.12	0.11	4	0	2	0	0	0	0	0	0	4	0	0	0	0	2	8	4	4	2	0	2	0	5	4	LG1
PARG00549	3.31	1.27	1.35	1.49	0.85	1.16	1.22	2.59	1.56	1.65	2.36	3.55	2.32	1.96	1.71	1.97	1.05	1.39	1.62	1.75	0.49	1.7	1.43	1.84	191	58	63	71	43	57	53	110	62	62	107	155	90	78	81	85	47	60	70	74	21	82	72	79	LG1
PARG00550	14.58	17.91	15.39	19.11	12.07	15.49	14.92	10.25	13.56	19.96	12.06	18.01	12.04	18.72	16.06	16.15	17.17	18.44	14.13	17.52	18.4	13.91	14.89	14.68	466	453	398	504	336	420	358	241	298	415	302	435	258	412	422	386	424	439	337	409	432	371	414	349	LG1
PARG00551	15.38	17.69	18.8	13.52	12.86	13.17	12.5	14.44	12.13	12.45	12.96	12.46	25.44	18.21	19.2	11.96	14.6	13.35	11.64	12.91	11.54	13.51	13.57	15.65	1709	1556	1690	1240	1245	1242	1043	1181	927	900	1128	1046	1896	1394	1754	994	1254	1105	965	1048	942	1253	1312	1293	LG1
PARG00552	3.59	2.95	2.74	2.94	3.25	3.09	3.99	5.06	3.05	3.89	3.81	2.21	3.23	3	2.14	3.42	2.16	2.89	3.01	3.86	2.52	2.76	4.21	4.23	238	155	147	161	188	174	199	247	139	168	198	111	144	137	117	170	111	143	149	187	123	153	243	209	LG1
PARG00553	51.46	40.14	64.84	54.13	79.11	66.96	56.38	83.8	69.71	43.35	24.86	31.53	116.58	60.76	43.56	52.27	49.8	42	42.62	55.68	59.43	20.7	25.33	25.14	3795	2343	3868	3295	5083	4189	3122	4547	3535	2080	1436	1757	5766	3086	2641	2882	2838	2307	2346	3000	3220	1274	1625	1379	LG1
PARG00554	23.79	21.21	20.06	20.81	21.87	21.35	23.72	21.15	21.67	15.79	20.82	17.86	17.58	20.99	17.78	18.21	20.15	20.74	21.47	20.63	18.93	18.24	19.46	17.99	5539	3909	3779	3999	4437	4218	4147	3624	3469	2393	3797	3143	2745	3366	3404	3171	3626	3598	3731	3510	3239	3546	3942	3115	LG1
PARG00555	133.35	93.95	122.22	15.55	23.76	19.77	58.89	114.11	80.36	344.21	208.25	222.84	129.15	113.53	68.1	34.85	20.75	15.43	108.75	118.28	101.38	400.42	281.72	235.23	5256	2931	3897	506	816	661	1743	3309	2178	8828	6430	6637	3414	3082	2207	1027	632	453	3199	3406	2936	13173	9658	6895	LG1
PARG00556	38.99	49.45	54.56	43.62	37.75	40.61	41.98	28.4	40.61	37.69	45.17	44.92	34.98	43.66	48.03	43.37	41.19	47.96	53.34	45.64	52.35	59.68	43.54	48.83	3634	3648	4114	3356	3066	3211	2938	1948	2603	2286	3298	3164	2187	2803	3681	3023	2967	3330	3711	3108	3585	4643	3530	3385	LG1
PARG00557	18.31	17.91	15.49	21.97	17.96	19.92	22.74	19.89	17.47	18.51	22.98	23.56	8.8	17.28	16.41	20.92	21.91	20.98	21.01	20.75	17.55	21.57	21.83	19	1747	1352	1195	1730	1493	1612	1629	1396	1146	1149	1717	1698	563	1135	1287	1492	1615	1491	1496	1446	1230	1717	1811	1348	LG1
PARG00558	106.39	84.09	60.88	137.07	104.66	120.42	91.96	61.64	75.25	75.71	96.57	126.19	12.13	77.09	52.03	114.87	108.61	120.38	108.9	104.76	111.36	122.62	135.96	100.77	6867	4296	3179	7303	5886	6594	4457	2927	3340	3180	4883	6155	525	3427	2761	5544	5417	5788	5246	4940	5281	6606	7633	4837	LG1
PARG00559	0.23	0.23	0.22	0.16	1.01	0.59	0.06	0.34	0.23	0.59	0.35	0.33	0.03	0.13	0.05	0.27	0.61	0.3	0.3	0.12	0.12	0.11	0.21	0.3	10	8	8	6	39	22	2	11	7	17	12	11	1	4	2	9	21	10	10	4	4	4	8	10	LG1
PARG00560	27.62	25.67	22.46	25.72	22.57	24.1	23.96	19.14	19.51	23.13	24.69	24.95	18.13	24.48	23.75	24.73	23.69	26.66	25.63	24.51	23.63	28.81	27.06	23.91	3050	2244	2007	2345	2172	2258	1987	1555	1482	1662	2136	2082	1343	1862	2157	2042	2022	2193	2113	1978	1918	2656	2600	1964	LG1
PARG00561	50.09	47.87	57.87	55.41	80.29	68.19	92.45	176.62	115.91	94.18	69.3	60.62	141.65	54.34	45.39	47.44	58.84	42.42	61.86	72.06	66.87	43.49	57.26	95.92	6648	5029	6213	6071	9285	7678	9214	17247	10578	8134	7205	6080	12609	4967	4953	4708	6034	4194	6128	6987	6521	4818	6610	9468	LG1
PARG00562	3.46	4.32	4.71	2.82	2.79	2.81	2.89	3.06	2.32	3.75	3	3.1	3.62	3.1	4.27	2.85	2.4	3.29	2.69	3.83	3.9	1.85	2.02	1.66	476	471	525	321	335	328	299	310	220	336	324	323	334	294	483	293	255	337	276	385	395	213	242	170	LG1
PARG00563	2.98	3.55	4.06	2.89	2.71	2.8	2.54	1.83	2.36	3.86	2.42	2.93	3.43	2.63	3.65	2.48	3.02	2.24	3.04	4.94	7.41	3.49	5.7	3.89	610	575	672	489	483	486	391	276	332	514	388	453	471	371	614	380	477	342	464	739	1114	596	1015	593	LG1
PARG00564	0.49	0.55	0.36	0.47	0.53	0.5	0.45	0.51	0.39	0.88	0.49	0.48	0.34	0.37	0.47	0.24	0.42	0.47	0.45	0.51	0.85	0.55	0.56	0.83	78	69	46	61	73	67	53	59	43	91	61	58	36	40	61	29	51	56	53	59	99	73	77	98	LG1
PARG00565	4.04	6.02	4.22	3.23	3.64	3.45	5.25	5.26	3.11	6.06	5.36	4.44	4.04	4.29	4.22	3.26	3.32	2.97	4.44	4.71	5.99	4.26	5.72	4.99	282	332	238	186	221	204	275	270	149	275	293	234	189	206	242	170	179	154	231	240	307	248	347	259	LG1
PARG00566	1.26	1.36	0.68	1.86	1.42	1.64	1.26	0.69	1.41	0.97	1.86	1.23	0.1	0.92	0.78	1.74	1.19	1.92	1.63	1.24	2.17	1.1	1.85	1.44	147	126	64	179	144	162	110	59	113	74	170	108	8	74	75	152	107	167	142	106	186	107	188	125	LG1
PARG00567	0.02	0	0	0.09	0	0.05	0.09	0	0.06	0.14	0.06	0.03	0.02	0.03	0	0.12	0.03	0.06	0	0.06	0	0.03	0.05	0.04	2	0	0	7	0	4	6	0	4	8	4	2	1	2	0	8	2	4	0	4	0	2	4	3	LG1
PARG00568	1.55	2.78	1.51	1.92	1.45	1.68	1.25	0.5	1.42	2.19	1.82	2.43	1.34	2.13	1.68	1.14	0.9	1.37	2.46	1.67	1	1.37	1.36	1.81	38	54	30	39	31	35	23	9	24	35	35	45	22	36	34	21	17	25	45	30	18	28	29	33	LG1
PARG00570	17.36	18.82	19.26	15.92	14.7	15.29	17.37	14.4	14.29	11.75	14.74	12.62	17.01	20.14	18.37	16.81	14.44	17.5	16.37	15.26	14.67	14.94	15.65	15.6	5595	4799	5021	4234	4127	4180	4202	3413	3166	2464	3720	3072	3676	4469	4867	4050	3595	4200	3937	3592	3474	4018	4387	3738	LG1
PARG00572	1.86	2.61	1.7	0.75	1.66	1.22	0.73	0.84	0.8	0.85	1.58	1.18	3.18	2.1	2.51	2.76	1.07	1.66	2.58	1.13	2.06	0.74	1.11	1.11	27	30	20	9	21	15	8	9	8	8	18	13	31	21	30	30	12	18	28	12	22	9	14	12	LG1
PARG00573	30.06	32.33	24.62	37.94	23.98	30.77	25.62	22.82	21.35	24.89	28.29	33.33	16.05	28.43	23.64	33.23	29.79	31.6	34.34	34.12	28.49	36.5	33.92	28.23	1511	1286	1001	1574	1050	1312	967	844	738	814	1114	1266	541	984	977	1249	1157	1183	1288	1253	1052	1531	1483	1055	LG1
PARG00574	25.68	28.19	25.35	27.11	19.81	23.35	23.06	15.69	21.07	26.54	28.1	30.91	15.27	27.12	28.81	27.46	26.4	24.28	28.33	27.55	24.99	33.7	29.2	26.63	2354	2045	1880	2051	1582	1816	1587	1058	1328	1583	2018	2141	939	1712	2171	1882	1870	1658	1938	1845	1683	2578	2328	1815	LG1
PARG00575	3.83	4.44	3.96	2.17	1.58	1.86	1.92	3.23	2.39	4.41	2.22	3.46	40.46	5.16	12.77	3.52	3.1	3.32	2.43	3.54	3.14	3.05	2.18	1.14	390	358	326	182	140	161	147	242	167	292	177	266	2763	362	1069	268	244	252	185	263	235	259	193	86	LG1
PARG00578	2	1.47	1.86	1.55	1.13	1.34	1.46	1.33	1.63	2.07	2.04	2.16	3.75	1.99	1.77	1.38	1.72	1.62	1.68	1.97	2.62	1.87	3.6	5.25	257	149	193	164	127	146	141	126	144	173	205	210	323	176	187	133	171	155	161	185	247	200	402	502	LG1
PARG00579	2.01	1.7	1.75	1.88	1.23	1.55	2.03	1.98	1.63	1.68	1.81	1.78	1.17	2.01	0.98	1.18	1.28	1.72	1.84	1.87	2.34	2.74	3.09	3.01	191	128	135	148	102	125	145	139	107	104	135	128	75	132	77	84	94	122	131	130	164	218	256	213	LG1
PARG00580	13.91	12.81	14.78	12.43	15.69	14.11	16.69	19.97	15.97	18.34	14.23	17.9	28.87	15.27	13.22	12.71	13.44	13.55	12.15	14.01	15.72	11.74	17.76	16.68	992	723	853	732	975	854	894	1048	783	851	795	965	1381	750	775	678	741	720	647	730	824	699	1102	885	LG1
PARG00581	7.71	9.04	9.59	4.73	5.89	5.31	7.39	16.83	16.45	10.46	19.99	10.33	12.75	8.06	5.14	5.84	6.43	4.02	6.88	9.63	6.23	5.68	10.9	9.78	332	308	334	168	221	194	239	533	487	293	674	336	368	239	182	188	214	129	221	303	197	204	408	313	LG1
PARG00582	21.04	23.78	23.67	20.84	17.65	19.2	18.96	16.61	19.29	16.15	22.49	19.31	19.21	19.73	22.93	20.38	20.77	23.8	22.22	18.77	16.84	24.56	24.7	24.16	2854	2554	2598	2334	2087	2210	1932	1658	1800	1426	2390	1980	1748	1844	2558	2068	2177	2405	2250	1861	1679	2781	2915	2438	LG1
PARG00583	10.13	11.37	11.92	10.5	7.7	9.06	8.22	6.79	6.77	20.37	10.25	15	5.53	10.1	9	10.49	10.91	10.38	9.87	6.54	8.42	10.94	12.73	12.14	1350	1199	1284	1155	894	1024	822	665	620	1766	1070	1510	494	927	986	1045	1123	1030	981	636	824	1216	1475	1203	LG1
PARG00585	0.22	0.23	0.33	0.05	0.05	0.05	0.06	0.06	0.13	0.34	0.23	0	0.13	0.06	0.11	0.48	0.29	0.48	0.06	0.31	0.18	0.27	0.1	0.18	5	4	6	1	1	1	1	1	2	5	4	0	2	1	2	8	5	8	1	5	3	5	2	3	LG1
PARG00586	0.48	0.22	0.37	0.21	0	0.1	0.12	0	0.13	0.2	0.17	0.11	0.19	0.25	0.11	0.12	0.22	0.29	0.46	0.06	0.12	0	0.1	0.06	11	4	7	4	0	2	2	0	2	3	3	2	3	4	2	2	4	5	8	1	2	0	2	1	LG1
PARG00587	0.98	1.24	0.99	1.21	0.54	0.86	0.8	0.6	0.94	1.57	0.82	1.06	0.66	0.97	0.76	1.49	1.18	1.04	0.86	0.67	0.97	0.93	1.3	1.05	44	44	36	45	21	33	27	20	29	46	29	36	20	30	28	50	41	35	29	22	32	35	51	35	LG1
PARG00588	1.73	2.23	1.87	1.54	1.56	1.55	1.15	1.18	1.37	1.91	1.69	1.51	2.59	1.71	2.51	1.51	1.55	1.73	1.54	1.41	1.53	1.99	1.7	1.46	262	268	229	192	206	199	131	132	143	188	200	173	263	178	313	171	181	195	174	156	170	252	224	165	LG1
PARG00589	0.47	1.1	0.39	0.67	1.18	0.93	0.11	0.75	1.15	0.12	0.81	0.1	0.12	0.11	0.58	0.11	0.2	0.64	0.42	0.76	0	0.09	0.18	0.43	6	11	4	7	13	10	1	7	10	1	8	1	1	1	6	1	2	6	4	7	0	1	2	4	LG1
PARG00590	1.66	0.94	0.61	1.99	1.61	1.8	1.26	1.14	1.31	1.32	1.63	1.48	0.23	1.2	0.95	1.3	0.93	1.47	1.68	1.06	1.06	1.59	2.05	1.56	192	86	57	189	162	176	109	97	104	99	147	129	18	95	90	112	83	126	145	89	90	153	206	134	LG1
PARG00591	2.13	3.1	4.02	3.41	3.15	3.29	2.39	3.4	3.54	2.28	3.02	2.87	2.71	2.64	1.86	3.05	3.72	3.33	3.65	2.67	2.38	2.39	1.83	1.49	96	111	147	127	124	126	81	113	110	67	107	98	82	82	69	103	130	112	123	88	79	90	72	50	LG1
PARG00592	0.34	0.35	0.14	0.27	0.13	0.2	0.22	0.15	0	0	0.29	0	0.25	0.33	0.14	0.07	0.29	0.23	0.07	0.08	0	0.27	0.13	0.3	6	5	2	4	2	3	3	2	0	0	4	0	3	4	2	1	4	3	1	1	0	4	2	4	LG1
PARG00593	2.28	3.11	2.41	2.57	3.54	3.07	2.33	2.73	1.98	2.54	2.46	2.02	2.55	2.15	2.27	3.44	2.51	2.26	2.88	2.63	2.9	2.55	1.4	1.29	451	487	385	419	609	514	345	397	269	326	381	301	338	292	369	509	383	333	425	379	421	420	241	189	LG1
PARG00594	2.8	3.08	2.74	2.67	3.59	3.15	2.01	4.31	2.95	3.88	3.13	4.02	6.63	6.52	3.48	3.59	2.98	3.33	3.3	3.38	2.9	2.43	2.57	4.3	191	166	151	150	213	182	103	216	138	172	167	207	303	306	195	183	157	169	168	168	145	138	152	218	LG1
PARG00595	0	0.35	0.17	0.34	0	0.17	0	0	0	0	0	0	0	0	0.09	0.19	0	0.19	0.38	0	0	0	0	0.38	0	4	2	4	0	2	0	0	0	0	0	0	0	0	1	2	0	2	4	0	0	0	0	4	LG1
PARG00596	1.35	1.31	1.17	1.44	1.82	1.63	1.64	2.22	2.68	1.87	2.13	2.13	2.9	2.14	1.09	1.63	2.17	2.18	1.44	0.89	1.8	1.14	2.65	5.11	121	93	85	106	142	124	110	146	165	109	149	144	174	132	80	109	150	145	96	58	118	85	206	340	LG1
PARG00597	2.79	4.46	4.92	2.27	3.39	2.84	1.84	2.73	1.94	4.63	2.2	3.6	2.87	3.68	4.87	3.58	2.46	1.76	3.14	2.19	1.99	5.09	1.77	3.94	274	347	391	184	290	237	136	197	131	296	169	267	189	249	393	263	187	129	230	157	144	417	151	288	LG1
PARG00598	1.43	5.24	4.75	0.61	0.53	0.57	0.48	0.19	0.42	1.1	0.62	0.84	1.75	2.25	2.16	0.75	0.54	0.77	1.69	1.08	0.88	2.01	1.35	4.45	100	289	268	35	32	34	25	10	20	50	34	44	82	108	124	39	29	40	88	55	45	117	82	231	LG1
PARG00600	8.02	5.2	6.17	5.2	7.7	6.49	7.4	13.39	9.16	11.9	7.78	11.54	15.19	8.48	10.7	6.64	6.16	6.59	5.65	8.13	9.63	8.69	9.94	10.65	312	160	194	167	261	214	216	383	245	301	237	339	396	227	342	193	185	191	164	231	275	282	336	308	LG1
PARG00602	11.53	8.52	9.05	10.42	26.03	18.44	18.24	28.26	16.72	20.34	16.87	11.93	16.9	10.38	3.9	9.23	11.13	7.29	13.55	14.9	10.06	7.21	15.03	12.28	983	575	624	733	1933	1333	1167	1772	980	1128	1126	768	966	609	273	588	733	463	862	928	630	513	1114	778	LG1
PARG00603	448.82	357.39	461.24	469.84	680.23	577.86	368.78	462.43	393.76	563.05	311.08	409.72	579.27	434.77	314.87	456.04	415.49	307.75	431.2	507.32	584.35	313.87	389.77	433.7	10627	6698	8835	9183	14034	11608	6557	8056	6411	8675	5770	7331	9199	7090	6130	8074	7602	5428	7620	8776	10166	6203	8027	7637	LG1
PARG00604	13.55	2.76	10.36	8.43	22.57	15.71	3.73	10.94	2.97	11.25	4.05	5.35	19.01	5.98	3.59	7.79	4.1	2.44	8.25	13.51	9.91	3.01	8.33	7.89	372	60	230	191	540	366	77	221	56	201	87	111	350	113	81	160	87	50	169	271	200	69	199	161	LG1
PARG00605	1.59	0.59	2.15	1.29	5.25	3.32	0.82	2.15	4.27	2.45	1.64	0.79	2.68	1.4	0.75	1.21	0.83	0.41	1.51	2.52	1.25	0.4	1.88	1.18	109	32	119	73	313	193	42	108	201	109	88	41	123	66	42	62	44	21	77	126	63	23	112	60	LG1
PARG00606	28.27	50.53	46.68	22.88	26.07	24.52	28.11	49.43	47.33	34.81	29.24	28.28	109.11	48.4	63.44	21.75	31.35	21.97	28.37	30.01	17.96	32.46	33.94	48.83	3667	5188	4899	2450	2947	2698	2738	4718	4222	2938	2971	2772	9493	4324	6766	2110	3142	2123	2747	2844	1712	3514	3829	4711	LG1
PARG00607	9.09	11.85	10.01	9.85	7.44	8.61	8.24	5.99	5.66	7.19	10.14	10.14	7.79	8.93	9.97	7.92	8.88	8.97	9.21	8.51	9.41	10.05	9.54	8.05	715	738	637	640	510	575	487	347	306	368	625	603	411	484	645	466	540	526	541	489	544	660	653	471	LG1
PARG00608	6.39	7.42	6.17	5.36	3.8	4.55	3.83	4.17	2.96	3.9	5.02	5.15	7.79	6.5	8.81	5.36	5.21	4.23	5.61	3.95	3.61	6.42	4.27	3.48	874	803	682	605	452	528	393	419	278	347	538	532	714	612	990	548	550	431	572	394	363	733	508	354	LG1
PARG00609	0.02	0	0.02	0	0.13	0.07	0.69	0.18	0.05	0.09	0.61	0.05	0.03	0.08	0.05	0	0.07	0.03	0.02	0.05	0.06	0.03	0.46	0.29	2	0	2	0	12	6	56	14	4	6	51	4	2	6	4	0	6	2	2	4	5	3	43	23	LG1
PARG00610	0.48	0.8	0.67	0.6	0.34	0.46	0.42	0.5	0.51	0.51	0.85	0.4	1.1	1.12	0.51	0.24	0.46	0.4	0.61	0.43	0.65	0.32	1.07	0.97	27	36	31	28	17	22	18	21	20	19	38	17	42	44	24	10	20	17	26	18	27	15	53	41	LG1
PARG00611	43.37	48.11	45.44	44.79	50.84	47.9	43.52	49.45	49.52	48.78	45.39	51.6	55.04	43.34	42.69	43.52	48.83	41.69	43.5	38.64	38.58	39.42	43.3	44.4	2272	1995	1926	1937	2321	2129	1712	1906	1784	1663	1863	2043	1934	1564	1839	1705	1977	1627	1701	1479	1485	1724	1973	1730	LG1
PARG00613	2.4	2.76	2.91	3.24	3.53	3.39	2.91	3.31	4.22	4.11	3.69	3.84	3.08	3.04	3.04	3.21	3.22	3.06	3.59	3.63	2.87	3.29	3.17	3.21	479	435	469	533	613	573	435	486	578	533	577	579	412	417	498	478	496	454	534	528	421	548	550	476	LG1
PARG00614	31.11	31.31	34.24	31.89	29.48	30.66	28.21	25.62	28.9	31.55	26.87	28.2	35.57	28.92	32.25	30.01	31.56	29.92	30.34	34.03	39.24	27.05	34.39	32.72	2282	1818	2032	1931	1884	1908	1554	1383	1458	1506	1544	1563	1750	1461	1945	1646	1789	1635	1661	1824	2115	1656	2194	1785	LG1
PARG00615	0	0	0	0	0	0	0.34	0	1.02	0	0	0.17	0	0	0	0	0	0	0.17	0	0	0	0	0	0	0	0	0	0	0	4	0	11	0	0	2	0	0	0	0	0	0	2	0	0	0	0	0	LG1
PARG00616	2.16	3.08	2	2.14	2.75	2.44	4.28	3.93	3.26	5.27	4.93	4.17	1.83	1.85	3.78	3.58	2.01	1.71	3.18	2.8	1.97	2.25	4.44	2	100	113	75	82	111	96	149	134	104	159	179	146	57	59	144	124	72	59	110	95	67	87	179	69	LG1
PARG00617	0	0	0	0.06	0	0	0	0	0	0	0	0	0	0	0	0	0	0	0	0	0	0	0	0	0	0	0	1	0	0	0	0	0	0	0	0	0	0	0	0	0	0	0	0	0	0	0	0	LG1
PARG00618	134.69	133.27	122.17	149.61	124.08	136.51	128.6	108.19	121.73	122.33	130.95	138.77	119.91	134.84	136.58	148.89	137.93	145.6	150.77	147.95	156.75	157.15	157.18	143.76	7748	6068	5685	7104	6219	6662	5555	4579	4815	4579	5901	6032	4626	5342	6460	6404	6131	6239	6473	6218	6625	7545	7864	6150	LG1
PARG00619	28.57	32.48	28.01	35.08	24.3	29.54	28.64	23.43	27.74	29.66	28.47	35.92	28.3	30.14	34.41	35.57	34.53	35.87	31.68	27.73	26.89	32.57	26.47	29.19	3183	2864	2525	3226	2359	2792	2396	1921	2125	2150	2485	3024	2115	2313	3152	2963	2973	2977	2634	2257	2201	3029	2565	2419	LG1
PARG00620	17.79	20.47	83.92	18.4	48.45	33.83	84.89	73.91	133.16	69.76	44.47	22.39	102.26	19.83	16.75	21.1	27.95	19.58	25.05	28.87	27.55	9.01	9.75	30.94	1463	1332	5582	1249	3471	2360	5241	4471	7528	3732	2864	1391	5639	1123	1132	1297	1776	1199	1537	1734	1664	618	697	1892	LG1
PARG00622	0	0	0	0	0	0	0	0	0	0.12	0	0	0.04	0.07	0.03	0	0	0	0	0	0	0	0.06	0	0	0	0	0	0	0	0	0	0	3	0	0	1	2	1	0	0	0	0	0	0	0	2	0	LG1
PARG00623	0	0.06	0.22	0	0.09	0.06	0.13	1.38	0.63	0.08	0.16	0	0.3	0.55	0.12	0.17	0	0	0	0.1	0.34	0	2.71	0.75	0	2	7	0	3	2	4	40	17	2	5	0	8	15	4	5	0	0	0	3	10	0	93	22	LG1
PARG00625	0	0	0	0	0	0	0	0	0	0.2	0	0	0.04	0.07	0.06	0	0	0	0	0	0.03	0.03	0	0.07	0	0	0	0	0	0	0	0	0	5	0	0	1	2	2	0	0	0	0	0	1	1	0	2	LG1
PARG00626	0.04	0	0	0	0	0	0	0	0	0.06	0	0.27	3.85	1.41	0.05	0.03	0	0.03	0	0.48	0.59	0.05	2.07	1.03	2	0	0	0	0	0	0	0	0	2	0	10	125	47	2	1	0	1	0	17	21	2	87	37	LG1
PARG00627	11.99	17.85	12.72	8.5	10.62	9.6	12.7	8.45	9.19	10.94	9.31	9.52	5.15	8.35	13.39	12.83	10.71	11.66	17.89	11.68	13.97	19.99	14.85	15.22	465	548	399	272	359	316	370	241	245	276	283	279	134	223	427	372	321	337	518	331	398	647	501	439	LG1
PARG00628	0.33	0.25	0.44	0.16	0.16	0.16	0.34	0.23	0.26	0.38	0.22	0.24	0.46	0.26	0.27	0.26	0.19	0.18	0.29	0.37	0.38	0.48	0.47	0.55	39	23	42	15	16	16	30	20	21	29	20	21	36	21	26	23	17	16	25	32	33	47	48	48	LG1
PARG00629	57.75	70.13	58.31	37.84	60.81	49.65	63.05	52.74	52.54	63.28	47.03	48.45	18.82	45.98	57.03	59.6	36.26	50.49	52.51	47.92	55.76	60.42	22.01	18.38	2265	2177	1850	1225	2078	1652	1857	1522	1417	1615	1445	1436	495	1242	1839	1748	1099	1475	1537	1373	1607	1978	751	536	LG1
PARG00630	22.72	33.54	34.33	17.39	15.29	16.32	20.83	20.44	20.33	19.82	18.8	18.6	31.22	27.8	37.33	24.37	21.58	16.65	22.92	18.13	17.24	29.6	25.57	33.73	1749	2044	2138	1105	1026	1066	1204	1158	1076	993	1134	1082	1612	1474	2363	1403	1284	955	1317	1020	975	1902	1712	1931	LG1
PARG00631	0	0	0	0	0	0	0	0	0	0	0.09	0	0	0	0	0	0	0	0	0	0	0	0	0	0	0	0	0	0	0	0	0	0	0	2	0	0	0	0	0	0	0	0	0	0	0	0	0	LG1
PARG00632	96.04	121.43	115.62	97.2	69.48	82.96	71.64	72.66	68.66	66.23	66.87	81.44	182.42	121.35	160.51	108.2	113.55	101.91	95.19	73.82	80.9	117.52	72.89	79.63	8319	8326	8102	6950	5244	6097	4660	4631	4090	3733	4538	5331	10598	7240	11432	7008	7601	6576	6154	4672	5149	8497	5492	5130	LG1
PARG00633	41.41	36.27	37.76	36.7	39.25	38.01	39.27	39.1	37.4	33.94	37.69	35.03	43.48	38.52	34.62	33.4	33.34	36.06	37.81	38.41	36.95	34.39	38.49	38.19	7167	4968	5287	5243	5918	5580	5103	4979	4450	3822	5110	4581	5046	4591	4926	4322	4459	4648	4883	4856	4698	4968	5794	4915	LG1
PARG00634	44.11	50.19	47.87	41.72	38.5	40.07	44.49	42.5	42.98	39.87	43.56	49.52	55.88	50.7	55.52	42.25	42.29	43.24	48.04	47.97	46.19	50.95	47.39	47.19	8512	7665	7472	6645	6473	6559	6446	6034	5703	5006	6584	7220	7231	6738	8808	6096	6306	6215	6918	6762	6548	8205	7954	6771	LG1
PARG00635	109.91	149.34	150.85	131.5	109.74	120.33	104.69	136.58	98.86	62.2	77.7	68.98	192.65	172.48	253.9	161.73	156.82	148.93	120.72	108.55	104.3	112.67	86.69	83.06	9276	9976	10299	9161	8070	8616	6635	8481	5737	3416	5137	4399	10905	10026	17619	10206	10227	9363	7604	6693	6468	7937	6364	5213	LG1
PARG00636	2.81	2.03	2.65	4.44	5.49	4.98	2.61	3.1	2.63	4.54	3.85	3.25	1.8	1.73	1.84	3.58	4.11	3.26	2.92	2.76	2.64	3.14	2.5	3.03	191	109	146	249	325	287	133	155	123	201	205	167	82	81	103	182	216	165	148	137	132	178	148	153	LG1
PARG00637	3.6	3.5	3.64	3.45	2.42	2.93	3.02	1.69	2.69	2.18	3.27	2.31	2.95	3.08	3.66	3.06	2.78	3.73	3.33	2.91	2.42	2.83	3.36	2.66	302	232	247	239	177	208	190	104	155	119	215	146	166	178	252	192	180	233	208	178	149	198	245	166	LG1
PARG00638	69.3	71.16	60.92	63.55	44.52	53.78	52.79	35.77	42.03	42.58	53.28	57.1	43.75	66.27	81.84	67.92	60.54	67.12	62.77	64.32	60.31	70.85	65.1	58.73	9738	7914	6925	7371	5451	6411	5570	3698	4061	3893	5865	6063	4123	6414	9455	7136	6573	7026	6583	6603	6227	8310	7956	6137	LG1
PARG00640	15.65	14.84	14.74	15.71	14.38	15.03	14.62	15.29	13.75	17.71	16.09	18.49	11.57	14.08	14.46	14.07	14.87	13.76	14.01	14.27	14.22	17.9	16.85	15.22	1293	970	985	1071	1035	1053	907	929	781	952	1041	1154	641	801	982	869	949	847	864	861	863	1234	1211	935	LG1
PARG00641	0	0	0	0.24	0.52	0.35	0	0	0.07	0	0	0.07	0.07	0.44	0	0.13	0.19	0.13	0	0.07	0	0	0.11	0.2	0	0	0	4	9	6	0	0	1	0	0	1	1	6	0	2	3	2	0	1	0	0	2	3	LG1
PARG00643	8.83	8.6	11.3	1.02	1.28	1.16	1.94	1.96	2.46	7.41	7.97	8.58	22.44	9.82	11.16	0.82	1.17	1.01	2.01	1.46	1.81	10.47	9.45	9.58	1835	1415	1900	175	232	204	302	300	352	1002	1297	1347	3128	1406	1907	127	188	156	311	222	277	1817	1708	1480	LG1
PARG00644	16.09	19.58	18.04	17.12	9.63	13.28	10.22	7.85	9.74	11.95	12.22	13.41	17.52	19.71	25.52	21.48	18.46	15.98	15.09	10.68	12.64	18.57	12.86	11.38	627	604	569	551	327	439	299	225	261	303	373	395	458	529	818	626	556	464	439	304	362	604	436	330	LG1
PARG00645	57.12	59.31	60.85	47.32	45.64	46.45	53.11	47.45	52.15	41.37	60.13	48.56	54.65	60.85	61.41	48.66	47.84	53.91	53.2	52.54	44.52	57.83	54.86	56.31	11948	9820	10297	8170	8319	8244	8342	7302	7501	5631	9853	7676	7667	8766	10562	7611	7733	8400	8305	8030	6842	10096	9982	8760	LG1
PARG00646	16.37	22.71	28.84	17.92	18.27	18.1	20.91	29.28	26.54	29.92	21.98	19.01	72.6	22.84	35.07	21.39	21.3	17.63	18.93	16.76	19.48	21.52	17.1	20.39	1234	1355	1759	1115	1200	1158	1184	1624	1376	1468	1298	1083	3671	1186	2174	1206	1241	990	1065	923	1079	1354	1121	1143	LG1
PARG00647	0.85	0.77	0.35	0.07	0.26	0.17	1.32	2.5	0.41	0.47	0.49	0	0.15	0.53	0.25	0.32	0.1	0	0.22	0.39	0.55	0.85	0.33	0.54	42	30	14	3	11	7	49	91	14	15	19	0	5	18	10	12	4	0	8	14	20	35	14	20	LG1
PARG00648	41.66	31.28	9.32	3.84	8.42	6.2	65.85	62.65	9.46	20.06	49.68	4.28	1.36	5.18	20.1	21.48	3.88	4.14	42.39	23.77	4.35	47.44	31.8	25.48	4149	2466	751	316	731	524	4925	4591	648	1300	3876	322	91	355	1646	1600	299	307	3151	1730	318	3944	2755	1887	LG1
PARG00649	10.56	11.85	7.94	11.91	1.2	6.41	5.06	4.72	1.33	12.09	5.69	6.68	0.39	9.04	9.01	6.75	6.96	6.16	5.97	7.27	5.44	5.42	8.82	5.29	161	143	98	150	16	83	58	53	14	120	68	77	4	95	113	77	82	70	68	81	61	69	117	60	LG1
PARG00650	1.43	1.13	0.11	3.03	4.1	3.58	1.55	3.77	5.07	0	7.87	3.9	0.27	0.39	0.11	2.99	5.09	6.36	3.11	1.84	1.46	0	1.13	0.96	16	10	1	28	40	34	13	31	39	0	69	33	2	3	1	25	44	53	26	15	12	0	11	8	LG1
PARG00651	13.1	13.2	13.89	17.84	10.55	14.09	10.7	7.76	9.24	8.54	9.91	15.2	3.51	9.51	13.08	15.96	13.79	10.32	9.98	15.4	13.36	12.32	10.58	12.63	1342	1070	1151	1508	941	1224	823	585	651	569	795	1176	241	671	1101	1222	1091	787	763	1152	1005	1053	942	962	LG1
PARG00652	19.34	17.87	17.23	17.19	12.65	14.86	12.07	7.52	9.51	11.28	15.61	15.96	6.69	16.32	20.35	18.52	15.87	20.15	15.86	17.62	14.02	18.47	16.75	14.49	1233	902	889	905	703	804	578	353	417	468	780	769	286	717	1067	883	782	957	755	821	657	983	929	687	LG1
PARG00653	39.26	40.27	37.88	34.17	39.51	36.91	43.68	41.35	39.93	33.86	41.52	36.2	31.99	34.95	36.23	31.31	35.86	37.26	37.3	35.28	35.06	38.07	39.05	39.71	7209	5852	5627	5179	6321	5750	6023	5586	5042	4046	5972	5023	3940	4420	5469	4299	5088	5096	5111	4733	4730	5835	6236	5423	LG1
PARG00654	4.35	4.41	5.05	5.95	6.84	6.41	6.79	8.96	10.18	6.54	7.36	8.79	9.58	6.34	5.14	6.08	7.15	6.8	5.5	4.97	4.87	5.33	8.97	11.32	911	730	855	1027	1247	1137	1067	1380	1465	891	1206	1389	1344	913	885	951	1156	1060	859	759	748	930	1632	1761	LG1
PARG00655	60.56	75.45	72.9	81.06	67.06	73.87	98.15	67.84	118.49	68.82	114.7	79.59	50.97	53.69	64.55	92.43	82.39	104.01	109.59	62.06	66.67	80.84	69.71	77.79	3469	3421	3378	3833	3347	3590	4222	2859	4667	2565	5147	3445	1958	2118	3040	3959	3647	4438	4685	2597	2806	3865	3473	3314	LG1
PARG00656	40.97	36.59	32.16	39.15	37.56	38.34	31.22	31.83	39.17	35.12	37.39	43.2	35.13	36.05	38.45	35.13	34	36.39	39.8	35.07	31.9	38.67	33.92	30.5	2101	1485	1334	1657	1678	1668	1202	1201	1381	1172	1502	1674	1208	1273	1621	1347	1347	1390	1523	1314	1202	1655	1513	1163	LG1
PARG00657	13.96	14.88	16.28	15.19	15.43	15.31	16.06	16.82	21.39	14.9	17.73	15.37	20.73	16.51	15.13	16.26	16.13	18.3	13.18	14.72	14.95	12.63	15.3	18.5	1909	1611	1801	1714	1839	1776	1649	1692	2011	1326	1899	1588	1901	1555	1701	1662	1704	1864	1345	1471	1502	1442	1820	1881	LG1
PARG00658	1.2	0.81	0.56	0.71	0.68	0.69	0.64	2.81	1.13	1.08	1.99	2.03	1.89	2.1	0.54	0.39	0.91	0.34	0.38	1.42	0.89	0.52	2.67	2.2	159	85	60	78	79	78	64	275	103	93	207	204	168	192	59	39	93	34	38	138	87	58	308	217	LG1
PARG00659	6.7	5.18	5.35	5.44	7.95	6.73	6.95	9.52	7.85	6.29	5.68	5.79	10.6	6.2	4.87	4.64	4.84	4.77	5.41	6.09	5.07	4.67	5.8	6.34	1759	1077	1136	1179	1817	1498	1369	1839	1417	1075	1168	1149	1865	1121	1050	910	981	932	1060	1167	978	1022	1323	1237	LG1
PARG00660	4.93	5.45	5.67	3.4	4.35	3.89	5.77	13.16	11.03	6.44	9.9	7.04	10.86	5.97	4.09	3.46	5.53	4.89	3.73	4.8	3.62	4.78	9.6	12.61	717	628	667	408	551	480	630	1409	1104	610	1128	774	1060	598	489	376	622	530	405	510	387	580	1215	1364	LG1
PARG00661	1.75	1.42	1.38	1.63	2.06	1.85	3.06	3.71	5.94	1.21	2.99	3.29	2.41	1.39	0.92	1.99	2.21	2.4	1.58	1.63	1.33	1.5	3.91	3.42	310	199	197	238	317	278	406	482	722	139	414	439	285	169	133	263	302	316	208	210	173	221	601	449	LG1
PARG00662	16.39	19.37	22.04	18.44	19.03	18.75	17.72	17.84	20.82	16.21	18.02	16.22	23.43	17.45	19.14	16.83	17.64	18.51	21.04	14.26	17.04	21.27	16.46	20.54	2412	2257	2624	2241	2441	2341	1959	1932	2107	1553	2078	1804	2313	1769	2316	1852	2006	2030	2312	1534	1843	2613	2107	2248	LG1
PARG00663	44.98	33.9	42.29	42.04	64.52	53.58	59.24	79.91	54.89	45.56	47.57	37.55	75.39	39.33	34.02	36.34	40.01	35.62	41.82	44.42	36.51	27.14	38.1	42.93	6965	4155	5298	5373	8705	7039	6889	9104	5845	4591	5770	4394	7830	4195	4331	4208	4787	4109	4833	5025	4154	3508	5132	4944	LG1
PARG00664	19.81	20.29	23.07	18.7	13.51	16.04	16.72	13.19	15.17	14.01	17.06	18.99	14.83	18.32	19.81	18.14	18.04	18.96	16.76	13.84	15.53	18.64	15.93	16.43	2143	1737	2019	1670	1273	1472	1358	1050	1128	986	1446	1552	1076	1365	1762	1467	1508	1528	1353	1094	1234	1683	1499	1322	LG1
PARG00665	42.97	42.8	42.57	41.69	33.87	37.68	37.78	35.88	35.77	39.52	37.44	45.4	24.32	40.99	35.44	37.36	40.24	32.04	41.74	43.15	40.37	36.85	39.35	37.37	2070	1632	1659	1658	1422	1540	1367	1272	1185	1239	1413	1653	786	1360	1404	1346	1498	1150	1501	1519	1429	1482	1649	1339	LG1
PARG00666	4.91	4.59	5.44	5.82	7.19	6.53	5.61	6.16	6.91	8.27	5.12	7.62	5.27	4.02	4.02	6.56	6.46	6.03	5.8	6.93	6.89	6.05	6.6	5.05	340	252	305	333	434	384	292	314	329	373	278	399	245	192	229	340	346	311	300	351	351	350	398	260	LG1
PARG00667	0.06	0.06	0	0.08	0.17	0.13	0.03	0.09	0	0.1	0.06	0	0.08	0	0.03	0	0.03	0.1	0.06	0.03	0	0.03	0.03	0.06	5	4	0	6	13	10	2	6	0	6	4	0	5	0	2	0	2	7	4	2	0	2	2	4	LG1
PARG00668	11.32	9.17	7.38	7	6.15	6.57	11.08	11.63	5.37	5.88	8.27	5.7	7.66	6.99	7.65	7.77	5.08	5.62	9.36	6.44	4.94	10.86	8.07	8.31	914	586	482	467	433	450	672	691	298	309	523	348	415	389	508	469	317	338	564	380	293	732	567	499	LG1
PARG00669	0.39	0.65	0.76	0.74	0.51	0.62	0.3	0.37	0.36	0.45	0.19	0.54	0.47	0.29	0.7	0.46	0.53	0.43	0.42	0.34	0.51	0.35	0.27	0.21	33	44	52	52	38	45	19	23	21	25	13	35	27	17	49	29	35	27	27	21	32	25	20	13	LG1
PARG00670	0.48	0.2	0.09	0.04	0.05	0.05	0.1	0.19	0.08	0.23	0.39	0.63	0.27	0.33	0.16	0.04	0.16	0.07	0.08	1.44	1.68	0.18	0.91	0.28	92	31	14	7	9	8	14	27	11	29	59	91	35	44	25	6	23	10	11	202	237	29	152	40	LG1
PARG00671	0.98	0.74	0.55	1.14	0.66	0.89	0.62	0.46	0.59	0.54	1.05	1	0.25	0.78	0.54	0.77	1.33	0.96	1.03	0.23	0.46	1.47	1.09	1.59	75	45	34	72	44	58	36	26	31	27	63	58	13	41	34	44	79	55	59	13	26	94	73	91	LG1
PARG00672	0.45	0.57	0.22	1.43	1.14	1.28	1.57	1.23	0.79	1.11	1.04	1.68	0.81	1.71	1.1	1.09	2.93	1.95	1.82	0.5	0	1.84	1.98	2.44	5	5	2	13	11	12	13	10	6	8	9	14	6	13	10	9	25	16	15	4	0	17	19	20	LG1
PARG00673	0	0	0	0	0	0	0	0.12	0	0	0	0	0.06	0	0	0	0	0	0.03	0	0	0	0	0	0	0	0	0	0	0	0	4	0	0	0	0	2	0	0	0	0	0	1	0	0	0	0	0	LG1
PARG00675	0.04	0	0.1	0.02	0.03	0.03	0.02	0.04	0.16	0	0.05	0.04	0	0	0	0.07	0	0	0	0.15	0.09	0.02	0.08	0	3	0	6	1	2	2	1	2	8	0	3	2	0	0	0	4	0	0	0	8	5	1	5	0	LG1
PARG00676	0.39	0.29	0.08	0.15	0.07	0.11	0.3	0.23	0.01	0.17	0.23	0.05	0	0.14	0.1	0.15	0.09	0.05	0.16	0.06	0.17	0.24	0.16	0.04	57	34	9	18	9	14	33	25	1	16	27	6	0	14	12	16	10	5	17	6	18	30	21	4	LG1
PARG00677	5.97	5.02	2.94	1.2	2.75	2	5.6	6.73	3.11	3.57	5.95	1.7	0.86	2.72	3.3	3.02	1.77	1.8	4.71	2.73	2.8	4.99	2.55	2.22	888	591	354	147	357	252	625	737	318	346	693	191	86	279	403	336	204	199	523	297	306	619	330	246	LG1
PARG00678	0	0	0	0	0	0	0.03	0	0	0.07	0.01	0	0	0	0	0	0	0	0	0	0	0.03	0	0.03	0	0	0	0	0	0	2	0	0	4	1	0	0	0	0	0	0	0	0	0	0	2	0	2	LG1
PARG00679	0.33	0.04	0.06	0.02	0.01	0.02	0.04	0.1	0.06	0.17	0.16	0.4	0.06	0.06	0.04	0.02	0.09	0.01	0.08	0.2	0.1	0.08	0.17	0.3	52	5	7	3	2	2	5	11	7	17	20	47	6	6	5	2	11	1	9	23	12	10	23	35	LG1
PARG00681	0.12	0.05	0.05	0	0	0	0.17	0.06	0	0	0.11	0	0	0	0	0	0	0	0	0.17	0	0.1	0.38	0.28	3	1	1	0	0	0	3	1	0	0	2	0	0	0	0	0	0	0	0	3	0	2	8	5	LG1
PARG00682	1.24	0.82	0.26	0.12	0.16	0.14	1.29	2.02	0.31	0.66	1.43	0.18	0.24	0.14	0.27	0.45	0.12	0.15	0.79	0.45	0.17	1.63	1.31	1	182	96	31	14	21	18	143	219	31	63	165	20	24	14	33	50	14	17	87	48	18	200	168	109	LG1
PARG00683	4.41	4.34	4.1	4.28	3.57	3.92	3.55	2.57	2.77	4.01	4.24	5.18	2.79	4.47	4.45	4.29	4.97	3.74	3.1	3.32	4.19	4.33	4.33	3.73	387	301	291	310	273	292	234	166	167	229	291	343	164	270	321	281	337	244	203	213	270	317	330	243	LG1
PARG00684	0.4	0.13	0.02	0.06	0.02	0.04	0.07	0.04	0	0.38	0.16	0.31	0.18	0.13	0.03	0.02	0.03	0.03	0.08	0.34	0.28	0.14	0.24	0.18	61	16	3	8	2	5	8	5	0	37	19	35	18	14	4	2	4	3	9	38	31	18	31	20	LG1
PARG00685	3.93	2.27	3.86	2.52	2.79	2.66	2.77	2.12	5.13	1.24	2.44	3.6	5.69	3.78	2.96	2.32	2.99	4.74	3.88	2.06	2.36	2.22	1.33	2.96	68	31	54	36	42	39	36	27	61	14	33	47	66	45	42	30	40	61	50	26	30	32	20	38	LG1
PARG00686	2.61	2.63	2.19	2.07	2.5	2.31	3.31	2.33	2.73	1.72	3.33	1.75	4.01	2.6	3.6	2.73	1.71	3.5	3.03	1.95	2.19	1.76	1.69	2.88	128	102	87	84	107	96	122	84	92	55	128	65	132	88	145	100	65	128	111	70	79	72	72	105	LG1
PARG00687	2.87	2.95	2.25	2.05	2.06	2.05	2.24	1.71	2.23	2.25	2.23	2.56	3.8	3.62	4	2.61	2.09	2.65	2.86	3.43	4.28	3.12	3.38	2.45	462	377	293	273	289	281	271	203	247	236	282	312	411	402	530	314	260	318	344	404	507	420	474	294	LG1
PARG00688	29.15	30.4	30.67	23.97	24.27	24.12	23.7	36.67	28.32	24.02	20.11	19.94	43.09	25.21	26.4	20.32	22.39	24.56	26.34	28.1	30.05	28.83	31.45	26.69	470	388	400	319	341	330	287	435	314	252	254	243	466	280	350	245	279	295	317	331	356	388	441	320	LG1
PARG00689	0	0	0	0	0	0	0.05	0	0	0	0	0	0	0	0	0	0	0	0	0	0	0	0	0	0	0	0	0	0	0	2	0	0	0	0	0	0	0	0	0	0	0	0	0	0	0	0	0	LG1
PARG00690	0	0	0	0.11	0	0.06	0	0.06	0	0	0	0	0	0	0	0.06	0	0	0.06	0	0	0	0	0	0	0	0	4	0	2	0	2	0	0	0	0	0	0	0	2	0	0	2	0	0	0	0	0	LG1
PARG00692	0	0.02	0.02	0	0.29	0.15	0.1	0.05	0	0	0.14	0	0	0.08	0	0.05	0.05	0.1	0.05	0.05	0	0	0	0.05	0	1	1	0	14	7	4	2	0	0	6	0	0	3	0	2	2	4	2	2	0	0	0	2	LG1
PARG00693	26.99	30.14	26.16	30.93	29.1	29.99	31.11	28.03	34.1	23.92	28.91	29.35	25.01	24.43	27.13	28.43	30.76	34.56	29.74	28.7	33.22	26.59	25.35	23.37	6808	6019	5338	6441	6397	6419	5893	5202	5916	3926	5713	5596	4232	4245	5627	5363	5996	6494	5600	5289	6158	5599	5563	4384	LG1
PARG00694	1.25	0.96	1.34	0.85	0.31	0.58	1.44	0.44	2.05	0.33	0.83	0.79	0	0.47	0.26	1.45	1.19	0.65	0.58	1.11	0.15	0	0.25	0.15	23	14	20	13	5	9	20	6	26	4	12	11	0	6	4	20	17	9	8	15	2	0	4	2	LG1
PARG00695	14.7	17.27	17.35	20.37	26.69	23.62	16.3	18.38	14.29	17.21	17.02	21.56	17.75	17.52	19.54	19.05	18.87	17.72	14.51	15.66	14.86	14.23	15.81	13.5	1434	1333	1369	1640	2268	1954	1194	1319	958	1092	1300	1589	1161	1177	1567	1389	1422	1287	1056	1116	1065	1158	1341	979	LG1
PARG00696	49.34	54.18	55.58	51.31	47.83	49.53	51.41	51.71	50	51.48	52.38	52.29	44.3	56.59	53.8	56.76	55.44	51.38	52.14	50.28	50.22	52.31	47.78	53.84	6900	5997	6288	5923	5828	5876	5399	5320	4808	4684	5738	5526	4155	5450	6186	5935	5991	5352	5442	5137	5160	6105	5812	5599	LG1
PARG00697	16.97	18.82	15.86	19.06	16.16	17.58	15.77	16.32	16.57	16.89	16.06	20.88	15.42	18.43	19.56	18.65	17.4	18.12	17.79	18.5	18.73	15.91	17.8	17.16	1017	893	769	943	844	894	710	720	683	659	754	946	620	761	964	836	806	809	796	810	825	796	928	765	LG1
PARG00698	1.43	1.11	0.94	1.34	1.17	1.25	0.9	0.75	1.3	0.89	1.14	1.24	0.61	1.2	1.59	1.21	1.32	1.06	1.4	1.34	0.59	1.34	1.24	1.38	171	105	91	132	122	127	81	66	107	69	107	112	49	99	156	108	122	94	125	117	52	134	129	123	LG1
PARG00700	0.21	0.07	0.58	0.06	0.42	0.24	0	0.21	0.45	0.16	0.26	0.27	0.23	0.15	0.13	0	0.07	0	0.35	0	0	0.37	0.12	0.49	4	1	9	1	7	4	0	3	6	2	4	4	3	2	2	0	1	0	5	0	0	6	2	7	LG1
PARG00701	95.1	90.29	108.28	97.22	100.56	98.94	82.39	97.02	96.3	84.64	71.38	83.33	137.81	94.07	101.52	98.09	104.66	110.45	99.32	82.12	85.01	77.44	71.29	93.5	10149	7627	9348	8564	9351	8958	6603	7618	7067	5878	5967	6720	9864	6914	8908	7827	8631	8780	7911	6403	6666	6898	6617	7421	LG1
PARG00702	0.2	0.25	0.29	0	0.27	0.14	0.52	0.85	0.11	0.36	0.05	0	0	0.28	0.05	0.47	0	0.05	0.79	0.8	0.21	0.52	0.27	0.21	5	5	6	0	6	3	10	16	2	6	1	0	0	5	1	9	0	1	15	15	4	11	6	4	LG1
PARG00703	0	0	0	0	0	0	0	0	0	0	0	0	0	0	0	0	0	0	0	0	0	0.05	0	0	0	0	0	0	0	0	0	0	0	0	0	0	0	0	0	0	0	0	0	0	0	1	0	0	LG1
PARG00705	91.77	104.58	110.21	76.87	83.4	80.24	84.5	93.92	82.19	94.14	79.69	82.42	178.05	101.79	119.1	81.32	98.62	86.51	79.08	80.36	83.54	89.28	98.45	105.59	4470	4032	4343	3091	3540	3316	3091	3366	2753	2984	3041	3034	5817	3415	4770	2962	3712	3139	2875	2860	2990	3630	4171	3825	LG1
PARG00706	94.44	90.67	80.22	97.95	74.93	86.13	79.94	57.15	74.55	98	91.08	116.99	43.11	82.88	86.56	100.11	90.76	90.95	96.63	90.17	111.38	114.32	101.5	97.5	3178	2415	2184	2721	2197	2459	2020	1415	1725	2146	2401	2975	973	1921	2395	2519	2360	2280	2427	2217	2754	3211	2971	2440	LG1
PARG00707	3.5	4.23	3.36	2.11	1.61	1.85	3.53	2.97	1.68	4.29	3.52	3.37	1.62	3.38	3.98	2.95	2.23	2.32	2.67	3.7	3.03	4.69	4.09	5.26	197	188	153	98	79	88	149	123	65	157	155	143	61	131	184	124	97	97	112	152	125	220	200	220	LG1
PARG00708	482.36	693.42	651.54	564.32	436.26	498.56	519.55	452.93	501.86	552.29	538.99	589.05	343.19	620.53	660.47	677.6	634.59	571.28	622.76	500.75	570.89	612.36	453.73	467.5	10300	11720	11255	9947	8117	9032	8331	7116	7369	7674	9016	9505	4915	9126	11596	10819	10471	9087	9925	7812	8957	10914	8427	7424	LG1
PARG00709	7.4	7.94	8.77	6.38	5.81	6.08	5.44	5.12	5.2	6.63	7.27	7.66	5.72	8.25	9	6.34	7.86	7.69	5.92	5.68	6.37	8.37	8.74	7.46	623	529	597	443	426	434	344	317	301	363	479	487	323	478	623	399	511	482	372	349	394	588	640	467	LG1
PARG00710	2152.97	1138.76	1541.85	2289.15	3293.84	2805.06	2454.37	3491.83	2057.22	3843.13	2777.25	2168.17	3976.95	2970.66	639.83	1284.77	1871.78	804.34	1539.75	2491.28	1700.42	1031.89	4540.71	1895.18	36591	15319	21199	32115	48778	40446	31324	43664	24042	42502	36976	27846	45332	34773	8941	16327	24582	10183	19531	30934	21234	14638	67123	23954	LG1
PARG00711	0.46	0.42	0.25	0.41	0.45	0.43	0.51	0.47	0.25	0.66	0.41	0.36	0.66	0.89	0.31	0.4	0.4	0.5	0.33	0.37	0.34	0.43	1.03	0.87	64	46	28	47	54	50	53	48	24	59	44	37	61	84	35	41	43	51	34	37	34	50	124	89	LG1
PARG00712	23.59	31.68	31.73	32.34	22.65	27.36	24.52	18.38	19.91	28.75	21.49	28.88	21.59	32.66	40.34	35.5	29.82	33.77	30.95	27.8	37.98	28.62	24.87	27.23	2342	2489	2548	2650	1959	2304	1828	1342	1359	1857	1671	2166	1437	2233	3292	2635	2287	2497	2293	2016	2770	2371	2147	2010	LG1
PARG00713	6.01	3.88	4.47	4.55	6.29	5.44	6.8	9.8	5.8	7.06	7.01	6.07	7.82	5.88	3.46	4.52	3.75	3.72	4.57	5.65	5.94	5	6.05	6.69	802	410	482	501	731	616	681	962	532	613	733	612	700	540	379	451	387	370	455	551	582	557	702	664	LG1
PARG00714	1.34	1.6	1.48	1.1	0.68	0.89	0.97	0.68	0.6	0.3	0.28	0.81	0.88	1.24	1.01	1.14	0.75	0.81	1.07	1.47	1.1	1.23	2.07	1.85	118	111	105	80	52	66	64	44	36	17	19	54	52	75	73	75	51	53	70	94	71	90	158	121	LG1
PARG00715	7.27	8.05	8.88	6.12	6.11	6.12	7.86	7.98	7.77	6.01	10.09	7.66	16.41	8.43	11.2	7.33	6.95	8.07	7.05	6.65	5.1	7.07	7.58	8.15	1312	1150	1296	912	961	936	1065	1059	964	705	1426	1045	1986	1047	1662	989	969	1085	949	877	676	1064	1190	1093	LG1
PARG00716	104.5	95.19	84.9	107.61	90.48	98.82	86.71	71.42	78.4	79.81	100.32	92.63	33.98	81.98	95.35	100.24	89.8	105.05	98.21	88.89	91.96	117.34	91.72	82.62	8516	6140	5597	7239	6425	6832	5306	4282	4393	4232	6404	5704	1857	4601	6389	6108	5655	6377	5973	5292	5506	7981	6501	5007	LG1
PARG00717	9.58	14.23	15.55	8.87	7.4	8.11	6.14	4.63	6.2	7.74	7.22	10.47	15.37	12.76	16.54	10.85	9.1	9.73	9.42	11.08	10.22	10.49	10.02	11.13	523	615	687	400	352	376	252	186	233	275	309	432	563	480	743	443	384	396	384	442	410	478	476	452	LG1
PARG00718	88.13	97.04	98.67	63.39	60.94	62.13	59.3	57.75	45.72	76.49	76.89	85.23	90.34	88.1	104.88	62.95	54.82	58.02	75.29	84.22	70.93	102.36	105.65	99.17	9170	7992	8306	5445	5525	5485	4634	4421	3271	5179	6268	6702	6305	6314	8973	4898	4408	4497	5847	6403	5423	8890	9562	7674	LG1
PARG00719	6.68	6.02	7.76	5.1	6.64	5.89	4.93	5.1	4.63	6.61	5.7	7.05	8.65	6.66	9.34	6.41	6.57	6.24	6.21	5.78	6.12	6.18	5.29	5.28	424	302	398	267	367	317	235	238	202	273	283	338	368	291	487	304	322	295	294	268	285	327	292	249	LG1
PARG00720	0	0	0	0.15	0	0.07	0	0	0	0	0	0	0	0.09	0	0.08	0	0	0	0	0	0	0	0	0	0	0	2	0	1	0	0	0	0	0	0	0	1	0	1	0	0	0	0	0	0	0	0	LG1
PARG00721	0	0	0	0	0	0	0	0	0	0	0	0	0	0	0	0	0	0	0.04	0	0	0	0	0.04	0	0	0	0	0	0	0	0	0	0	0	0	0	0	0	0	0	0	2	0	0	0	0	2	LG1
PARG00722	0	0	0	0	0	0	0	0	0	0	0	0	0	0	0	0	0	0	0	0	0.01	0.01	0.05	0.07	0	0	0	0	0	0	1	0	0	0	0	0	0	0	0	0	0	0	0	0	2	2	12	15	LG1
PARG00723	0	0	0	0.03	0	0.02	0	0	0.08	0	0	0	0	0	0	0	0	0	0	0	0	0	0	0.07	0	0	0	2	0	1	0	0	4	0	0	0	0	0	0	0	0	0	0	0	0	0	0	4	LG1
PARG00724	0	0	0	0.05	0.02	0.04	0	0.03	0	0.1	0	0.06	0	0	0	0.06	0.05	0	0	0	0	0	0	0	0	0	0	4	2	3	0	2	0	6	0	4	0	0	0	4	4	0	0	0	0	0	0	0	LG1
PARG00725	9.34	10.34	10.13	10.66	14.41	12.58	12.94	13.63	17.63	16.76	12.88	12.47	9.06	11.25	10.15	9.39	12.08	12.79	9.72	12.19	14.83	13.13	11.75	12.65	898	787	788	846	1207	1026	934	964	1165	1048	970	906	584	745	802	675	897	916	697	856	1047	1053	982	904	LG1
PARG00726	0	0	0	0	0	0	0	0	0	0	0.03	0	0.08	0	0	0.07	0	0	0	0	0	0	0	0	0	0	0	0	0	0	0	0	0	0	1	0	2	0	0	2	0	0	0	0	0	0	0	0	LG1
PARG00727	15.89	16.81	17.11	15.08	13.77	14.41	13.78	12.99	13.75	10.31	13.03	12.63	14.89	17.17	18.97	15.67	15.36	14.51	15.73	14.89	15.58	17.68	17.11	17.01	3437	2879	2995	2693	2595	2644	2239	2068	2045	1452	2208	2065	2160	2558	3374	2535	2567	2339	2540	2354	2476	3192	3219	2736	LG1
PARG00728	0	0	0.01	0.02	0.02	0.02	0.04	0.05	0.06	0	0.03	0.04	0	0	0	0	0	0	0.01	0.03	0	0	0.03	0.03	0	0	1	2	2	2	3	4	4	0	2	3	0	0	0	0	0	0	1	2	0	0	3	2	LG1
PARG00729	1.77	1.58	1.89	2.36	1.53	1.93	1.48	0.99	1.43	1.07	2.22	1.88	0.82	1.31	1.81	1.54	1.93	1.79	2.11	1.31	0.83	1.24	1.35	0.94	249	176	214	273	187	230	156	102	138	98	244	199	77	127	209	162	209	187	221	134	86	145	165	98	LG1
PARG00730	67.94	88.89	100.47	121.11	80.12	100.06	70.11	51.11	63.02	68.5	64.24	85.6	18.7	81.95	72.32	103.08	87.79	112.98	110.79	65.7	85.25	79.8	73.26	70.69	3510	3635	4199	5165	3607	4386	2720	1943	2239	2303	2600	3342	648	2916	3072	3982	3505	4348	4272	2480	3236	3441	3292	2716	LG1
PARG00731	69.22	74.64	78.03	66.21	71.16	68.76	77.03	88.61	75.95	84.54	73.41	70.42	102.8	78.6	82.6	74.45	75.79	72.4	74.43	72.78	80.35	70.49	82.27	77.48	3080	2629	2809	2432	2759	2596	2574	2901	2324	2448	2559	2368	3068	2409	3022	2477	2606	2400	2472	2366	2627	2618	3184	2564	LG1
PARG00732	0.27	0.24	0.41	0.91	1.58	1.26	0.29	0.08	0.32	0.24	0.65	0.79	0.3	0.13	0.14	0.95	1.67	0.58	0.27	0.2	0.2	0.49	0.28	0.35	19	13	23	52	95	74	15	4	15	11	35	41	14	6	8	49	89	30	14	10	10	28	17	18	LG1
PARG00733	17.72	18.09	17.67	15.27	14.4	14.82	15.11	15.74	13.04	15.64	15.27	16.02	9.28	15.86	16.41	14.65	14.26	15.5	15.47	14.32	13.75	16.44	15.39	14.97	1854	1498	1496	1319	1313	1316	1187	1212	938	1065	1252	1267	651	1143	1412	1146	1153	1208	1208	1095	1057	1436	1401	1165	LG1
PARG00734	0.19	0.12	0.1	0.13	0.06	0.09	0.17	0.19	0.1	0.16	0.37	0.01	0.18	0	0	0	0.02	0.05	0.07	0.09	0.14	0.1	0.34	0.05	22	11	9	12	6	9	15	16	8	12	34	1	14	0	0	0	2	4	6	8	12	10	34	4	LG1
PARG00735	64.4	61.52	37.27	32.14	35.47	33.85	77.68	78.88	38.26	57.59	66.73	35.73	20.2	35.3	42.54	51.29	30.77	32.89	62.91	56.18	35.72	68.19	65.83	51.2	6389	4831	2991	2632	3066	2849	5787	5758	2610	3718	5186	2679	1344	2412	3470	3805	2359	2431	4658	4072	2604	5647	5681	3778	LG1
PARG00736	305.15	346.21	311.41	352.57	315.35	333.46	362.45	318.38	360.12	436.11	371.68	401.26	204.34	327.53	337.24	382.74	409.18	356.79	379.87	351.17	389.96	390.34	326.31	316.9	9013	8094	7441	8596	8116	8356	8039	6919	7314	8382	8600	8956	4048	6663	8190	8453	9339	7850	8374	7578	8463	9623	8383	6961	LG1
PARG00737	376.55	283.14	261.72	462.55	359.79	409.78	262.45	201.41	255.66	310.86	301.22	357.93	59.03	246.73	233.54	374.64	317.06	352.79	357.77	353.35	435.64	346.16	306.86	289.53	16227	9658	9124	16454	13510	14982	8493	6386	7576	8717	10169	11656	1706	7323	8275	12072	10558	11325	11507	11125	13794	12451	11502	9279	LG1
PARG00738	10.96	10.73	10.83	10.84	14.01	12.46	13.2	17.08	13.77	14.12	11.17	11.16	13.47	9.46	10.18	10.21	11.4	11.27	10.39	9.94	9.9	11.28	11.09	10.92	1878	1456	1502	1533	2092	1812	1699	2153	1623	1574	1499	1445	1548	1116	1434	1308	1509	1438	1329	1245	1247	1613	1653	1392	LG1
PARG00739	3.52	2.92	3.15	3.79	3.03	3.4	2.67	2.26	2.78	2.92	3.35	3.57	2.39	3.67	3.15	3.03	2.99	3.31	3.3	2.83	2.06	2.88	2.53	2.12	910	597	658	807	681	744	518	429	494	491	678	696	414	653	669	586	596	637	637	534	390	621	568	407	LG1
PARG00740	126.55	144.42	143.79	131.2	108.99	119.8	117.35	104.51	113.54	127.61	112.26	129.39	169.62	144.18	148.65	135.43	136.49	141.58	134.73	130.14	152.15	143.19	125.42	128.86	14259	12880	13107	12203	10700	11452	9929	8664	8797	9356	9909	11017	12818	11189	13771	11410	11884	11883	11330	10713	12596	13466	12291	10798	LG1
PARG00742	821.23	699.54	643.93	972.89	774.64	871.1	596.25	492.91	585.83	714.92	685.26	856.01	297	604.48	627.88	836.36	736.58	796.92	866.01	782.21	882.56	816.18	720.09	671.51	61595	41529	39071	60234	50625	55430	33582	27201	30214	34892	40263	48517	14940	31226	38721	46905	42690	44524	48478	42863	48637	51095	46976	37456	LG1
PARG00743	2.18	2.72	2.68	2.42	1.93	2.17	2.01	1.81	2.59	1.81	2.13	1.61	2.03	2.4	3.11	1.65	1.58	1.73	2.02	1.99	2.01	2.23	1.95	2.33	375	371	373	344	290	317	260	229	307	203	287	209	234	285	440	212	210	222	260	250	255	321	292	299	LG1
PARG00744	195.39	216.73	218.61	198.7	187.36	192.88	208.94	209.11	226.17	261.06	256.49	244.34	189.74	218.96	194.67	198.71	217	190.61	218.31	212.67	223.07	211.74	230.07	208.45	6670	5856	6037	5599	5573	5586	5356	5252	5309	5799	6859	6303	4344	5148	5464	5072	5724	4847	5562	5304	5595	6033	6831	5292	LG1
PARG00745	2738.71	2533.76	2377.42	3453.33	2593.99	3012.09	2230.09	1499.07	1892.79	2005.13	2206.77	2536.09	909.73	2226.97	2356.17	2769.72	2221.76	2676.58	2762.9	2789.95	2922.06	3018.17	2228.76	2120.13	44159	32337	31011	45963	36444	41204	27002	17784	20986	21038	27874	30901	9838	24731	31237	33393	27682	32148	33249	32866	34618	40619	31257	25423	LG1
PARG00746	10.93	13.76	13.69	12.28	12.37	12.33	12.7	11.68	13.63	11.57	12.83	12.84	15.48	12.74	14.84	14.26	13.08	13.24	12.71	11.27	14.12	12.89	9.7	10.49	965	962	978	895	952	924	842	759	828	665	888	857	917	775	1078	942	893	871	838	727	916	950	745	689	LG1
PARG00747	53.04	60.61	49.36	55.74	34.68	44.93	34.35	33.98	37.62	61.69	44.03	54.56	47.97	60.39	55.96	51.36	46.7	44.94	46.9	52.77	53.55	58.34	56.15	58.37	732	662	551	635	417	526	356	345	357	554	476	569	444	574	635	530	498	462	483	532	543	672	674	599	LG1
PARG00748	5.49	3.73	4.46	5.35	4.94	5.15	6.02	3.24	3.94	5.37	6.14	6.83	2.05	4.35	4.25	5.52	5.12	4.22	5.33	3.8	3.18	5.71	4.5	5.03	251	135	165	202	197	200	207	109	124	160	220	236	63	137	160	189	181	144	182	127	107	218	179	171	LG1
PARG00749	4.04	3.27	3.39	4.2	3.04	3.6	3.23	2.98	2.44	2.96	3.93	4.75	1.88	3.4	2.42	3.68	3.21	3.77	3.3	3.59	4.71	4.02	5.18	3.92	709	454	482	609	465	537	426	385	295	338	541	630	222	411	349	483	436	493	432	460	608	589	792	512	LG1
PARG00750	0.45	0.57	0.69	0.35	0.22	0.28	0.35	0.38	0.19	0.33	0.57	0.44	0.6	0.76	0.7	0.45	0.31	0.29	0.29	0.44	0.36	0.34	0.32	0.41	87	87	107	56	36	46	50	54	25	41	86	64	77	100	110	65	46	42	42	61	50	55	54	58	LG1
PARG00751	4.43	5.11	6.32	3.92	2.9	3.38	2.01	2.06	1.1	3.81	2.8	5.11	4.86	5.3	5.45	3.1	3.98	2.91	2.69	1.36	2.06	3.5	2.52	3.16	170	155	196	124	97	110	58	58	29	95	84	148	125	140	172	89	118	83	77	38	58	112	84	90	LG1
PARG00753	179.12	175.09	141.76	207.26	178.51	192.5	185.75	162.56	183.55	169.4	191.97	196.52	128.58	187.41	185.73	212.44	207.11	199.7	205.06	217.47	207.63	217.83	211.77	176.94	16453	12730	10534	15715	14287	15001	12812	10986	11593	10125	13813	13641	7921	11856	14027	14591	14700	13664	14058	14594	14013	16700	16919	12087	LG1
PARG00754	3.89	1.25	2.65	3.15	7.27	5.28	11.14	30.16	32.08	2.19	4.67	9.74	4.98	1.43	1.08	10.3	3.14	3.84	4.47	4.23	8.62	1.95	36.72	7.78	205	52	113	137	334	236	441	1170	1163	75	193	388	176	52	47	406	128	151	176	163	334	86	1684	305	LG1
PARG00755	2.43	2.77	2.32	3.13	2.24	2.67	2.01	1.72	1.72	1.63	2.26	3.29	0.69	2.11	2.51	2.33	2.19	2.16	2.32	1.69	2.34	2.29	2.71	2.1	199	180	154	212	160	186	124	104	97	87	145	204	38	119	169	143	139	132	142	101	141	157	193	128	LG1
PARG00756	0.04	0.18	0	0.04	0	0	0	0	0	0	0	0	0	0.05	0	0	0.09	0	0.2	0	0	0.09	0	0	1	4	0	1	0	0	0	0	0	0	0	0	0	1	0	0	2	0	4	0	0	2	0	0	LG1
PARG00757	5.93	7.5	8.06	7.2	3.99	5.54	4.9	3.59	4.2	6.37	5.57	6.91	2.76	6.76	6.23	7.34	6.97	7.95	7.1	4.73	4.69	6.33	5.29	5.32	406	407	447	407	238	322	252	181	198	284	299	358	127	319	351	376	369	406	363	237	236	362	315	271	LG1
PARG00758	10.45	10.15	11.04	16.32	13.34	14.79	11.56	16.45	14.21	11.57	17.83	20.66	13.86	11.49	7.31	14.26	16.42	14.58	11.57	14.32	13.11	11.21	12.58	15.61	1202	924	1027	1549	1337	1443	998	1392	1124	866	1606	1795	1069	910	691	1226	1459	1249	993	1203	1108	1076	1258	1335	LG1
PARG00759	3.4	4.32	2.86	3.79	3.48	3.63	3.79	3.65	3.25	4.05	4.16	3.76	5.53	4.06	3.13	2.73	4.16	2.57	3.53	2	2.84	2.73	3.05	3.78	212	213	144	195	189	192	177	167	139	164	203	177	231	174	160	127	200	119	164	91	130	142	165	175	LG1
PARG00760	0	0.05	0	0	0.04	0	0	0	0	0.06	0	0.1	0	0	0	0	0	0	0.15	0.05	0	0	0.04	0	0	1	0	0	1	0	0	0	0	1	0	2	0	0	0	0	0	0	3	1	0	0	1	0	LG1
PARG00761	1.35	2.19	2.59	1.11	3.08	2.12	2.91	1.89	2.49	2.82	2.51	1.82	7.32	4.59	1.56	0.69	1.36	0.59	0.76	1.53	1.03	0.88	4.4	2.71	105	135	163	71	209	140	170	108	133	143	153	107	382	246	100	40	82	34	44	87	59	57	298	157	LG1
PARG00762	15.94	21.25	18.24	10.17	13.19	11.72	23.49	23.65	21.1	26.22	21.01	11.23	7.53	17.4	17.79	20.46	12.75	13.31	27.63	19.07	15.4	21.9	24.27	26.63	524	553	485	276	378	327	580	572	477	561	541	279	166	394	481	503	324	326	678	458	372	601	694	651	LG1
PARG00763	0.06	0.14	0	0	0.13	0.07	0.18	0.15	0.04	0.08	0.04	0.04	0.08	0.08	0.07	0.11	0.36	0.45	0	0	0.23	0	0.13	0.07	2	4	0	0	4	2	5	4	1	2	1	1	2	2	2	3	10	12	0	0	6	0	4	2	LG1
PARG00764	305.88	326.14	279.51	333.18	222.97	276.57	266.78	202.38	223.63	275.98	283.29	341.33	204.88	344.38	377.63	357.8	343.54	339.21	321.14	336.25	329.03	380.97	348.31	300.37	12989	10962	9602	11679	8250	9964	8507	6323	6530	7626	9424	10953	5835	10072	13185	11361	11273	10730	10178	10432	10266	13503	12865	9486	LG1
PARG00765	4.94	6.77	5.77	2.77	1.79	2.27	1.92	1.93	2.24	3.22	1.79	1.9	8.33	4.68	8.96	3.32	2.85	2.72	2.74	1.21	1.77	3.64	1.57	1.98	285	309	269	132	90	111	83	82	89	121	81	83	322	186	425	143	127	117	118	51	75	175	79	85	LG1
PARG00766	2.98	4.64	4.18	1.84	0.6	1.24	1.79	1.11	2.46	2.15	2.31	1.54	6.96	5.59	8.02	2.89	2.26	1.33	2.42	0.48	0.79	4.12	2.15	2.43	51	63	58	26	9	18	23	14	29	24	31	20	80	66	113	37	30	17	31	6	10	59	32	31	LG1
PARG00767	4.86	5.69	5.39	5.7	5.15	5.42	5.24	4.3	5.83	4.42	6.41	5.57	4.45	4.73	4.81	4.87	4.13	6.17	5.5	5.45	5.12	4.72	5.31	5.94	463	429	415	448	427	438	375	301	382	274	478	401	284	310	377	347	304	438	391	379	358	375	440	421	LG1
PARG00768	21.72	27.3	26.28	22.72	23.34	23.04	27.34	24.13	28.51	29.67	24.52	27.88	12.76	23.78	20.67	21.92	24.47	24.06	22.32	20.37	24.4	23.07	22.93	23.03	2838	2824	2778	2451	2658	2554	2683	2320	2562	2523	2510	2753	1118	2140	2221	2142	2471	2342	2177	1945	2343	2516	2606	2238	LG1
PARG00769	6.17	8.68	6.84	6.62	4.68	5.62	5.78	3.77	5.79	8.15	6.07	6.57	5.94	7.94	7.51	6.08	7.45	5.89	6.87	5.34	4.78	6.74	7.53	5.85	383	426	343	339	253	296	269	172	247	329	295	308	247	339	383	282	357	272	318	242	218	349	406	270	LG1
PARG00770	0	0	0	0	0.15	0.08	0	0.09	0.2	0.1	0	0	0	0.1	0	0	0	0	0	0.09	0	0	0	0	0	0	0	0	2	1	0	1	2	1	0	0	0	1	0	0	0	0	0	1	0	0	0	0	LG1
PARG00771	0.03	0	0.03	0	0.03	0.02	0.07	0	0	0	0	0	0	0	0.02	0	0	0	0	0	0	0	0	0	2	0	2	0	2	1	4	0	0	0	0	0	0	0	1	0	0	0	0	0	0	0	0	0	LG1
PARG00772	0.03	0.03	0.1	0.19	0	0.09	0	0	0	0	0	0.07	0	0.04	0.06	0	0.07	0	0	0.25	0.25	0.09	0.12	0	1	1	3	6	0	3	0	0	0	0	0	2	0	1	2	0	2	0	0	7	7	3	4	0	LG1
PARG00774	4.02	5.22	3.98	3.85	3.33	3.57	2.84	2.24	2.76	3.12	3.98	4.01	2.02	3.84	3.76	3.15	2.84	3.12	3.63	3.04	3.22	3.07	3.42	3.5	273	281	219	216	197	206	145	112	129	138	212	206	92	180	210	160	149	158	184	151	161	174	202	177	LG1
PARG00776	0.09	0.23	0.57	0.55	0.24	0.38	0.37	0.4	0.33	0.21	0.2	0.06	0.07	0.33	0.11	0.43	0.44	0.71	0.89	1.41	2.24	0.25	0.79	0.25	4	8	20	20	9	14	12	13	10	6	7	2	2	10	4	14	15	23	29	45	72	9	30	8	LG1
PARG00777	11.19	19.64	15.65	12.5	7.74	10.07	12.69	5.03	8.68	10.56	11.17	14.4	10.8	17.45	14.22	10.92	8.56	9.92	9.82	11.82	12.39	9.22	8.66	5.55	692	961	783	638	417	528	589	229	369	425	541	673	448	743	723	505	409	457	453	534	563	476	466	255	LG1
PARG00778	3.65	1.57	2.47	10.99	13.75	12.41	29.94	51.62	48.81	2.9	9.99	9.35	12.19	5.72	3.86	17.33	6.17	28.23	19.77	12.66	11.68	4.56	21.93	15.3	417	142	228	1037	1369	1203	2569	4340	3835	216	894	807	934	450	363	1481	545	2403	1686	1057	981	435	2180	1300	LG1
PARG00779	0	0	0	0.09	0	0.04	0	0.05	0	0	0	0	0	0	0.09	0	0	0	0	0	0.05	0	0	0	0	0	0	2	0	1	0	1	0	0	0	0	0	0	2	0	0	0	0	0	1	0	0	0	LG1
PARG00780	25.68	17.45	8.53	6.09	9.91	8.06	31.57	34.3	12.18	12.91	19.4	5.38	2.59	6.96	11.65	11.75	5.67	6.23	20.88	15.82	11.5	22.39	16.22	15.86	1742	937	468	341	586	464	1608	1712	568	570	1031	276	118	325	650	596	297	315	1057	784	573	1268	957	800	LG1
PARG00781	6.93	6.79	7.29	7.09	5.42	6.23	6.19	6.4	5.99	5.79	6.1	5.92	4.88	7.2	5.67	6.43	6.74	6.47	6.34	5.24	6.18	6.37	5.14	5.25	612	475	521	517	417	467	411	416	364	333	422	395	289	438	412	425	460	426	418	338	401	470	395	345	LG1
PARG00782	27.32	23.51	29.76	28.49	56.94	43.1	37.94	58.75	58.41	43.14	31.94	31.62	56.1	28.13	22.01	27.53	33.74	26.89	26.4	31.42	31	24.73	33.42	42.66	3394	2312	2991	2922	6164	4543	3540	5371	4990	3488	3109	2969	4675	2407	2249	2558	3239	2489	2448	2852	2830	2565	3612	3942	LG1
PARG00783	22.64	22.54	22.91	20.18	20.74	20.47	22.5	22.93	21.75	18.63	23.04	18.47	22.24	21.62	20.85	17.5	19.12	18.03	19.22	21.21	18.31	20.33	20.17	20.13	3229	2545	2644	2376	2578	2477	2410	2407	2133	1729	2575	1991	2128	2124	2445	1867	2107	1916	2046	2210	1919	2421	2503	2135	LG1
PARG00784	58.59	55.44	57.49	53.85	51.9	52.85	48.79	48.14	47.91	43.9	53.07	51.46	52.06	54.12	54.85	51.2	51.55	55.55	55.4	50.61	45.17	50.89	51.64	51.06	7793	5837	6186	5913	6015	5964	4873	4711	4382	3800	5530	5172	4644	4958	5999	5092	5298	5504	5500	4918	4414	5650	5974	5051	LG1
PARG00785	0.98	0.83	0.99	1.14	1.37	1.26	1.07	0.39	1.25	0.79	1.13	1.76	1.31	1.19	1.02	1.32	1.35	1.07	1.1	0.81	0.95	1.33	0.73	1.19	48	32	39	46	58	52	39	14	42	25	43	65	43	40	41	48	51	39	40	29	34	54	31	43	LG1
PARG00788	0.2	0.04	0.1	0.1	0	0.07	0.15	0.04	0	0.09	0.04	0.04	0	0.12	0.1	0.08	0.04	0.08	0.11	0	0.08	0.07	0.19	0.15	7	1	3	3	0	2	4	1	0	2	1	1	0	3	3	2	1	2	3	0	2	2	6	4	LG1
PARG00790	0.21	0.17	0.14	0.1	0.16	0.13	0.29	0.2	0.14	0.13	0.49	0.38	0.08	0.12	0.27	0.29	0.32	0.2	0.2	0.15	0.17	0.26	0.14	0.18	15	10	8	6	10	8	16	11	7	6	28	21	4	6	16	16	18	11	11	8	9	16	9	10	LG1
PARG00791	0.3	0.31	0.36	0.66	0.34	0.49	0.31	0.16	0.29	0.35	0.61	0.51	0.44	0.53	0.55	0.59	0.45	0.52	0.49	0.21	0.18	0.77	0.57	0.94	38	31	37	68	37	52	29	15	25	29	60	48	37	46	57	55	44	49	46	19	17	81	62	88	LG1
PARG00792	1.2	2.53	1.4	2.27	1.76	2.05	1.6	1.36	1.94	2.57	1.19	4.07	2.59	1.94	2.36	2.86	2.68	2.24	2.69	3.02	1.73	2.16	2.61	1.53	18	30	17	28	23	26	18	15	20	25	14	46	26	20	29	32	31	25	30	33	19	27	34	17	LG1
PARG00793	0.55	0.6	0.73	0.81	0.53	0.66	0.7	0.56	0.57	0.45	0.55	0.67	0.63	0.76	0.54	0.74	0.64	0.78	0.68	0.29	0.19	0.96	0.62	0.83	187	162	200	225	156	190	178	139	132	99	147	172	143	176	150	186	167	197	172	72	47	272	182	210	LG1
PARG00794	0	0	0	0	0	0	0	0	0	0.07	0	0	0	0.03	0	0	0	0	0.03	0	0	0.01	0	0	0	0	0	0	0	0	0	0	0	4	0	0	0	2	0	0	0	0	2	0	0	1	0	0	LG1
PARG00795	4.67	4.82	4.85	4.89	4.24	4.55	5.09	4.5	5.02	4.42	4.88	4.84	4.23	4.62	4.93	4.65	4.4	4.93	5.18	4.05	4.53	4.97	4.72	5.14	1379	1127	1160	1192	1090	1141	1128	978	1019	850	1128	1081	838	939	1198	1026	1004	1085	1143	873	983	1226	1213	1128	LG1
PARG00796	6.42	6.33	7.75	5.89	6.37	6.12	5.38	6.86	5.98	7.31	5.34	4.72	10.69	6.33	8.68	5.11	5.55	4.45	4.73	3.45	2.55	4.02	3.48	4.6	178	139	174	135	154	144	112	140	114	132	116	99	199	121	198	106	119	92	98	70	52	93	84	95	LG1
PARG00797	1.79	1.28	1.67	1.61	1.5	1.55	1.85	1.31	1.29	1.42	1.67	1.52	1.47	1.76	1.89	1.52	1.42	1.85	1.39	0.31	0.37	1.61	0.96	1.49	257	145	194	190	187	188	199	138	127	132	187	164	141	174	222	163	157	197	149	32	39	192	119	159	LG1
PARG00798	1.38	1.35	1.41	1.8	1.07	1.43	1.21	1.11	1.24	1.6	1.79	1.91	1.22	1.71	1.53	1.55	1.32	1.62	1.31	0.44	0.42	1.61	1.14	1.18	257	199	212	276	174	225	169	152	158	193	260	268	152	219	234	216	190	225	182	60	58	250	184	163	LG1
PARG00799	6	4.26	3.29	5.67	4.27	4.95	4.68	4	3.76	4.62	5.63	6.11	1.46	4.93	3.8	4.87	4.14	5.1	6.27	3.84	2.86	5.74	6.03	4.74	613	345	272	478	380	429	359	301	264	307	451	472	100	347	319	372	327	388	478	287	215	490	536	360	LG1
PARG00800	1.52	1.43	0.98	0.85	1.14	1	1.69	2.48	1.72	2.44	1.61	1.57	1.28	1.87	0.64	0.83	0.79	0.72	0.95	1.18	1.47	1.22	3.83	2.27	178	133	93	82	116	99	149	214	139	186	148	139	101	151	62	73	72	63	83	101	127	119	391	198	LG1
PARG00801	0.01	0	0	0	0	0	0	0	0	0	0	0	0	0	0	0	0	0	0	0	0	0	0	0	1	0	0	0	0	0	0	0	0	0	0	0	0	0	0	0	0	0	0	0	0	0	0	0	LG1
PARG00802	0.18	0.65	0.25	0.05	0.26	0.16	0.39	0.37	0.26	0.28	0.23	0.24	0.13	0.07	0.52	0.63	0.26	0.54	0.45	0.25	0	0.4	0.13	0.27	8	23	9	2	10	6	13	12	8	8	8	8	4	2	19	21	9	18	15	8	0	15	5	9	LG1
PARG00803	9.14	10.65	10.54	10.22	7.86	9.01	6.86	5.4	6.41	9.41	8.02	8.87	5.97	7.64	8.21	9.18	9.2	7.51	11.81	8.15	9.47	10.04	9.61	7.83	2869	2648	2678	2648	2151	2400	1617	1247	1384	1922	1973	2105	1257	1652	2120	2156	2233	1756	2767	1870	2185	2632	2624	1829	LG1
PARG00804	0.63	0.59	0.94	0.77	0.92	0.85	0.73	0.75	1.04	0.39	0.7	1.68	0.44	0.49	0.98	1.13	0.82	0.74	0.91	0.29	0.23	0.61	0.73	0.85	15	11	18	15	19	17	13	13	17	6	13	30	7	8	19	20	15	13	16	5	4	12	15	15	LG1
PARG00805	0.85	0.62	0.99	1.36	0.96	1.16	0.97	0.86	0.63	0.56	1.05	0.91	0.54	1.3	1.4	1.31	0.87	0.9	1.44	1.76	0.9	1.54	1.22	0.96	61	35	57	80	60	70	52	45	31	26	59	49	26	64	82	70	48	48	77	92	47	92	76	51	LG1
PARG00806	0	0	0	0.17	0.16	0.16	0	0	0	0	0	0	0	0	0	0	0	0	0	0	0	0	0	0	0	0	0	2	2	2	0	0	0	0	0	0	0	0	0	0	0	0	0	0	0	0	0	0	LG1
PARG00807	1.16	0.62	0.75	0.59	0.42	0.5	0.24	0.5	0.62	0.84	0.7	0.4	2.45	1.06	0.67	0.08	1.02	0.41	0.41	0.5	0.83	0.51	0.21	0.57	19	8	10	8	6	7	3	6	7	9	9	5	27	12	9	1	13	5	5	6	10	7	3	7	LG1
PARG00808	0.13	0.25	0.12	0.06	0	0.04	0.09	0.05	0.02	0.08	0.13	0.04	0	0.22	0.04	0.04	0.09	0.04	0.11	0.07	0.07	0	0.04	0.02	8	12	6	3	0	2	4	2	1	3	6	2	0	9	2	2	4	2	5	3	3	0	2	1	LG1
PARG00809	0.04	0	0	0.1	0	0.05	0	0.11	0.06	0.13	0	0.11	0	0.06	0	0.06	0	0.06	0	0	0.06	0.15	0	0	1	0	0	2	0	1	0	2	1	2	0	2	0	1	0	1	0	1	0	0	1	3	0	0	LG1
PARG00810	0.15	0.2	0.24	0.08	0.1	0.09	0.17	0.08	0.12	0.09	0.12	0.09	0.03	0.16	0.23	0.14	0.09	0.18	0.17	0.22	0.25	0.04	0.18	0.14	13	14	17	6	8	7	11	5	7	5	8	6	2	10	17	9	6	12	11	14	16	3	14	9	LG1
PARG00811	0.88	0.77	0.99	1.02	0.64	0.82	0.93	0.49	0.73	0.46	1.15	0.82	0.4	0.71	0.66	0.74	0.45	0.76	0.66	0.5	0.7	0.91	0.65	0.7	68	47	62	65	43	54	54	28	39	23	70	48	21	38	42	43	27	44	38	28	40	59	44	40	LG1
PARG00812	0.09	0	0.19	0.19	0.45	0.31	0	0.36	0.13	0.2	0.2	0.06	0.36	0.03	0	0.06	0.54	0.26	0.12	0.06	0.09	0.05	0.1	0.44	4	0	7	7	18	12	0	12	4	6	7	2	11	1	0	2	19	9	4	2	3	2	4	15	LG1
PARG00813	1.62	1.93	2.18	1.83	1.53	1.67	1.31	1.52	1.16	1.19	1.54	1.35	1.12	2.2	2.46	1.75	1.34	1.54	1.47	1.77	1.6	1.04	1.37	0.73	149	140	162	139	122	130	90	103	73	71	111	94	69	139	186	120	95	105	101	119	108	80	109	50	LG1
PARG00815	0.21	0.29	0.29	0.27	0.15	0.2	0.26	0.23	0.25	0.27	0.15	0.15	0.27	0.34	0.23	0.29	0.34	0.15	0.23	0.29	0.1	0.29	0.31	0.33	25	27	28	26	15	20	23	20	20	21	14	13	21	28	22	26	31	13	20	25	9	29	32	29	LG1
PARG00816	0.55	0.88	0.46	0.5	0.69	0.6	0.62	0.31	0.27	0.07	0.77	0.67	0.55	0.67	0.45	0.56	0.6	0.62	0.56	0.25	0.13	0.33	0.42	0.12	12	15	8	9	13	11	10	5	4	1	13	11	8	10	8	9	10	10	9	4	2	6	8	2	LG1
PARG00817	0.31	0.31	0.2	0.32	0.24	0.28	0.3	0.19	0.23	0.24	0.44	0.16	0.24	0.26	0.33	0.37	0.31	0.38	0.33	0.11	0.16	0.23	0.24	0.21	46	36	24	39	31	35	33	21	23	23	51	18	24	26	40	41	36	42	36	12	17	28	31	23	LG1
PARG00818	1.67	1.18	0.99	1.49	1.25	1.37	1.94	0.93	1.12	1.4	1.47	1.42	0.62	1.55	0.81	1.18	1.44	1.59	1.55	1.57	1.35	1.57	1.49	1.02	209	117	100	154	136	145	182	86	96	114	144	134	52	134	83	110	139	148	145	144	124	164	162	95	LG1
PARG00819	2.71	2.6	2.05	1.18	2.17	1.69	2.45	3.78	2.67	5.44	2.69	3.32	1.8	3.4	0.78	1.71	1.71	1.32	1.84	1.28	1.58	2.4	4.26	1.79	310	235	190	111	216	164	210	318	210	405	241	287	138	268	73	146	151	112	157	107	133	229	424	152	LG1
PARG00820	0.01	0	0	0	0	0	0	0.04	0	0	0	0	0	0	0	0	0	0	0	0	0	0	0	0	1	0	0	0	0	0	0	2	0	0	0	0	0	0	0	0	0	0	0	0	0	0	0	0	LG1
PARG00821	0.18	0.09	0.24	0.21	0.08	0.15	0.26	0.24	0.15	0.11	0.11	0.23	0.05	0	0.21	0.19	0.11	0.19	0.45	0.07	0.14	0.46	0.12	0.07	10	4	11	10	4	7	11	10	6	4	5	10	2	0	10	8	5	8	19	3	6	22	6	3	LG1
PARG00822	0.06	0.07	0.14	0.12	0.08	0.09	0.06	0.04	0.06	0.03	0.06	0.1	0.07	0.06	0.06	0.04	0.08	0.05	0.09	0.19	0.13	0.09	0.06	0.05	6	6	12	10	7	8	5	3	4	2	5	8	5	4	5	3	6	4	7	14	10	8	5	4	LG1
PARG00823	0.37	0.41	0.34	0.54	0.39	0.47	0.43	0.32	0.29	0.29	0.53	0.45	0.32	0.56	0.34	0.42	0.27	0.48	0.41	0.26	0.13	0.4	0.21	0.29	41	36	31	50	38	44	36	26	22	21	46	38	24	43	31	35	23	40	34	21	11	37	20	24	LG1
PARG00824	17.81	15.68	15.56	16.58	19.74	18.2	19.41	20.59	18.69	12.31	18.6	15.19	18.44	15.87	14.48	14.76	14.42	17.96	15.04	17.75	14.72	14.51	18.33	17.56	4300	2996	3039	3303	4151	3727	3519	3656	3102	1934	3517	2770	2986	2638	2873	2664	2690	3230	2709	3130	2611	2924	3848	3152	LG1
PARG00825	0.6	0.75	0.78	1.07	1.25	1.16	0.32	0.51	0.3	0.95	0.76	0.77	0.2	0.74	0.9	0.6	1.11	1.03	0.86	0.43	0.9	1.23	0.53	0.5	75	74	79	110	136	123	30	47	26	77	74	73	17	64	92	56	107	96	80	39	83	128	58	46	LG1
PARG00826	22.14	31.61	34.56	16.27	19.62	18.01	9.88	12.4	10.13	6.79	12.79	13.78	15.15	22.31	22.43	12.2	13.33	15.89	18.6	14.94	14.7	28.36	13.09	18.17	791	894	999	480	611	546	265	326	249	158	358	372	363	549	659	326	368	423	496	390	386	846	407	483	LG1
PARG00827	1.96	3.27	3.11	2.67	2.4	2.55	1.74	1.65	1.93	3.28	1.23	2.08	2.05	1.7	2.52	2.77	2.56	2.27	3.41	2.62	3.92	2.7	1.94	2.45	87	115	112	98	93	96	58	54	59	95	43	70	61	52	92	92	88	75	113	85	128	100	75	81	LG1
PARG00828	22.38	27.18	14.97	6.47	9.4	7.97	31.74	32.04	14.81	24.26	25.99	8.63	5.21	10.16	18.17	20.98	7.94	8.38	27.01	16.38	7.18	26.18	21.64	22.65	3712	3568	2009	886	1359	1122	3953	3909	1689	2618	3376	1081	580	1160	2477	2602	1018	1035	3343	1985	875	3624	3121	2794	LG1
PARG00829	0.58	0.65	0.46	0.17	0.41	0.29	0.59	0.47	0.62	0.61	0.52	0.5	0.18	0.4	0.31	0.16	0.52	0.26	0.43	0.84	0.39	0.68	0.33	0.53	57	51	37	14	35	24	44	34	42	39	40	37	12	27	25	12	40	19	32	61	28	56	28	39	LG1
PARG00830	0.18	0.06	0.31	0.17	0.03	0.11	0.24	0	0.17	0.56	0.12	0.36	0	0.13	0.06	0.06	0.06	0.12	0.12	0.16	0.19	0.05	0.03	0.18	8	2	11	6	1	4	8	0	5	16	4	12	0	4	2	2	2	4	4	5	6	2	1	6	LG1
PARG00831	17.42	15.18	12.25	15.11	12.99	14.03	12.46	9.14	11.15	12.18	12.29	12.86	4.87	12.32	12.09	11.75	11.73	13.56	14.36	14.03	12.31	15.8	14.27	12.79	1370	945	779	981	890	936	736	529	603	623	757	764	257	667	782	691	713	794	843	806	711	1037	976	748	LG1
PARG00832	10.19	8.75	8.25	8.48	8.39	8.43	8.87	6.69	6.88	4.8	9.81	6.29	6.02	9.33	8.04	6.87	6.1	8.09	8.24	7.99	6.25	8.26	10	7.02	2583	1755	1691	1773	1852	1812	1687	1247	1198	792	1947	1205	1023	1628	1674	1302	1195	1527	1558	1479	1163	1747	2203	1323	LG1
PARG00833	5.07	6.07	5.69	4.1	3.81	3.95	4.29	3.85	4.25	3.99	4.29	4.63	5.04	6.72	5.8	4.06	4.02	3.71	4.85	4.1	4.26	3.51	3.79	3.94	1174	1113	1067	785	769	777	747	656	678	601	778	811	783	1072	1106	704	720	640	839	694	725	679	763	679	LG1
PARG00834	13.29	12.79	14.86	16.68	43.14	30.27	51.53	49.31	63.01	72.45	30.59	29.38	6.46	14.78	8.63	13.31	18	16.65	13.58	25.74	37.81	16.73	16.67	11.72	2986	2274	2701	3093	8444	5768	8692	8150	9732	10590	5383	4987	973	2287	1594	2235	3125	2786	2276	4224	6240	3137	3257	1958	LG1
PARG00835	0.92	0.77	0.67	1.15	2.35	1.76	1.72	1.41	2.11	2.39	1.1	0.49	0.28	0.56	0.4	0.96	1.28	1.11	0.59	1.2	1.11	0.75	0.2	0.59	69	46	41	71	154	112	97	78	109	117	65	28	14	29	25	54	74	62	33	66	61	47	13	33	LG1
PARG00836	9.11	7.5	8.28	12.63	14.62	13.65	16.79	10.64	17.19	9.59	17.4	16.07	16.72	8.78	9.51	15.37	18.38	22.5	13.3	11.78	12.36	7.69	9.44	9.45	993	647	730	1136	1388	1262	1374	853	1288	680	1486	1324	1222	659	852	1253	1548	1827	1082	938	990	700	895	766	LG1
PARG00837	20.85	23.69	24.72	24.6	17.36	20.89	18.73	15.21	21.6	19.5	21.92	23.12	19.21	21.59	24.77	21.94	24.48	21.08	20.68	19.7	19.46	20.21	22.08	18.67	1395	1255	1338	1359	1012	1186	941	749	994	849	1149	1169	862	995	1363	1098	1266	1051	1033	963	957	1129	1285	929	LG1
PARG00838	7.85	7.95	7.57	7.36	7.51	7.45	7.92	7.28	7.05	8.4	8.57	8.61	7.77	8.56	9.3	7.31	7.22	8.26	7.21	4.93	5.71	6.95	6.99	5.95	619	496	483	479	516	498	469	422	382	431	529	513	411	465	603	431	440	485	424	284	331	457	479	349	LG1
PARG00839	15.14	18.33	17.73	17.19	15.51	16.32	18.44	16.91	17.27	21.48	20.24	17.96	16.43	16.01	25.62	17.92	18.32	17.56	20.75	20.18	18.72	24.21	18.84	17.02	1284	1230	1216	1203	1146	1174	1174	1055	1007	1185	1344	1151	934	935	1786	1136	1200	1109	1313	1250	1166	1713	1389	1073	LG1
PARG00840	0.69	0.26	0.41	0.34	0.62	0.48	0.75	0.38	0.63	0.16	0.85	0.54	0.15	0.41	0.34	0.51	0.99	0.17	0.69	0.81	0.56	1.01	0.91	0.86	27	8	13	11	21	16	22	11	17	4	26	16	4	11	11	15	30	5	20	23	16	33	31	25	LG1
PARG00841	1.33	1.24	0.46	1.22	0.99	1.1	1.4	0.83	1.12	1.15	1.14	1.05	0.17	0.88	0.74	1.38	0.94	1.01	1.04	0.8	1.27	1.18	2.26	1.51	57	42	16	43	37	40	45	26	33	32	38	34	5	26	26	44	31	32	33	25	40	42	84	48	LG1
PARG00842	2.05	1.69	1.74	2.7	1.94	2.3	2.26	1.52	1.38	2.02	1.69	1.91	0.86	2.41	2.07	2.3	2.84	2.17	1.74	4.24	5.51	2.28	3.44	3.42	170	111	117	185	140	162	141	93	79	109	110	120	48	138	141	143	182	134	108	257	336	158	248	211	LG1
PARG00843	9.94	13.91	15.81	9.78	11.87	10.86	15.4	19.16	18.69	19.19	17.84	17.05	15.16	13.93	9.51	8.87	11.93	11.75	12.73	13.66	12.05	13.98	22.19	18.2	1038	1150	1336	843	1080	962	1208	1472	1342	1304	1460	1346	1062	1002	817	693	963	914	992	1042	925	1219	2016	1414	LG1
PARG00844	1.4	1.52	1.4	0.83	0.76	0.79	1.32	0.87	0.86	1.01	1.44	0.92	1.4	1.4	1.45	0.88	0.97	0.96	1.28	0.66	0.75	1.09	0.95	0.85	328	282	265	161	156	158	232	150	139	154	264	164	221	226	280	155	176	168	224	113	130	213	193	149	LG1
PARG00845	36.12	33.37	34.72	32.52	38.92	35.81	39.41	45.54	42.57	33.84	37.34	31.2	57.82	35.7	33.62	32.93	34.2	33.49	32.34	33.44	32.92	30.61	34.45	38.12	7487	5475	5822	5564	7030	6297	6134	6946	6068	4564	6064	4887	8039	5097	5730	5104	5478	5171	5004	5065	5014	5296	6212	5877	LG1
PARG00846	173.9	154.25	148.27	202.53	148.3	174.68	181.27	132.49	131.42	264.38	239.19	295.14	77.74	223.55	163.42	219.83	231.08	177.96	227.32	188.67	236.9	235.63	233.74	184.23	23981	16837	16541	23055	17819	20437	18771	13443	12462	23724	25839	30756	7190	21232	18529	22667	24624	18281	23396	19009	24003	27121	28036	18894	LG1
PARG00847	3.41	2.49	2.56	2.63	2.49	2.56	3.2	1.68	2.38	1.08	2.86	1.68	1.15	4.22	1.14	2.5	1.3	2.87	3.54	1.65	0.96	1.44	0.96	0.9	102	59	62	65	65	65	72	37	49	21	67	38	23	87	28	56	30	64	79	36	21	36	25	20	LG1
PARG00848	5.59	5	4.76	5.82	3.81	4.79	5.15	3.83	3.79	5.62	6.09	6.72	3.04	4.22	3.82	4.94	4.96	5.36	5.59	3.4	4.25	4.72	4.61	4.01	315	223	217	271	187	229	218	159	147	206	269	286	115	164	177	208	216	225	235	140	176	222	226	168	LG1
PARG00849	0.04	0	0	0	0	0	0	0	0	0	0	0	0	0	0	0	0	0	0	0	0.12	0	0	0	1	0	0	0	0	0	0	0	0	0	0	0	0	0	0	0	0	0	0	0	2	0	0	0	LG1
PARG00850	28.4	17.28	19.94	36.52	45.91	41.34	86.38	84.49	155.76	28.72	70.2	79.97	166.09	35.63	30.96	56.17	61.85	96.04	58.48	44	27.76	22.89	72.64	59.4	2570	1238	1460	2728	3620	3174	5870	5626	9693	1691	4977	5469	10081	2221	2304	3801	4325	6474	3950	2909	1846	1729	5718	3998	LG1
PARG00851	0.43	0.24	0.36	0.41	0.98	0.7	0.58	0.52	0.69	1.12	0.73	0.77	0.16	0.71	0.25	0.38	0.36	0.47	0.5	0.87	0.36	0.51	0.67	0.39	83	36	56	64	164	114	84	73	91	139	109	111	20	93	39	55	53	67	71	122	51	82	111	56	LG1
PARG00852	1.81	2.44	2.39	1.66	1.48	1.57	1.97	1.8	1.91	1.31	2.79	1.74	1.32	2.3	1.94	1.83	1.46	2.18	2.82	1.7	2.05	2.08	2.16	2.07	219	234	234	166	156	161	179	160	159	103	265	159	107	192	193	166	137	197	255	150	182	210	227	186	LG1
PARG00853	2.33	1.91	2.13	2.07	1.53	1.8	1.72	1.57	1.16	1.47	2.06	3.05	0.77	1.97	2.06	1.61	1.85	1.51	1.92	1.47	1.37	2.4	1.96	1.94	278	181	206	204	159	182	154	138	95	114	193	275	62	162	202	144	171	134	171	128	120	239	204	172	LG1
PARG00854	0.73	1.23	1.15	1.24	0.46	0.83	0.44	0.36	0.43	0.49	0.69	0.76	0.53	0.78	1.07	0.91	0.77	1	0.93	1.15	0.47	0.83	0.52	0.74	60	80	76	84	33	58	27	22	24	26	44	47	29	44	72	56	49	61	57	69	28	57	37	45	LG1
PARG00855	0.06	0	0	0.04	0.17	0.11	0	0	0.05	0.23	0.09	0.1	0.17	0	0.09	0.1	0.02	0.02	0.05	0	0	0	0.02	0.02	3	0	0	2	8	5	0	0	2	8	4	4	6	0	4	4	1	1	2	0	0	0	1	1	LG1
PARG00856	0	0	0	0.17	0.08	0.13	0.09	0	0	0	0	0	0	0	0	0	0.05	0	0	0.1	0	0.04	0.16	0.05	0	0	0	4	2	3	2	0	0	0	0	0	0	0	0	0	1	0	0	2	0	1	4	1	LG1
PARG00857	8.17	6.53	6.23	7.11	5.23	6.15	5.63	3.37	5.1	3.96	6.52	5.83	2.75	6.58	5.91	5.47	5.23	6.4	5.5	5.92	5.71	5.65	6.7	6.13	1606	1017	991	1155	897	1026	832	488	690	507	1005	867	363	891	955	805	795	938	807	850	825	927	1147	896	LG1
PARG00858	27.61	23.95	19.18	26.38	28.27	27.35	32.18	31.48	31.4	29.63	31.68	26.95	15.97	22.42	18.56	24.85	23.59	25.08	24.66	28.79	25.79	24.46	29.76	26.94	4631	3179	2602	3653	4132	3892	4053	3885	3621	3234	4163	3416	1796	2590	2560	3117	3058	3134	3087	3528	3178	3424	4341	3360	LG1
PARG00859	14.41	15.03	17.31	18.05	20.71	19.4	18.43	19.67	20.42	20.55	19.87	18.98	21.44	15.95	15.42	16.49	17.28	18.1	17.19	17.84	17.77	17.38	18.54	18.71	774	639	752	800	969	884	743	777	754	718	836	770	772	590	681	662	717	724	689	700	701	779	866	747	LG1
PARG00860	32	34.74	42.13	26.63	28.88	27.79	27.24	31.06	27.75	34.02	31.4	35.61	46.47	37.07	43.97	28.03	29.51	29.31	28.02	29.91	29.83	35.62	33.15	32.31	2936	2523	3127	2017	2309	2163	1877	2097	1751	2031	2257	2469	2860	2343	3317	1923	2092	2003	1919	2005	2011	2728	2646	2205	LG1
PARG00861	17.65	20.77	19.3	19.72	14.29	16.94	12.66	8.75	12.89	10.37	17.38	17.52	11.61	15.99	19.91	16.56	18.51	21	15.88	18.01	18.82	19.1	15.91	17.3	1324	1233	1171	1221	934	1078	713	483	665	506	1021	993	584	826	1228	929	1073	1173	889	987	1037	1196	1038	965	LG1
PARG00862	660.73	696.68	577.49	748.06	546.77	644.7	625.67	447.66	555.7	601.43	636.45	736.76	335.41	661.58	697.29	728.17	733.28	731.16	716.79	683.69	662.17	771.16	708.61	638.02	22875	19091	16174	21378	16494	18936	16266	11403	13229	13549	17261	19275	7788	15775	19849	18850	19617	18856	18521	17293	16844	22284	21338	16427	LG1
PARG00863	75.93	85.35	79.75	82.78	63.55	72.9	58.27	44.51	54.04	52.97	70.52	66.45	49.95	67.2	79.36	74.75	70.79	91.56	81.48	53.23	58.16	88.19	57.27	63.29	9905	8812	8416	8913	7223	8068	5708	4272	4847	4496	7206	6550	4370	6037	8512	7291	7136	8897	7933	5073	5574	9602	6498	6140	LG1
PARG00864	31.62	32.18	33.24	26.37	38.66	32.67	30.09	41	35.07	27.61	34.54	27.29	56.8	36.07	28.88	26.42	25.55	26.98	30.23	32.71	25.72	29.5	42.81	39.56	1871	1507	1591	1288	1993	1640	1337	1785	1427	1063	1601	1220	2254	1470	1405	1169	1168	1189	1335	1414	1118	1457	2203	1741	LG1
PARG00865	4.83	6.14	5.57	4.31	4.61	4.47	4.15	4.86	5.25	5.83	4.49	4.92	5.87	5.67	6.35	5.99	4.99	4.14	4.7	4.21	3.55	4.62	3.74	5.71	499	502	466	368	415	392	322	370	373	392	364	384	407	404	540	463	399	319	363	318	270	399	336	439	LG1
PARG00866	0	0	0	0.08	0	0.04	0	0	0.1	0	0	0	0	0	0	0	0	0	0	0	0	0	0	0	0	0	0	2	0	1	0	0	2	0	0	0	0	0	0	0	0	0	0	0	0	0	0	0	LG1
PARG00868	0.66	0.39	0.3	0.23	0.18	0.2	0.28	0.28	0.33	0.24	0.89	0.55	0.59	0.28	0.13	0.19	0.29	0.49	0.12	0.38	0.12	0.29	0.22	0.47	38	18	14	11	9	10	12	12	13	9	40	24	23	11	6	8	13	21	5	16	5	14	11	20	LG1
PARG00869	7.64	10.36	9.88	6.39	6.65	6.53	6.14	6.83	8.15	6.03	13	8.91	8.53	7.71	8.65	5.98	8.67	7.65	6.75	7.27	5.66	7.57	7.06	7.92	1260	1352	1318	870	956	913	760	829	924	647	1679	1110	943	876	1173	737	1104	939	830	876	686	1042	1012	971	LG1
PARG00870	3.03	3.25	3.39	2.36	2.48	2.42	2.49	2.94	2.33	2.84	2.91	3.11	3.77	3.47	3.2	2.67	2.51	2.34	2.55	2.56	2.67	2.97	4.38	4.06	546	464	495	352	390	371	337	390	289	333	412	424	456	431	475	360	350	315	343	337	354	447	688	545	LG1
PARG00871	0.06	0	0.14	0	0.13	0.07	0	0	0	0	0	0	0	0	0	0	0	0	0	0	0	0	0	0	2	0	4	0	4	2	0	0	0	0	0	0	0	0	0	0	0	0	0	0	0	0	0	0	LG1
PARG00873	0	0	0	0	0	0	0	0	0	0	0	0	0.08	0.08	0	0	0	0	0	0	0	0	0	0	0	0	0	0	0	0	0	0	0	0	0	0	2	2	0	0	0	0	0	0	0	0	0	0	LG1
PARG00874	0.21	0.31	0.3	0.28	0.24	0.26	0.37	0.46	0.36	0.1	0.54	0.43	0.15	0.26	0.18	0.52	0.58	0.27	0.3	0.2	0.11	0.11	0.54	0.24	19	22	22	21	19	20	25	30	22	6	38	29	9	16	13	35	40	18	20	13	7	8	42	16	LG1
PARG00875	14.62	15.27	19.18	15.16	17.71	16.47	23.41	24.93	28.63	21.26	37.47	23.18	33.1	14.98	15.82	16.4	23.19	19.27	18.15	22.16	20.2	15.18	20.44	21.83	652	539	692	558	688	623	784	818	878	617	1309	781	990	460	580	547	799	640	604	722	662	565	793	724	LG1
PARG00876	3.27	3.29	1.56	2.21	1.49	1.84	6.44	6.42	1.03	1.83	4.99	2.41	0.67	0.76	1.27	4.38	1.25	1.75	4.14	2.6	0.96	4.64	1.71	2.3	88	70	34	49	35	42	130	127	19	32	105	49	12	14	28	88	26	35	83	51	19	104	40	46	LG1
PARG00877	0.49	0.8	0.6	0.73	0.04	0.35	0.2	0.66	0.22	0.52	0.29	0.64	1.12	0.33	0.59	1	0.44	0.5	0.6	3.33	5.7	0.36	1.89	0.2	13	17	13	16	1	8	4	13	4	9	6	13	20	6	13	20	9	10	12	65	112	8	44	4	LG1
PARG00878	291.04	280.94	257.65	297.72	228.74	262.3	234.16	180.37	218.08	294.44	262.89	321.26	190.45	305.28	353.36	335.32	340.9	303.97	306.05	283.81	345.88	385.16	336.52	346.4	3509	2681	2513	2963	2403	2683	2120	1600	1808	2310	2483	2927	1540	2535	3503	3023	3176	2730	2754	2500	3064	3876	3529	3106	LG1
PARG00879	45.24	39.49	29.87	38.74	34.93	36.79	35.47	23.58	25.64	19.9	40.86	32.58	14.68	36.82	43.82	36.06	35.25	43.93	41.51	34.08	32.43	47.02	44.65	37.16	7859	5430	4198	5555	5288	5422	4628	3014	3063	2250	5561	4277	1710	4406	6259	4685	4732	5685	5383	4326	4140	6818	6747	4801	LG1
PARG00880	1.86	1.74	1.15	0.04	0.22	0.15	0.51	1.57	0.65	0.98	0.61	1.19	0.91	6.18	0.08	0.17	0.21	0.26	0.51	2.02	0.87	0.35	3.35	2.2	58	43	29	1	6	4	12	36	14	20	15	28	19	133	2	4	5	6	12	46	20	9	91	51	LG1
PARG00881	2.52	2.71	2.41	2.81	1.98	2.38	2.72	1.95	1.83	2.25	2.85	2.39	1.12	2.08	2.5	2.41	2.29	2.2	2.32	2.22	2.22	2.05	1.59	1.55	701	598	543	645	480	562	569	400	351	408	622	503	209	398	573	502	492	457	483	452	455	476	385	320	LG1
PARG00882	0	0	0	0	0.02	0	0.02	0	0.16	0	0.04	0.06	0.12	0.05	0	0	0.12	0.08	0.02	0	0	0.02	0	0	0	0	0	0	1	0	1	0	7	0	2	3	5	2	0	0	6	4	1	0	0	1	0	0	LG1
PARG00883	0	0.03	0.01	0	0	0	0.05	0	0.03	0.03	0.03	0.04	0.03	0	0.12	0.02	0.06	0.08	0	0.03	0	0.08	0.05	0.14	0	2	1	0	0	0	3	0	2	2	2	3	2	0	9	1	4	5	0	2	0	6	4	9	LG1
PARG00884	0.01	0.01	0.03	0.08	0.01	0.04	0.01	0	0.03	0.07	0	0.02	0	0.01	0	0	0.05	0.06	0.01	0.01	0	0	0.04	0	1	1	3	7	1	4	1	0	2	5	0	2	0	1	0	0	4	5	1	1	0	0	4	0	LG1
PARG00885	0.67	0.03	0.03	0.22	0.26	0.24	0.1	0.28	0.49	2.41	3.24	1.15	25.74	0.63	0.19	0.27	0.2	0	0	0	0	0.12	1.45	4	26	1	1	7	9	8	3	8	13	61	99	34	673	17	6	8	6	0	0	0	0	4	49	116	LG1
PARG00886	11.09	14.36	13.19	10.4	8.17	9.26	10.91	9	9.18	9.41	10.65	11.14	5.16	9.5	11.59	11.88	10.01	9.73	10.43	10.96	9.29	11.54	10.05	9.44	929	952	894	719	596	658	686	555	529	513	699	705	290	548	798	744	648	607	652	671	572	807	732	588	LG1
PARG00887	14.25	11.31	11.19	12.29	12.13	12.2	12.39	11.11	11.61	10.02	13.52	10.39	8.86	12.31	11.73	11.8	9.41	11.63	10.42	11.56	10.52	12.33	13.09	11.48	2469	1552	1569	1758	1831	1794	1613	1417	1384	1130	1836	1360	1030	1469	1671	1529	1260	1501	1348	1463	1339	1784	1973	1480	LG1
PARG00888	11.43	10.5	11.66	11.78	10.82	11.29	10.93	11.25	9.19	12.7	12.01	11.37	7.13	10.86	11.1	10.66	10.74	10.6	11.76	11.8	10.21	9.73	11.65	11.08	1193	868	985	1015	984	1000	857	864	660	863	982	897	499	781	953	832	866	824	916	900	783	848	1058	860	LG1
PARG00889	0.07	0.12	0.02	0.07	0	0.03	0.05	0.1	0.04	0.02	0.09	0.05	0	0	0	0	0.02	0.2	0.03	0.07	0.19	0.12	0.23	0.12	6	8	1	5	0	2	3	6	2	1	6	3	0	0	0	0	1	12	2	4	11	8	16	7	LG1
PARG00890	53.7	50.33	42.89	58.54	52.14	55.29	53.78	48.97	53.39	56.28	48.33	55.69	40.17	48.44	41.19	49.78	54.76	52.49	56.51	53.14	61.9	51.52	59.2	50.54	1170	868	756	1053	990	1022	880	785	800	798	825	917	587	727	738	811	922	852	919	846	991	937	1122	819	LG1
PARG00891	1082.27	992.21	830.39	1017.99	813.79	913.14	882.29	613.69	717.39	779.83	962.98	964.59	602.84	1014.57	1113.7	1043.89	938.43	1091.93	1063.04	1023.25	1013.12	1232.68	1227.63	1019.61	102764	74571	63786	79790	67329	73560	62910	42874	46840	48183	71630	69212	38391	66350	86949	74115	68855	77233	75335	70985	70682	97694	101388	72000	LG1
PARG00892	40.76	41.88	38.97	48.29	40.97	44.53	38.59	35.62	40.76	39.21	40.33	47.29	28.4	38.31	36.82	46.61	55.59	45.61	51.84	40.01	42.6	53.78	43.68	47.25	3227	2624	2496	3156	2826	2991	2294	2075	2219	2020	2501	2829	1508	2089	2397	2759	3401	2690	3063	2314	2478	3554	3008	2782	LG1
PARG00893	11.22	12.56	15.76	13.9	15.29	14.58	12.82	18.45	15.94	14.99	11.31	15.44	14.92	13.7	16.2	11.59	13.12	12.58	12.13	10.64	13.79	11.61	11.8	11.4	176	156	200	180	209	194	151	213	172	153	139	183	157	148	209	136	159	147	142	122	159	152	161	133	LG1
PARG00894	6.4	6.26	6.18	6.08	6.42	6.26	5.75	8.48	7.18	5.44	8.6	4.81	8.61	6.88	5.06	4.51	5.16	5.13	5.99	5.44	5.66	4.45	5.87	4.57	412	319	322	323	360	342	278	402	318	228	434	234	372	305	268	217	257	246	288	256	268	239	329	219	LG1
PARG00895	266.39	267.28	280.87	196.51	238.37	218	217.61	250.4	227.22	249.99	232.49	245.39	324.75	327.25	275.53	204.81	223.53	211.06	207.66	220.33	237.16	240.86	264.18	280.85	23708	18828	20222	14436	18485	16460	14543	16396	13905	14477	16209	16503	19384	20059	20162	13629	15372	13992	13793	14326	15508	17892	20450	18588	LG1
PARG00896	2.75	5.19	5.08	3.04	3.92	3.49	7.65	6.01	6.58	6.05	5.11	5.67	3.89	5.82	2.29	2.75	4.1	3.55	2.71	1.57	3.27	4.05	3.52	2.76	79	118	118	72	98	85	165	127	130	113	115	123	75	115	54	59	91	76	58	33	69	97	88	59	LG1
PARG00897	0	0	0	0	0	0	0	0	0	0	0	0	0	0	0	0	0	0	0	0	0	0.04	0	0	0	0	0	0	0	0	0	0	0	0	0	0	0	0	0	0	0	0	0	0	0	1	0	0	LG1
PARG00904	0.04	0.13	0.09	0.02	0.02	0.02	0.02	0.12	0.02	0.18	0.11	0.12	0.22	0.06	0.13	0.04	0.1	0.04	0.04	0	0	0	0	0.04	3	7	5	1	1	1	1	6	1	8	6	6	10	3	7	2	5	2	2	0	0	0	0	2	LG1
PARG00905	0.04	0.04	0.05	0.08	0.09	0.08	0	0.04	0	0.1	0.01	0.05	0.01	0.03	0.03	0.02	0.08	0.06	0.01	0.02	0.01	0.02	0.03	0	4	4	5	7	9	8	0	3	0	7	1	4	1	2	3	2	7	5	1	2	1	2	3	0	LG1
PARG00907	21.55	22.98	23.68	21.92	23.21	22.58	19.86	24.91	21.67	27.99	21.41	22.11	33.98	24	23.73	20.4	20.61	18.56	19.7	23.81	21.9	22.44	24.29	22.93	2641	2229	2348	2217	2478	2348	1828	2246	1826	2232	2055	2048	2793	2026	2391	1869	1952	1694	1802	2132	1972	2295	2589	2090	LG1
PARG00908	31.68	31	35.3	30.35	38.46	34.51	36.32	47.52	40.68	28.89	36.93	29.53	69.26	34.94	34.48	26.95	29.37	28.02	28.93	34.4	28.32	25.19	34.26	35.97	6860	5314	6183	5424	7256	6340	5906	7571	6057	4071	6265	4832	10058	5211	6139	4363	4914	4520	4676	5442	4505	4553	6452	5792	LG1
PARG00909	21.98	23.24	21.54	23.26	18.5	20.81	19.08	13.55	17.82	20.32	19.77	22.58	15.81	20.79	21.78	21.68	20.17	22.57	21.13	19.71	20.71	24.41	22.09	21.55	1905	1594	1510	1664	1397	1530	1242	864	1062	1146	1342	1479	919	1241	1552	1405	1351	1457	1367	1248	1319	1766	1665	1389	LG1
PARG00910	3.84	3.95	4.02	4.53	3.41	3.96	3.88	2.59	3.23	3.73	3.68	4.24	1.75	3.57	3.78	3.75	3.55	4.73	4.37	3.69	3.74	3.82	4.25	3.66	620	504	525	603	480	542	470	307	358	392	465	517	189	397	501	452	443	569	526	435	444	515	597	439	LG1
PARG00911	1.26	1.41	1.29	1.03	1.08	1.06	1.1	0.71	0.82	1.32	1.38	1.51	0.56	1.16	1.05	1.23	1.11	1.53	1.13	0.99	1.45	1.12	1.29	1.13	172	152	142	116	128	122	112	71	77	117	147	155	51	109	118	125	117	155	115	98	145	127	153	114	LG1
PARG00912	1.95	1.77	1.61	1.68	1.62	1.65	1.29	1.24	1.45	0.64	1.64	1.61	0.58	1.51	1.04	1.91	1.13	1.86	1.67	1.93	1.58	1.06	1.72	1.55	141	101	94	100	102	101	70	66	72	30	93	88	28	75	62	103	63	100	90	102	84	64	108	83	LG1
PARG00913	13.02	12.01	12.23	15.39	11.95	13.62	12.02	8.58	11.41	10.71	13.75	14.59	9.49	12.88	11.7	14.23	13.26	14.91	14.3	14.3	14.31	17.88	14.96	12.69	1729	1263	1314	1687	1383	1535	1199	838	1042	926	1431	1464	845	1178	1278	1413	1361	1475	1418	1388	1396	1982	1728	1253	LG1
PARG00914	45.85	34.93	51.25	36.59	55.62	46.36	42.36	71.73	53.54	65.85	38.05	32.35	174.15	44.58	48.72	35.91	33.89	31.24	33.13	48.77	47.03	33.84	45.71	39.23	5364	3234	4850	3533	5669	4601	3721	6174	4307	5013	3487	2860	13664	3592	4686	3141	3064	2722	2893	4168	4042	3304	4651	3413	LG1
PARG00915	57.35	50.56	44.89	66.96	55.16	60.9	41.47	24.46	32.04	32.32	49.85	52.34	13.51	42.95	40.98	59.85	56.6	69.46	51.18	39.48	41.25	67.85	55.5	52.18	9383	6548	5941	9043	7863	8453	5095	2944	3605	3441	6389	6471	1482	4840	5513	7322	7156	8466	6250	4719	4959	9266	7898	6349	LG1
PARG00916	2.34	0.98	1.64	1.53	2.52	2.04	2.56	7.15	4.53	3.36	3.38	1.7	6.86	2.41	1.34	1.91	1.84	1.19	1.51	2.56	2.11	1.57	1.64	2.32	246	82	140	133	231	182	202	554	328	230	279	135	484	175	116	150	150	93	119	197	163	138	150	182	LG1
PARG00917	12.03	3.76	4.11	10.62	16.63	13.71	9.91	37.99	17.16	19.83	18.64	15.85	42.86	16.05	5.17	9.75	8.97	4.39	5.07	10.75	9.83	3.66	17.32	18.23	1317	326	364	960	1586	1273	815	3060	1292	1413	1599	1311	3147	1210	465	798	759	358	414	860	791	334	1649	1484	LG1
PARG00918	0.09	0.2	0.04	0.3	0.14	0.22	0.29	0.63	0.36	0	0.08	0.33	0.09	0.14	0	0.08	0.12	0.08	0.12	0.34	0.04	0.19	0	0	3	5	1	8	4	6	7	15	8	0	2	8	2	3	0	2	3	2	3	8	1	5	0	0	LG1
PARG00919	0	0	0	0	0	0	0	0	0	0	0.07	0	0	0	0	0	0	0	0	0	0	0	0	0.08	0	0	0	0	0	0	0	0	0	0	2	0	0	0	0	0	0	0	0	0	0	0	0	2	LG1
PARG00920	0.78	0.62	0.78	0.99	1	0.99	0.58	0.68	0.45	0.94	0.79	0.79	0.92	0.45	0.62	0.89	1.59	1.25	0.75	1.59	1.44	0.82	1.32	0.74	81	51	65	84	90	87	45	52	32	63	64	62	64	32	53	69	127	96	58	120	109	71	119	57	LG1
PARG00921	0.02	0	0.05	0	0	0	0	0	0	0	0.06	0	0.07	0	0	0	0.06	0	0	0	0.03	0.11	0	0.09	1	0	2	0	0	0	0	0	0	0	2	0	2	0	0	0	2	0	0	0	1	4	0	3	LG1
PARG00922	30.72	33.12	30.06	41.08	33.1	36.98	26.09	28.27	26.15	33.93	36.71	43.93	29.25	36.85	32.22	36.85	42	35.6	27.32	35.21	41.65	28.57	37.89	28.03	3937	3360	3117	4346	3696	4021	2511	2666	2305	2830	3686	4255	2514	3253	3395	3532	4160	3399	2613	3297	3922	3056	4224	2672	LG1
PARG00924	0	0	0	0	0.05	0.03	0	0	0	0	0	0	0	0.2	0.06	0	0	0	0	0	0.13	0	0	0	0	0	0	0	2	1	0	0	0	0	0	0	0	6	2	0	0	0	0	0	4	0	0	0	LG1
PARG00925	0.05	0.12	0.03	0	0.03	0	0	0	0.07	0.11	0.15	0.06	0	0.1	0.03	0.03	0.06	0.13	0.06	0	0.03	0.03	0.03	0.03	2	4	1	0	1	0	0	0	2	3	5	2	0	3	1	1	2	4	2	0	1	1	1	1	LG1
PARG00926	0.34	0.64	0.42	0.44	0.53	0.48	0.35	0.2	0.18	0.19	0.37	0.54	0.18	0.49	0.79	0.36	0.66	0.49	0.39	0.33	0.59	0.26	0.53	0.32	14	21	14	15	19	17	11	6	5	5	12	17	5	14	27	11	21	15	12	10	18	9	19	10	LG1
PARG00927	24	26.41	10.51	3.04	7.72	5.43	38.54	42.65	12.73	26.62	29.33	4.27	1.21	9.97	17.37	17.64	4.25	6.4	33.16	20.68	3.18	34.58	23.87	25.59	1541	1342	546	161	432	296	1858	2015	562	1112	1475	207	52	441	917	847	211	306	1589	970	150	1853	1333	1222	LG1
PARG00928	14.96	13.55	16.24	13.41	16.15	14.81	13.57	16.04	13.59	17.25	16.4	16.36	16.6	15.82	14.34	12.6	13.24	12.73	12.37	13.61	14.39	12.69	12.35	11.56	1841	1320	1616	1362	1731	1546	1254	1452	1150	1381	1581	1521	1370	1341	1451	1159	1259	1167	1136	1223	1301	1303	1322	1058	LG1
PARG00929	18.91	21.72	16.86	22.71	17.85	20.22	18.65	16.03	17.28	18.01	17.97	20.82	10.53	16.59	14.93	17.75	19.28	20.35	20.47	17.76	18.7	21.57	19.79	19.58	1291	1174	931	1280	1062	1171	956	805	811	800	961	1074	482	780	838	906	1017	1035	1043	886	938	1229	1175	994	LG1
PARG00930	79.6	55.55	60.3	94.42	96.01	95.23	86.78	64.32	55.02	65.17	77.96	74.31	60.22	70.68	57.51	83.41	92.74	83.12	77.3	98.46	103.44	56.99	97.58	68.43	11494	6349	7044	11254	12079	11666	9409	6833	5463	6123	8818	8108	5832	7029	6828	9005	10347	8940	8330	10387	10974	6868	12255	7348	LG1
PARG00931	0.24	0.07	0.24	0.26	1.31	0.79	0.18	0.35	0.11	0.51	0.28	0.26	0.09	0.28	0.05	0.18	0.23	0.18	0.13	0.59	0.4	0.05	0.65	0.5	12	3	10	11	58	34	7	13	4	17	11	10	3	10	2	7	9	7	5	22	15	2	29	19	LG1
PARG00934	0	0	0	0	0	0	0	0	0	0	0.02	0	0	0	0.02	0	0	0	0	0	0	0	0	0	0	0	0	0	0	0	0	0	0	0	1	0	0	0	1	0	0	0	0	0	0	0	0	0	LG1
PARG00935	0	0	0	0	0	0	0	0	0	0	0.02	0	0	0	0	0	0	0	0	0	0	0	0	0	0	0	0	0	0	0	0	0	0	0	1	0	0	0	0	0	0	0	0	0	0	0	0	0	LG1
PARG00936	19.62	17.62	16.73	22.18	20.11	21.12	19.71	20.62	19.95	19.14	17.74	21.65	25.74	20.93	25.43	22.71	21.99	20.25	21.06	20.22	19.14	20.76	18.54	17.4	1522	1082	1050	1420	1359	1390	1148	1177	1064	966	1078	1269	1339	1118	1622	1317	1318	1170	1219	1146	1091	1344	1251	1004	LG1
PARG00937	42.12	36.42	40.73	44.43	45.85	45.16	35.36	39.45	40.89	47.85	41.22	43.86	34.56	36.71	29.6	38.25	40.83	38.66	38.99	39.13	37.51	34.49	39.69	39.89	4267	2920	3338	3715	4047	3881	2690	2940	2848	3154	3271	3357	2348	2561	2465	2897	3196	2917	2948	2896	2792	2916	3497	3005	LG1
PARG00938	54.55	48.59	57.23	61.5	89.82	76.04	79.97	124.4	90.93	92.45	70.32	63.06	116.82	64.86	48.95	53.59	63.56	48.13	60.91	71.39	71.6	43.64	66.32	76.3	4329	3052	3674	4029	6211	5120	4766	7264	4962	4774	4372	3782	6218	3545	3194	3180	3898	2845	3608	4139	4175	2891	4578	4503	LG1
PARG00939	15.15	14.22	19.19	13.1	18.57	15.91	18.63	26.27	21.13	20.15	16.93	13.79	33.49	15.64	16.22	14.22	14.79	12.42	13.25	14.73	12.51	13.24	14.05	17.12	1398	1039	1433	998	1493	1246	1291	1784	1341	1210	1224	962	2073	994	1231	981	1055	854	913	993	848	1020	1128	1175	LG1
PARG00940	25.38	23.98	20.78	21.76	18.95	20.32	21.73	15.49	20.1	14.74	21.66	20.59	16.4	24.3	23.48	22	21.62	24.21	23.02	18.94	16.15	23.88	22.07	22.52	3675	2748	2434	2601	2390	2496	2362	1650	2001	1389	2457	2253	1592	2423	2795	2382	2419	2611	2487	2003	1718	2886	2779	2425	LG1
PARG00941	20.44	22.48	24.55	20.06	20.34	20.2	21.88	26.2	24.19	20.61	21.03	19.21	29.54	29.08	21.39	19.35	20.19	18.64	17.23	18.92	15.69	19.54	22.33	23.43	2998	2610	2913	2429	2599	2514	2410	2827	2440	1967	2416	2129	2906	2937	2580	2122	2288	2036	1886	2027	1691	2392	2849	2556	LG1
PARG00942	49.49	46.29	49.85	44.04	43.89	43.96	48.6	49.47	53.67	40.77	54.4	53.07	31.74	45.14	40.45	39.87	48.31	43.66	45.19	43.98	47.91	40.96	40.27	42.96	7067	5232	5759	5191	5461	5326	5211	5197	5270	3788	6085	5727	3040	4439	4749	4257	5331	4644	4816	4588	5027	4882	5002	4562	LG1
PARG00943	53.89	48.99	41.09	52.65	46.42	49.45	45.95	37.7	48.4	57.4	43.78	60.48	19.92	44.83	40.72	57.31	44.39	58.89	57.53	65.57	86.15	60.81	59.52	61.68	1323	952	816	1067	993	1030	847	681	817	917	842	1122	328	758	822	1052	842	1077	1054	1176	1554	1246	1271	1126	LG1
PARG00944	181.22	199.15	179.98	158.28	122.47	139.88	145.58	114.44	134.07	134.1	166.39	166.41	116.73	170.45	166.82	148.85	156.13	161.52	159.4	167.96	143.03	177.9	171.32	184.34	15979	13899	12838	11520	9409	10464	9639	7424	8129	7694	11493	11088	6903	10351	12094	9814	10638	10609	10490	10820	9266	13093	13139	12088	LG1
PARG00945	4.34	4.31	4.05	5.93	5.34	5.63	3.9	3.5	3.98	4.09	3.96	3.63	2.03	3.65	3.64	5.55	6.04	6.18	4.01	2.88	4.29	4.33	4.08	4.64	347	273	262	391	372	382	234	206	219	213	248	219	109	201	239	332	373	368	239	168	252	289	284	276	LG1
PARG00946	41.62	47.83	42.25	41.55	34.87	38.1	34.29	36.14	40.52	45.76	38.49	44.58	33.43	43.19	45.06	44.78	43.33	38.07	42.46	39.65	47.11	48.93	40.43	38.56	1437	1307	1180	1184	1049	1116	889	918	962	1028	1041	1163	774	1027	1279	1156	1156	979	1094	1000	1195	1410	1214	990	LG1
PARG00947	10.77	11.99	13.68	14.48	11.63	12.98	5.57	4.61	5.58	7.1	10.92	10.28	3.15	10.35	11	14.34	10.82	10.69	14.43	14.07	12.11	17.91	8.76	12.3	219	193	225	243	206	224	85	69	78	94	174	158	43	145	184	218	170	162	219	209	181	304	155	186	LG1
PARG00948	18.04	21.17	20.47	23.33	23.26	23.3	26.99	21.81	29.06	33.78	22.59	25.82	26.45	17.89	29.25	26.74	31.54	29.07	23.64	17.69	25.02	17.6	13.36	17.86	1265	1175	1161	1350	1421	1386	1421	1125	1401	1541	1241	1368	1244	864	1686	1402	1709	1518	1237	906	1289	1030	815	931	LG1
PARG00949	0.02	0	0.06	0.03	0.08	0.06	0	0.03	0	0	0	0	0	0	0	0.03	0	0.03	0	0	0.03	0	0	0	1	0	2	1	3	2	0	1	0	0	0	0	0	0	0	1	0	1	0	0	1	0	0	0	LG1
PARG00950	450.38	433.5	346.97	545.32	388.46	464.76	431.1	297.12	370.51	449.2	418.53	510.86	167.59	426.3	392.39	511.93	516.46	546.55	528.98	496.41	559.38	542.1	483.61	446.02	18929	14421	11797	18919	14226	16572	13606	9188	10708	12285	13780	16225	4724	12340	13560	16088	16773	17111	16593	15243	17274	19017	17679	13941	LG1
PARG00951	0	0	0	0	0	0	0	0	0	0	0	0	0.07	0	0	0	0	0	0	0.13	0	0	0.03	0	0	0	0	0	0	0	0	0	0	0	0	0	2	0	0	0	0	0	0	4	0	0	1	0	LG1
PARG00952	32.95	15	29.55	71.32	176.23	125.19	60.85	118.57	94.44	77.57	50.8	35.21	97.97	25.95	16.81	38.37	51.32	24.99	59.34	63.03	66.83	18.12	41.6	55.15	1943	700	1410	3472	9056	6264	2695	5145	3830	2977	2347	1569	3875	1054	815	1692	2339	1098	2612	2716	2896	892	2134	2419	LG1
PARG00953	38.32	42.64	43.78	49.26	37.05	42.99	39.04	28.29	36.96	28.43	35.4	35.42	43.36	39.1	47.03	47.92	45.62	54.98	44.25	41.8	38.57	41.56	34.17	40.03	6955	6125	6427	7380	5858	6619	5320	3777	4612	3357	5032	4858	5278	4887	7018	6502	6398	7433	5993	5542	5143	6296	5394	5403	LG1
PARG00954	64.04	64.3	65.47	58.22	58.52	58.37	52.11	58.01	49.17	67.51	48.94	63.19	52.65	63.78	71.61	58.73	57.46	65.53	61.31	58.69	69.67	64.47	57.69	60.12	3538	2812	2926	2655	2817	2736	2162	2358	1868	2427	2118	2638	1951	2427	3253	2426	2453	2697	2528	2369	2828	2973	2772	2470	LG1
PARG00955	58.69	55.48	59.03	59.49	64.15	61.88	61.94	66.16	62.68	55.95	59.11	57.19	89.38	61	64.5	55.7	60.37	59.11	58.25	56.98	57.1	56.12	61.19	58.15	9460	7079	7697	7916	9010	8463	7497	7847	6947	5869	7464	6966	9663	6772	8549	6714	7520	7097	7008	6710	6763	7551	8579	6971	LG1
PARG00956	0.85	0.2	0.55	0.81	1.08	0.95	0.66	0.91	0.72	0.93	1.03	1.18	0.63	0.62	0.63	0.93	1.04	0.84	0.87	0.7	0.85	0.8	0.93	0.75	38	7	20	30	42	36	22	30	22	27	36	40	19	19	23	31	36	28	29	23	28	30	36	25	LG1
PARG00957	11.38	14.05	14.39	13.37	14.34	13.87	15.48	17.69	20.08	28.37	17.9	20.59	7.45	12.16	12.53	10.26	13.2	10.11	13.37	15.82	24.32	16.89	16.39	12.61	1711	1671	1750	1659	1878	1768	1747	1956	2075	2775	2108	2338	751	1259	1548	1153	1533	1132	1500	1737	2686	2119	2142	1410	LG1
PARG00958	11.06	11.86	10.02	12.27	10.23	11.22	10.91	9.15	10.49	11.35	13.03	13.61	8.91	12.23	10.97	11.42	12.6	11.61	12.77	11.27	12.88	11.78	12.97	12.83	1027	872	753	941	828	884	761	625	670	686	948	955	555	782	838	793	904	803	885	765	879	913	1048	886	LG1
PARG00960	10.12	9.4	10.73	12.27	13.77	13.04	12.09	13.29	12.93	12.03	10.94	11.34	14.21	10.44	10.04	11.5	11.08	11.17	11.12	11.58	10.78	9.25	10.88	11.64	1013	745	869	1014	1201	1108	909	979	890	784	858	858	954	720	827	861	857	833	831	847	793	773	948	867	LG1
PARG00963	25.44	20.97	19.17	34.48	34.81	34.65	26.51	26.14	23.63	25.04	26.34	26.28	19.18	22.94	18.6	28.52	32.49	31.11	27.99	26.63	30.47	23.9	25.58	27.55	3657	2386	2230	4092	4361	4226	2862	2765	2336	2342	2966	2855	1849	2271	2198	3066	3609	3331	3003	2797	3219	2868	3198	2945	LG1
PARG00964	18.56	18.29	6.07	1.53	4.49	3.06	25.2	23.53	7.16	15.08	22.36	2.78	0.79	5	10.12	14.44	2.42	3.36	21.55	14.51	2.78	23.26	24.05	18	1618	1262	428	110	341	226	1649	1509	429	855	1527	183	46	300	725	941	163	218	1402	924	178	1692	1823	1167	LG1
PARG00965	0.09	0	0	0	0.1	0.05	0.04	0	0	0.05	0.04	0	0	0	0	0.04	0	0.04	0.08	0.49	0.65	0.09	0.45	0.28	6	0	0	0	6	3	2	0	0	2	2	0	0	0	0	2	0	2	4	24	32	5	26	14	LG1
PARG00966	0.21	0.06	0.24	0.05	0.16	0.11	0.1	0.04	0.15	0.21	0.12	0.32	0.04	0.17	0.05	0.06	0.06	0.08	0.18	0.16	0.12	0.07	0.1	0.24	14	3	13	3	9	6	5	2	7	9	6	16	2	8	3	3	3	4	9	8	6	4	6	12	LG1
PARG00967	0.18	0.17	0.17	0.22	0.43	0.32	0.44	0.14	0.33	0.16	0.15	0.16	0.18	0.17	0.18	0.22	0.27	0.32	0.42	0.7	0.27	0.09	0.12	0.26	12	9	9	12	25	18	22	7	15	7	8	8	8	8	10	11	14	16	21	34	13	5	7	13	LG1
PARG00968	4.86	5.52	4.75	4.96	4.5	4.72	5.47	4.45	4.99	4.12	5.32	4.42	2.42	4.33	4.75	4.75	4.03	4.95	4.78	4.99	4.28	5.82	4.88	4.94	1143	1028	904	963	922	942	965	769	806	630	979	785	382	702	918	835	733	867	838	857	740	1142	999	863	LG1
PARG00969	21.4	27.53	28.6	17.79	12.87	15.27	17.98	11.96	22.64	13.21	16.7	12.9	62.92	24.83	32.39	16.27	21.59	17.51	17.11	20.53	12.2	19.72	14.81	21.18	1170	1191	1265	803	613	708	738	481	851	470	715	533	2307	935	1456	665	912	713	698	820	490	900	704	861	LG1
PARG00970	1.15	1.19	1.06	0.65	1.39	1.03	1.7	1.68	0.63	1.45	1.28	0.98	1.94	0.65	0.97	1.19	1.06	0.74	0.91	1.48	1.11	1.22	1.55	1.76	154	126	114	72	162	117	170	165	58	126	134	99	174	60	106	119	109	74	91	144	109	136	180	175	LG1
PARG00971	32.3	34.11	31.82	41.56	31.44	36.36	36.92	29.15	29.29	29.05	31.4	37	18.79	35.2	38.17	35.05	40.29	34.87	37.77	34.75	33.7	32.54	35.07	31.85	1384	1157	1103	1470	1174	1322	1188	919	863	810	1054	1198	540	1039	1345	1123	1334	1113	1208	1088	1061	1164	1307	1015	LG1
PARG00972	38.23	35.89	37.08	36.1	31.13	33.55	34.72	36.12	29.9	34.94	35.97	34.5	31.93	49.64	36.74	32.9	32.05	30.41	32.11	32.06	34.23	36.26	35.83	32.68	9749	7245	7651	7600	6918	7259	6650	6777	5244	5798	7187	6649	5461	8720	7704	6274	6316	5778	6112	5974	6415	7719	7947	6198	LG1
PARG00973	0	0.07	0.23	0.07	0.19	0.13	0.07	0	0.2	0	0.07	0	0	0	0.07	0	0	0.07	0.14	0.07	0	0	0.19	0	0	2	7	2	6	4	2	0	5	0	2	0	0	0	2	0	0	2	4	2	0	0	6	0	LG1
PARG00974	14.34	13.88	14.18	12.01	14.18	13.13	13.82	13.83	13.11	11.17	14.89	12.86	14.91	14.47	14.25	12.39	11.45	13.87	13.1	12.37	11.14	12.19	13.37	12.93	5828	4464	4661	4030	5021	4526	4217	4134	3664	2953	4740	3950	4064	4051	4762	3766	3594	4198	3972	3671	3327	4133	4724	3907	LG1
PARG00975	0.01	0.02	0	0	0	0	0	0.01	0	0.02	0.01	0	0	0	0	0	0	0	0	0	0	0	0	0	2	3	0	0	0	0	0	1	0	2	2	0	0	0	0	0	0	0	0	0	0	0	0	0	LG1
PARG00976	6.95	7.38	7.2	6.95	5.73	6.32	4.47	2.63	4.35	3.85	6.73	5.02	2.17	4.82	4.84	5.19	5.04	6.24	5.73	3.73	3.78	5.05	4.66	5.19	2018	1696	1691	1666	1450	1558	975	561	868	728	1532	1102	422	965	1155	1126	1131	1349	1241	792	807	1225	1178	1120	LG1
PARG00977	0	0	0	0	0	0	0.03	0	0	0	0.03	0	0	0	0	0	0	0	0	0	0	0	0	0	0	0	0	0	0	0	2	0	0	0	2	0	0	0	0	0	0	0	0	0	0	0	0	0	LG1
PARG00978	0	0	0.03	0	0	0	0.07	0	0	0	0	0	0.04	0	0	0	0	0	0	0.03	0	0	0	0	0	0	1	0	0	0	2	0	0	0	0	0	1	0	0	0	0	0	0	1	0	0	0	0	LG1
PARG00979	4.38	4.16	3.78	4.32	7.17	5.79	8.33	10.54	6.65	6.97	9.42	8.88	4.95	8.8	2.4	3.02	5.7	2.91	3.8	5.26	5.35	3.28	9.91	4.89	787	592	549	641	1123	882	1124	1394	822	815	1326	1206	596	1089	354	406	791	390	509	691	707	492	1549	654	LG1
PARG00980	0.41	0	0.08	0	0.08	0.04	0.09	0	0	0.1	0.17	0.09	0.15	0.2	0.33	0	0	0.18	0	0	0.14	0.08	0	0	12	0	2	0	2	1	2	0	0	2	4	2	3	4	8	0	0	4	0	0	3	2	0	0	LG1
PARG00983	0.62	0.24	0	0.08	0.14	0.11	0.41	0.55	0.45	1.68	0.72	1.65	1.16	0.23	0	0.33	0.6	0.08	0.17	0.09	0.17	0.15	0.54	0.13	20	6	0	2	4	3	10	13	10	35	18	40	25	5	0	8	15	2	4	2	4	4	15	3	LG1
PARG00985	0.21	0	0	0	0	0	0	0	0	0	0	0	0	0	0	0.09	0	0	0	0	0	0	0	0	6	0	0	0	0	0	0	0	0	0	0	0	0	0	0	2	0	0	0	0	0	0	0	0	LG1
PARG00986	5.08	5.85	6.86	7.04	7.4	7.23	7	6.43	11.32	6	5.76	5.97	8.29	7.1	7.72	7.92	7.49	10.69	8.41	7.19	8.13	4.68	5.05	5.14	418	381	456	478	530	504	432	389	640	321	371	371	457	402	522	487	476	655	516	432	491	321	361	314	LG1
PARG00987	3.23	3.21	3.33	4.84	3.86	4.33	3.97	3.15	3.54	3.86	3.22	3.99	2.49	2.67	3.04	4.12	4.57	4.96	3.96	3.86	3.99	3.97	4.27	3.3	462	363	385	571	481	526	426	331	348	359	361	431	239	263	357	441	505	528	423	403	419	474	531	351	LG1
PARG00988	3.33	1.86	2.9	3.57	3.39	3.48	2.47	2.67	1.43	3.19	1.74	3.11	1.79	1.98	2.59	2.48	1.91	3.52	3	3.07	2.31	2.88	4.59	2.79	61	27	43	54	54	54	34	36	18	38	25	43	22	25	39	34	27	48	41	41	31	44	73	38	LG1
PARG00989	2.94	2.38	2.8	4.25	2.96	3.59	3.23	1.96	2.47	4.12	3.06	3.68	2.31	2.66	2.98	2.38	3.77	3.43	3.42	3.63	4.14	3.61	3.71	3.29	114	73	88	136	100	118	94	56	66	104	93	108	60	71	95	69	113	99	99	103	118	117	125	95	LG1
PARG00990	5	6.54	2.88	0.72	2	1.38	10.38	13.6	3.13	7	6.84	1.42	0.72	2.79	4.96	6.29	1.56	1.88	7.07	4.9	0.54	8.48	7.23	6.12	588	609	274	70	205	138	917	1177	253	536	630	126	57	226	480	553	142	165	621	421	47	832	740	535	LG1
PARG00991	0	0	0	0	0	0	0	0	0	0	0	0	0	0	0	0.08	0	0	0	0	0	0	0	0	0	0	0	0	0	0	0	0	0	0	0	0	0	0	0	1	0	0	0	0	0	0	0	0	LG1
PARG00992	0.32	0.23	0.32	0.41	0.98	0.7	0.43	0.56	0.33	0.86	0.45	0.43	0.14	0.23	0.07	0.51	0.55	0.41	0.33	0.21	0.12	0.17	0.27	0.4	63	36	51	66	167	116	63	81	45	110	69	64	19	31	12	75	83	60	48	30	18	28	46	59	LG1
PARG00993	0	0	0	0	0	0	0	0	0	0	0	0	0	0	0.13	0	0	0	0	0	0	0	0	0	0	0	0	0	0	0	0	0	0	0	0	0	0	0	2	0	0	0	0	0	0	0	0	0	LG1
PARG00995	6.11	5.96	5.57	5.87	5.19	5.52	5.83	5.14	5.6	4.84	4.98	4.87	5.81	4.94	5.69	5.46	5.47	5.6	4.88	5.05	4.97	5.45	5.79	5.62	1223	944	901	970	904	937	875	756	770	630	781	736	779	681	936	817	845	835	728	738	731	910	1008	836	LG1
PARG00997	449.14	502.88	444.49	468.05	320.88	392.47	392.15	249.91	309.68	270.41	405.81	398.02	209.8	490.44	561.1	516.88	490.7	503.01	471.09	418.49	401.22	509.47	426.39	396	44713	39626	35797	38463	27834	33148	29316	18305	21199	17517	31648	29943	14008	33627	45928	38476	37748	37302	35002	30438	29348	42333	36921	29318	LG1
PARG00998	37.11	39.97	43.91	29.74	25.66	27.64	28.18	31.36	33.22	32.75	40.67	38.91	39.77	31.7	35.53	27.89	28.24	29.79	31.89	30.85	28	40.36	28.08	35.31	5419	4620	5188	3585	3265	3425	3090	3370	3336	3112	4653	4294	3895	3188	4266	3045	3187	3241	3476	3292	3004	4920	3567	3835	LG1
PARG00999	14.46	13.55	17.29	17.21	16.67	16.91	17.18	14.48	14.7	21.83	14.75	17.88	15.4	14.99	14.01	15.65	15.47	14.45	16.75	15.77	18.79	17.19	15.37	17.78	399	296	386	392	401	396	356	294	279	392	319	373	285	285	318	323	330	297	345	318	381	396	369	365	LG1
PARG01000	0	0	0.03	0	0	0	0	0.02	0	0	0	0	0.04	0	0	0	0	0	0	0.02	0	0	0	0	0	0	2	0	0	0	0	1	0	0	0	0	2	0	0	0	0	0	0	1	0	0	0	0	LG1
PARG01001	0.05	0	0.03	0	0.03	0.02	0	0.02	0	0.04	0	0	0	0	0	0	0.07	0.03	0.03	0	0	0.02	0	0	4	0	2	0	2	1	0	1	0	2	0	0	0	0	0	0	4	2	2	0	0	1	0	0	LG1
PARG01002	18.59	22.86	20.58	15.36	13.8	14.54	18.35	20.04	17.37	22.26	17.99	19.3	25.88	22.66	30.27	20.63	16.95	17.55	21.09	19.61	16.83	22.96	18.27	15.57	711	692	637	485	460	472	527	564	457	554	539	558	664	597	952	590	501	500	602	548	473	733	608	443	LG1
PARG01003	126.05	124	122.67	105.79	116.4	111.24	123.3	112.56	105.1	96.9	117.39	107.59	101.01	114.74	101.77	103.37	105.87	107.85	113.15	105.66	103.59	108.12	111.44	114.88	17377	13530	13680	12038	13981	13010	12764	11417	9963	8692	12677	11208	9339	10894	11535	10655	11278	11075	11642	10642	10492	12440	13362	11777	LG1
PARG01004	0.04	0	0.05	0	0	0	0	0.02	0	0	0	0.08	0	0	0	0	0	0	0.02	0.04	0	0.05	0.1	0.19	3	0	3	0	0	0	0	1	0	0	0	5	0	0	0	0	0	0	1	2	0	3	7	11	LG1
PARG01006	8.49	8.18	8.13	11.12	7.2	9.11	7.56	4.6	6.69	3.83	12.42	7.35	6.55	9.23	9.14	7.55	8.17	7.64	8.88	9	4.88	8.86	10.05	7.82	1185	904	919	1282	876	1079	793	473	642	348	1359	776	613	888	1049	788	882	795	926	918	501	1033	1221	812	LG1
PARG01007	0.01	0.04	0.09	0.24	0.26	0.25	0.17	0.16	0.08	0.48	0.2	0.13	0.04	0	0	0.52	0.41	0.21	0	0	0.12	0.03	0.07	0.06	1	2	5	14	16	15	9	8	4	22	11	7	2	0	0	27	22	11	0	0	6	2	4	3	LG1
PARG01008	2.58	2.22	2.34	2.95	4.16	3.57	2.59	3.95	3.41	3.08	2.62	3.01	2.86	2.73	2.46	2.67	3.82	2.52	2.56	1.8	1.53	2.91	3.5	3.56	311	211	228	293	436	364	234	350	282	241	247	274	231	226	243	240	355	226	230	158	135	292	366	319	LG1
PARG01009	2.88	2.63	3.5	7.18	5.08	6.1	4.26	4.13	4.58	0.66	2.25	3.18	1.27	3.56	1.62	4.78	5.66	5.23	4.86	4.31	1.89	2.62	3.37	5.38	54	39	53	111	83	97	60	57	59	8	33	45	16	46	25	67	82	73	68	59	26	41	55	75	LG1
PARG01010	0.09	2.34	2.35	0.52	0.54	0.56	0.32	3.42	3.73	0.44	3.45	1.32	0.64	1.79	0.12	1.08	4.73	1.91	1.46	1.36	0.97	0.51	2.73	4.66	2	39	40	9	10	10	5	53	54	6	57	21	9	26	2	17	77	30	23	21	15	9	50	73	LG1
PARG01011	7.32	7.66	6.19	6.77	7.85	7.32	12.18	12.5	10.22	8.88	9.59	9.3	4.16	6.57	6.38	7.4	10.78	7.63	6.45	9.29	10.81	9.98	7.91	12.04	152	126	104	116	142	129	190	191	146	120	156	146	58	94	109	115	173	118	100	141	165	173	143	186	LG1
PARG01013	115.01	121.51	116.98	109.79	114.99	112.47	150.75	125.72	196.5	109.08	152.03	112.38	116.84	122.64	122.34	117.65	115.51	137.48	146.1	128.07	116.99	127.97	131.25	148.87	13382	11191	11011	10545	11658	11102	13172	10763	15722	8259	13857	9881	9118	9828	11704	10236	10386	11916	12687	10887	10002	12428	13283	12882	LG1
PARG01014	22	32.48	30.65	27.3	22.59	24.85	23.99	22.51	25.81	30.75	31.51	36.23	36.33	28.11	40.95	29.35	28.05	28.95	24.93	26.43	36.97	32.41	22.75	28.86	409	478	461	419	366	392	335	308	330	372	459	509	453	360	626	408	403	401	346	359	505	503	368	399	LG1
PARG01015	196.25	190.31	174.46	226.79	196.71	211.33	219.24	169.63	335.81	158.06	401.4	325.49	106.57	158.98	156.22	252.86	320.16	378.74	255.63	291.07	259.87	185.38	236.44	222.61	15337	11772	11030	14630	13395	14012	12866	9754	18046	8038	24574	19222	5586	8557	10038	14776	19334	22048	14910	16619	14922	12092	16072	12938	LG1
PARG01016	0.19	0	0.03	0	0	0	0	0	0	0	0.07	0	0	0	0	0.04	0	0.04	0	0	0	0	0	0	7	0	1	0	0	0	0	0	0	0	2	0	0	0	0	1	0	1	0	0	0	0	0	0	LG1
PARG01017	0.21	0	0.05	0	0	0	0	0	0	0	0	0	0.13	0	0	0	0	0.06	0	0	0	0	0	0.17	5	0	1	0	0	0	0	0	0	0	0	0	2	0	0	0	0	1	0	0	0	0	0	3	LG1
PARG01021	22.81	18.12	17.58	19.62	24.28	22.01	22.89	29.67	26	27.21	24.65	22.79	16.57	21.53	15.97	19.8	19.87	17.34	20.82	23.98	21.11	23.32	26.89	27.37	2747	1727	1713	1950	2548	2249	2070	2629	2153	2132	2325	2074	1338	1786	1581	1783	1849	1555	1871	2110	1868	2344	2817	2451	LG1
PARG01022	0	0	0.01	0	0	0	0	0	0	0	0	0	0	0	0	0	0	0	0	0	0	0	0.06	0	0	0	1	0	0	0	0	0	0	0	0	0	0	0	0	0	0	0	0	0	0	0	6	0	LG1
PARG01028	31.6	31.76	30.26	25.83	21.56	23.64	22.52	18.82	21.62	30.09	24.23	28.65	23.03	30.2	31.89	31.58	30.98	29.8	28.94	29.49	33.49	28.4	30.8	27.77	1741	1385	1349	1175	1035	1105	932	763	819	1079	1046	1193	851	1146	1445	1301	1319	1223	1190	1187	1356	1306	1476	1138	LG1
PARG01029	3.44	3.51	4.68	4.86	2.24	3.52	4.48	4.12	2.97	1.67	3.27	2.45	4.59	4.04	2.71	3.05	3.78	3.65	4.3	3.01	2.05	4.41	3.38	5.11	219	177	241	255	124	190	214	193	130	69	163	118	196	177	142	145	186	173	204	140	96	234	187	242	LG1
PARG01030	17.1	20.98	20.53	18.97	14.16	16.5	13.29	12.56	13.33	15.68	15.68	19.11	18.13	18.98	23.27	18.13	18.35	18.53	16.95	18.14	17.01	19.17	16.94	15.91	2111	2050	2051	1933	1523	1728	1232	1141	1132	1260	1517	1783	1501	1614	2362	1674	1751	1704	1562	1636	1543	1976	1819	1461	LG1
PARG01031	5.16	4.4	5.69	4.14	3.17	3.64	3.61	3.25	3.25	3.47	3.5	4.1	5.29	5.79	6.79	3.27	4.77	4.59	4.42	4.13	4.65	4.3	3.82	4.02	388	262	346	257	208	232	204	180	168	170	206	233	267	300	420	184	277	257	248	227	257	270	250	225	LG1
PARG01032	26.97	12.69	20.5	25.07	44	34.78	24.13	43.99	19.97	33.6	20.17	16.24	48.63	15.94	17.88	16.8	21.23	12.79	20.18	27.41	18.54	10.17	13.39	12.49	2698	1005	1659	2070	3835	2952	1813	3238	1374	2187	1581	1228	3263	1098	1471	1257	1641	953	1507	2003	1363	849	1165	929	LG1
PARG01033	30.81	33.03	35.11	31.58	34.37	33.01	31.56	31.63	31.7	38.08	28.88	32.43	33.6	32.17	29.57	29.66	32.62	28.38	29.21	26.55	28.79	30.4	30.45	32.76	1717	1457	1583	1453	1669	1561	1321	1297	1215	1381	1261	1366	1256	1235	1355	1236	1405	1178	1215	1081	1179	1414	1476	1358	LG1
PARG01038	0	0	0.06	0	0	0	0	0	0	0	0	0	0	0	0	0	0	0	0	0	0	0	0	0	0	0	2	0	0	0	0	0	0	0	0	0	0	0	0	0	0	0	0	0	0	0	0	0	LG1
PARG01040	0	0	0	0	0	0	0	0	0	0	0	0	0	0	0	0	0	0	0	0.03	0	0	0	0	0	0	0	0	0	0	0	0	0	0	0	0	0	0	0	0	0	0	0	2	0	0	0	0	LG1
PARG01041	0.08	0	0	0.1	0.26	0.2	0.56	0.19	1.75	0	0.5	0.63	0.25	0.08	0.07	0.22	0.29	3.49	0.37	0.84	0	0	0.13	1.09	3	0	0	3	8	6	15	5	43	0	14	17	6	2	2	6	8	93	10	22	0	0	4	29	LG1
PARG01043	4.47	6.82	7.62	5.35	3.02	4.15	1.94	1.43	1.32	5.55	3.75	5.28	0.73	6.15	5.45	7.38	5.53	5.4	3.84	3.15	3.55	3.99	4.23	2.76	365	441	504	361	215	288	119	86	74	295	240	326	40	346	366	451	349	329	234	188	213	272	301	168	LG1
PARG01044	0.02	0.03	0	0	0	0	0	0.03	0	0	0.06	0	0	0	0	0	0	0	0	0	0	0	0	0	1	1	0	0	0	0	0	1	0	0	2	0	0	0	0	0	0	0	0	0	0	0	0	0	LG1
PARG01046	100.96	77.28	69.24	81.97	83.31	82.66	83.76	101.66	70.93	127.14	74.12	86.16	45.87	63.94	65.02	101.67	80.26	73.85	83.87	98.78	134.97	85.38	92.81	85.28	6761	4096	3751	4531	4861	4696	4212	5009	3266	5540	3888	4360	2060	2949	3580	5091	4153	3684	4192	4833	6641	4772	5406	4247	LG1
PARG01047	9.89	6.49	6.83	8.2	8.01	8.1	6.62	6.27	6.48	8.52	8.18	10.81	7.22	8.4	6.98	6.46	8.69	8.18	7.59	7.55	7.28	6.76	7.83	7.52	1055	548	589	722	744	733	530	492	475	591	683	871	516	617	612	515	716	650	604	588	570	602	726	596	LG1
PARG01049	1.16	0.8	1.35	1.07	0.99	1.02	1.3	0.31	1.82	1.01	1.04	1.17	0.61	1.29	1.66	1.82	1.18	1.59	0.85	1.18	2.2	1.63	1.07	0.95	51	28	48	39	38	38	43	10	55	29	36	39	18	39	60	60	40	52	28	38	71	60	41	31	LG1
PARG01050	0.15	0.03	0.17	0.24	0.67	0.46	0.1	0.23	0.69	0.19	0.17	0.1	0.07	0.07	0.06	0.34	0.63	0.34	0.29	0.03	0.1	0.28	0.06	0.18	12	2	11	16	48	32	6	14	39	10	11	6	4	4	4	21	40	21	18	2	6	19	4	11	LG1
PARG01051	0	0.05	0.1	0	0.09	0.05	0.16	0	0	0	0	0.05	0	0	0	0.1	0.05	0	0	0	0	0	0	0	0	1	2	0	2	1	3	0	0	0	0	1	0	0	0	2	1	0	0	0	0	0	0	0	LG1
PARG01053	13.69	13.81	11.23	14.13	12.35	13.22	10.55	8.36	9.64	9.65	13.33	12.75	6.8	11.08	11.05	13.03	13.47	13.09	11.84	9.96	9.12	12.46	10.9	10.4	1289	1029	855	1098	1013	1056	746	579	624	591	983	907	429	718	855	917	980	918	832	685	631	979	892	728	LG1
PARG01054	1.45	2.25	1.25	0.91	1.11	1.02	0.59	0.55	0.56	1.21	0.98	1.53	1.09	1.52	1.69	1.4	1.33	1.08	1.18	0.78	0.57	0.99	1.35	1.23	79	97	55	41	53	47	24	22	21	43	42	63	40	57	76	57	56	44	48	31	23	45	64	50	LG1
PARG01055	0	0.11	0	0.05	0.05	0.05	0	0.06	0.06	0	0.05	0	0	0	0.1	0	0	0	0	0	0.06	0	0	0	0	4	0	2	2	2	0	2	2	0	2	0	0	0	4	0	0	0	0	0	2	0	0	0	LG1
PARG01056	0.95	1.1	0.87	1.15	0.94	1.04	1.04	0.76	1.16	0.91	1.08	1.03	1	1.04	1.36	0.9	1.28	0.93	1.08	3.09	3.11	1.39	2.62	1.73	106	97	78	106	91	98	87	62	89	66	94	87	75	80	124	75	110	77	90	251	254	129	254	143	LG1
PARG01058	0.72	0.95	0.8	0.82	0.98	0.91	0.61	0.72	0.37	1.14	0.74	0.66	1.04	0.36	0.79	1.44	1.22	1.09	0.95	0.49	0.62	1.1	0.63	0.64	49	51	44	46	58	52	31	36	17	50	39	34	47	17	44	73	64	55	48	24	31	62	37	32	LG1
PARG01059	24.21	22.49	20.04	29.3	19.06	24.05	20.35	15.89	20.7	19.36	25.06	22.99	10.16	17.66	21.4	27.19	26.31	27.72	23.13	21.07	18.18	22.84	19.34	19.74	1951	1434	1306	1949	1338	1644	1231	942	1147	1015	1582	1400	549	980	1418	1638	1638	1664	1391	1240	1076	1536	1355	1183	LG1
PARG01060	0.08	0.12	0.02	0.07	0.17	0.13	0	0.1	0.19	0.2	0.19	0.25	0.2	0.05	0	0.08	0.05	0.08	0.15	0.1	0.1	0	0	0	4	5	1	3	8	6	0	4	7	7	8	10	7	2	0	3	2	3	6	4	4	0	0	0	LG1
PARG01061	0.88	1.62	1.08	0.49	0.54	0.48	1.08	1.1	0.1	2.39	0.86	1.25	2.42	0.69	0.16	1.08	0.52	0.82	0.27	0.18	0.46	1.54	0.78	0.64	13	19	13	6	7	6	12	12	1	23	10	14	24	7	2	12	6	9	3	2	5	19	10	7	LG1
PARG01062	0.86	1.09	1.07	1.27	0.72	0.99	0.49	0.85	0.57	2.49	0.8	0.38	2.85	1.33	0.86	0.77	0.98	0.53	0.35	0.9	0.75	1.03	0.93	0.84	33	33	33	40	24	32	14	24	15	62	24	11	73	35	27	22	29	15	10	25	21	33	31	24	LG1
PARG01063	1.31	1.15	1.53	1.41	1.16	1.27	1.37	1.17	1.37	0.77	1.87	1.27	0.82	1.62	1.22	2.22	2.42	2.06	1.48	2.77	2.27	1.49	2.2	1.7	107	74	101	95	82	88	84	70	77	41	119	78	45	91	82	135	152	125	90	165	136	101	156	103	LG1
PARG01064	15.44	15.04	13.81	17.4	24.54	21.07	20.01	18.96	23.89	21.17	25.43	24.14	18.61	26.01	17.05	16.91	24.42	22.96	15.33	16.99	16.3	13.15	17.6	17.31	1205	929	872	1121	1669	1395	1173	1089	1282	1075	1555	1424	974	1398	1094	987	1473	1335	893	969	935	857	1195	1005	LG1
PARG01065	21.24	20.13	18.39	21.84	18.89	20.33	19.32	14.1	17.54	11.56	20.35	19.15	7.47	16.74	15.29	18.23	17.09	20.92	20.81	17.5	16.55	20.92	19.58	16.57	3017	2264	2113	2561	2338	2450	2061	1474	1713	1069	2265	2056	712	1638	1786	1937	1876	2214	2206	1816	1728	2481	2420	1751	LG1
PARG01066	7.06	6.85	5.82	8.79	6.98	7.86	7.13	6.4	6.36	6.58	7.3	7.34	5.61	6.67	6.67	7.77	8.09	8.72	8.11	7.13	7.2	6.49	7.29	6.72	1031	792	688	1060	889	974	782	688	639	626	836	810	550	671	801	849	913	949	884	761	773	791	926	730	LG1
PARG01067	0	0.07	0	0	0	0	0	0	0	0	0	0	0	0	0	0	0	0.08	0	0.08	0	0	0	0	0	2	0	0	0	0	0	0	0	0	0	0	0	0	0	0	0	2	0	2	0	0	0	0	LG1
PARG01068	0	0	0	0	0	0	0	0	0.06	0	0	0	0	0	0	0	0	0	0	0	0.03	0	0	0	0	0	0	0	0	0	0	0	2	0	0	0	0	0	0	0	0	0	0	0	1	0	0	0	LG1
PARG01070	0.02	0.02	0	0	0.02	0	0.03	0	0	0	0	0	0	0	0	0	0	0	0	0	0	0	0	0	1	1	0	0	1	0	1	0	0	0	0	0	0	0	0	0	0	0	0	0	0	0	0	0	LG1
PARG01071	6.53	6.18	5.91	7.81	8.57	8.2	7.73	9.95	8.57	7.39	7.86	7.87	9.35	7.03	6.17	6.92	7	6.76	6.15	6.47	7.06	5.71	5.82	5.94	1275	956	933	1259	1459	1359	1133	1429	1151	939	1203	1162	1224	946	990	1011	1057	984	896	923	1013	931	989	863	LG1
PARG01072	0.43	0.25	0.5	1.09	1.63	1.37	0.38	0.45	0.25	1.45	0.6	0.25	0.41	0.27	0.09	1.11	1.24	0.71	0.46	0.22	0.23	0.21	0.23	0.38	30	14	28	63	99	81	20	23	12	66	33	13	19	13	5	58	67	37	24	11	12	12	14	20	LG1
PARG01073	7.57	7.68	6.31	10.16	7.48	8.79	6.23	5.66	5.68	6.96	7.27	7.67	5.43	6.16	6.91	7.15	9.97	12.3	9.46	7.55	11.06	9.67	7.72	6.1	886	711	597	981	762	872	547	487	457	530	666	678	426	496	665	625	901	1072	826	645	951	944	786	531	LG1
PARG01074	0.05	0	0.02	0.02	0.02	0.02	0.07	0.02	0.03	0	0.09	0.07	0.11	0	0.02	0.02	0.05	0.02	0.05	0.02	0.05	0	0	0	3	0	1	1	1	1	3	1	1	0	4	3	4	0	1	1	2	1	2	1	2	0	0	0	LG1
PARG01075	8.57	8.29	7.9	7.59	7.32	7.45	8.07	7.49	7.8	5.52	7.72	6.88	7.58	8.12	7.79	7.48	7.05	9.05	7.95	6.99	6.17	8.2	8.28	7.95	1867	1429	1393	1365	1389	1377	1320	1200	1168	783	1318	1133	1108	1219	1395	1218	1187	1468	1292	1113	988	1491	1568	1288	LG1
PARG01076	0.05	0.06	0.06	0.33	0.11	0.22	0.31	0.06	0	0	0.03	0.18	0	0	0	0	0.06	0.09	0.12	0.03	0.06	0.08	0	0	2	2	2	12	4	8	10	2	0	0	1	6	0	0	0	0	2	3	4	1	2	3	0	0	LG1
PARG01077	0.1	0.1	0.14	0.19	0.04	0.11	0.38	0.1	0.33	0.12	0.15	0.43	0.06	0.39	0	0.21	0.17	0.08	0	0.1	0.08	0.05	0.04	0	5	4	6	8	2	5	15	4	12	4	6	17	2	14	0	8	7	3	0	4	3	2	2	0	LG1
PARG01078	1.4	1.42	1.39	1.41	1.14	1.27	1.44	1.2	1.31	1.35	1.37	2.03	0.87	1.48	1.25	1.39	1.34	1.68	1.62	1.28	1.07	1.7	1.64	1.27	194	155	155	161	137	149	149	122	125	121	148	212	81	141	142	144	143	173	167	129	109	196	197	131	LG1
PARG01079	300.94	371.54	361.03	313.72	239.05	275.36	237.09	206.99	220.88	258.54	256.74	295.79	335.19	399.65	527.98	378.71	372.32	361.4	324.71	250	299.04	356.24	261.62	283.21	14484	14154	14057	12464	10025	11244	8569	7330	7310	8097	9680	10758	10820	13248	20894	13629	13847	12957	11664	8791	10575	14311	10952	10137	LG1
PARG01080	96.83	119.21	109.45	117.95	65.57	91.06	78.48	63.66	66.06	74.16	84.73	93.74	84.57	115.61	150.63	125.8	116.49	114	102.04	90.94	98.12	114.05	85.41	76.48	4862	4738	4446	4889	2869	3879	2959	2352	2281	2423	3333	3557	2848	3998	6219	4723	4520	4264	3824	3336	3620	4780	3730	2856	LG1
PARG01081	0.03	0.04	0.04	0.04	0.06	0.04	0.04	0	0.05	0.15	0.08	0	0.2	0.1	0.08	0.16	0.09	0	0	0.09	0.05	0	0.42	0.09	2	2	2	2	3	2	2	0	2	6	4	0	8	4	4	7	4	0	0	4	2	0	22	4	LG1
PARG01082	24.64	20.14	17.87	23.17	23.14	23.16	24.81	20.22	19.93	16.27	25.92	20.52	17.97	21.48	21.26	21.34	22.83	25.03	22.63	21.7	18.68	24.52	26.39	21.68	3572	2311	2096	2773	2923	2848	2701	2157	1987	1535	2944	2248	1747	2145	2534	2313	2557	2703	2448	2298	1990	2967	3328	2337	LG1
PARG01083	376.6	286.85	216.54	465.42	344.68	403.43	267.81	197.78	243.5	343.32	288.95	378.67	52.17	240.46	203.13	373.51	330.56	380.07	386.13	374.68	447.54	374.98	383.73	289.78	14260	8597	6633	14547	11372	12960	7615	5510	6340	8459	8571	10835	1325	6271	6324	10575	9672	10720	10912	10365	12451	11851	12638	8160	LG1
PARG01084	23.07	15.92	26.94	19.52	41.91	31.01	29.41	45.04	30.18	33.28	23.03	22.15	37.11	24.14	14.96	20.68	18.68	15.02	22.75	24.17	22.24	17.07	22.26	24.62	1840	1005	1738	1285	2912	2098	1761	2643	1655	1727	1439	1335	1985	1326	981	1233	1151	892	1354	1408	1303	1136	1544	1460	LG1
PARG01085	255.97	292.92	266.15	272.38	202.29	236.39	186.58	167.71	186	251.98	237.38	259.78	154.29	255.23	297.36	266.01	248.83	260.68	243.36	231.24	264.23	274.87	226.29	233.28	5912	5355	4973	5193	4071	4632	3236	2850	2954	3787	4295	4534	2390	4060	5647	4594	4441	4485	4195	3902	4484	5299	4546	4007	LG1
PARG01086	8.42	6.22	6.44	7.19	8.24	7.73	7.95	8.79	7.64	8.26	7.89	7.09	4.92	5.98	5.26	6.54	5.43	7.16	6.47	6.69	6.19	6.39	8.2	7.07	1704	996	1054	1201	1454	1328	1209	1309	1063	1088	1251	1085	668	834	876	990	849	1080	977	989	921	1080	1444	1064	LG1
PARG01087	2.25	1.26	1.22	3.03	2.69	2.86	3.78	1.28	2.31	3.17	3.47	2.98	0.2	0.89	0.59	2.2	1.43	2	1.84	3.24	2.26	1.85	3.7	1.67	374	166	164	416	390	403	472	157	264	343	452	374	22	102	81	273	184	248	228	393	276	257	535	206	LG1
PARG01088	7.61	10.26	9.02	9.36	8.56	8.94	7.5	8.14	9.16	14.84	9.89	10.93	9.39	8.01	12.94	10.33	10.2	8.69	10.26	8.32	10.81	9.28	9.21	10.71	342	365	328	347	335	341	253	269	283	434	348	371	283	248	478	347	354	291	344	273	357	348	360	358	LG1
PARG01089	18.92	16.07	18.61	18.68	22.1	20.44	22.73	28.51	20.87	20.44	22.37	16.67	25.94	18.74	16.33	17.6	18.1	16.28	19.16	20.72	17.38	19.45	21.56	22.35	3419	2299	2721	2787	3480	3134	3085	3790	2593	2403	3167	2276	3144	2332	2427	2378	2528	2192	2584	2736	2308	2933	3389	3004	LG1
PARG01090	0.03	0	0	0	0.07	0.04	0.08	0.04	0.04	0	0	0.04	0	0	0.04	0.08	0.04	0	0	0	0.02	0	0	0	2	0	0	0	4	2	4	2	2	0	0	2	0	0	2	4	2	0	0	0	1	0	0	0	LG1
PARG01091	1.42	1.33	0.43	0.61	0.75	0.67	0.83	1.11	0.76	1.44	1.23	1.03	1.18	0.89	1.56	1.13	1.24	0.56	1.11	1.32	1.29	0.5	0.79	0.77	109	81	27	39	50	44	48	63	40	72	74	60	61	47	99	65	74	32	64	74	73	32	53	44	LG1
PARG01092	0.83	2.29	1.28	2.85	2.84	2.84	3.48	4.8	6.14	7.37	5.72	6.2	0.6	3.88	1.33	1.92	5.09	2.31	1	1.45	1.09	1.86	4.46	2.12	29	63	36	82	86	84	91	123	147	167	156	163	14	93	38	50	137	60	26	37	28	54	135	55	LG1
PARG01093	0.48	0.4	0.46	0.44	1.03	0.75	1.18	1.2	0.79	0.45	0.9	0.07	0.66	0.26	0.3	0.5	0.21	0.11	1.17	1.04	0.23	0.63	0.54	0.69	35	23	27	26	65	46	64	64	39	21	51	4	32	13	18	27	12	6	63	55	12	38	34	37	LG1
PARG01094	0	0.27	0.18	0	0.25	0.17	0	0.1	0	0	0.37	0	0.11	0	0	0.1	0	0	0	0	0	0	0	0.1	0	3	2	0	3	2	0	1	0	0	4	0	1	0	0	1	0	0	0	0	0	0	0	1	LG1
PARG01095	2.34	1.81	1.28	1.43	2.42	1.93	3.88	4.57	2.56	3.62	4.04	3.13	1.48	1.51	1.04	1.18	1.6	1.42	2.52	2.94	1.19	2.01	3.24	3.6	214	131	95	108	193	150	267	308	161	216	290	217	91	95	78	81	113	97	172	197	80	154	258	245	LG1
PARG01096	24.62	23.64	22.54	22.54	19.07	20.76	23.29	19.25	21.8	19.51	26.4	23.37	19.89	22.1	22.79	21.25	21.26	25.51	22.37	23.92	20.15	24.4	24.91	22.11	4840	3678	3585	3657	3266	3462	3438	2784	2947	2496	4065	3472	2622	2992	3683	3123	3229	3735	3282	3435	2910	4003	4260	3232	LG1
PARG01097	23.83	20.87	19.76	22.99	23.28	23.14	26.45	26.57	25.61	23.89	24.03	21.81	16.62	21.03	17.02	20.18	22.13	21.23	23.65	22.79	18.14	22.58	24.31	22.95	3905	2708	2620	3110	3325	3218	3255	3204	2886	2548	3085	2701	1827	2374	2294	2473	2803	2592	2893	2729	2184	3089	3466	2798	LG1
PARG01099	2.48	2.09	2.14	1.21	1.34	1.28	0.94	1.41	0.98	0.95	1.26	1.64	1.07	1.69	1.79	1.62	0.68	0.94	1.97	1.92	1.19	2.22	2.27	2.49	228	152	159	92	107	100	65	95	62	57	91	114	66	107	135	111	48	64	135	129	80	170	181	170	LG1
PARG01100	0	0	0.04	0	0.14	0.07	0	0	0	0	0	0.06	0	0	0	0	0	0	0.04	0	0	0	0	0	0	0	2	0	8	4	0	0	0	0	0	3	0	0	0	0	0	0	2	0	0	0	0	0	LG1
PARG01101	11.26	11.58	9.55	13	13.88	13.45	13.74	10.14	12.88	11.34	13.35	12.43	10.79	10.69	8.44	11.38	12.79	12.87	13.1	12.98	12.93	12.07	11.76	11.42	647	527	444	617	695	656	593	429	509	424	601	540	416	423	399	489	568	551	562	545	546	579	588	488	LG1
PARG01102	37.35	36.04	31.7	31	30.54	30.77	30.69	26.87	29.68	29.55	38.18	32.62	27.91	29.23	31.93	30.67	33.11	36.69	32.14	30.95	24.54	34.81	32.82	40.96	6732	5141	4621	4611	4796	4704	4153	3563	3678	3465	5390	4443	3374	3628	4731	4133	4611	4926	4323	4075	3250	5237	5145	5490	LG1
PARG01103	22.69	23.58	20.86	18.11	20.33	19.25	22.19	24.69	21.63	21.01	21.83	20.68	29.5	23.66	21.39	17.73	22.83	20.02	18.51	18.64	18.13	17.07	18.61	18.31	2281	1876	1696	1503	1781	1642	1675	1826	1495	1374	1719	1571	1989	1638	1768	1333	1773	1499	1389	1369	1339	1432	1627	1369	LG1
PARG01104	14.44	18.85	20.56	21.79	25.33	23.61	25.11	23.71	30.42	22.79	8.93	12.1	4.18	11.15	12.44	21.34	10.45	11.89	19.67	11.6	10.66	10.23	8.28	8.83	1143	1181	1317	1424	1747	1586	1493	1381	1656	1174	554	724	222	608	810	1263	639	701	1162	671	620	676	570	520	LG1
PARG01106	0.04	0.07	0	0.1	0.02	0.05	0	0.03	0	0	0.08	0.08	0.06	0.06	0	0	0	0.03	0.03	0	0	0.02	0	0.08	2	3	0	4	1	2	0	1	0	0	3	3	2	2	0	0	0	1	1	0	0	1	0	3	LG1
PARG01107	1.11	0.84	0.89	1.07	0.85	0.97	1.41	1.17	1.53	0.96	1.42	1.37	3.06	1.62	0.74	0.94	0.83	1.47	1.02	1.04	1.99	0.75	2.58	1.5	57	34	37	45	38	42	54	44	54	32	57	53	105	57	31	36	33	56	39	39	75	32	115	57	LG1
PARG01108	19.74	22.36	18.09	19.76	16.29	17.97	19.27	14.48	14.76	16.93	20.24	20.81	18.14	18.63	19.3	19.75	18.15	18.76	20.62	21.36	18.38	23.62	21.56	20.94	1977	1772	1465	1633	1421	1527	1449	1067	1016	1103	1588	1575	1218	1285	1589	1479	1404	1399	1541	1563	1352	1974	1878	1559	LG1
PARG01109	10.6	13.16	15.24	12.84	10.72	11.71	11	9.6	11.4	13.16	11.54	12.83	10.09	11.04	13.69	10.25	12.94	10.85	10.83	11.72	16.29	11.98	11.84	8.93	177	174	206	177	156	166	138	118	131	143	151	162	113	127	188	128	167	135	135	143	200	167	172	111	LG1
PARG01110	33.47	34.85	36.79	30.18	27.47	28.8	27.08	28.44	30.17	31.51	23.56	29.72	27.42	35.54	31.11	28.51	28.83	28.05	31.57	31.11	30.47	34.24	30.43	25.74	2222	1831	1976	1654	1589	1622	1350	1389	1377	1361	1225	1491	1221	1625	1698	1415	1479	1387	1564	1509	1486	1897	1757	1271	LG1
PARG01111	4.6	3.35	3.92	4.27	3.96	4.12	4.01	4.01	4.02	3.07	5	4.21	2.95	4.23	3.44	4.04	3.55	4.32	3.61	3.76	3.65	4.06	3.92	3.71	535	308	369	410	401	406	350	343	321	232	455	370	230	339	329	351	319	374	313	319	312	394	396	321	LG1
PARG01112	1.63	1.63	1.85	1.83	1.35	1.58	1.11	1.18	1.21	1.13	1.88	2.3	1.07	1.84	2.49	2.05	1.81	1.65	1.39	2.02	1.7	2.18	1.52	1.96	86	68	79	80	62	71	44	46	44	39	78	92	38	67	108	81	74	65	55	78	66	96	70	77	LG1
PARG01113	0.97	0.62	0.97	1.89	2.02	1.96	1.4	1.78	1.55	1.99	0.71	1.53	0.83	0.72	0.54	0.54	1.76	0.95	1.45	0.59	0.5	0.81	0.71	1.64	63	32	51	101	114	108	68	85	69	84	36	75	36	32	29	26	88	46	70	28	24	44	40	79	LG1
PARG01114	0.02	2.41	1.17	0	0.05	0.03	0.09	0.42	0.5	0.21	1.32	0.81	0.75	1.2	0.23	0	0.03	0.09	0.03	0.19	0.59	0.35	1.89	2.54	2	168	83	0	4	2	6	27	30	12	91	54	44	73	17	0	2	6	2	12	38	26	145	166	LG1
PARG01115	0	0	0	0.03	0.06	0.06	0	0	0	0	0	0	0	0	0	0	0	0	0	0	0	0	0.03	0	0	0	0	1	2	2	0	0	0	0	0	0	0	0	0	0	0	0	0	0	0	0	1	0	LG1
PARG01116	5.8	8.19	7.59	5.13	5.09	5.11	5.23	4.92	5.47	5.84	7.34	6.61	6.57	5.86	5.36	6.11	5.88	5.58	6.68	7.09	7.83	7.29	6.9	6.19	578	646	612	422	442	432	391	361	375	379	573	498	439	402	439	455	453	414	497	516	573	606	598	459	LG1
PARG01117	1.31	1.94	0.7	0.9	1.37	1.14	2.05	1.93	1.08	0.96	2.03	1.36	0.76	1.65	0.69	0.84	1.1	1.37	0.91	1.56	1.63	0.89	1.9	1.45	23	27	10	13	21	17	27	25	13	11	28	18	9	20	10	11	15	18	12	20	21	13	29	19	LG1
PARG01118	0	0	0	0	0.06	0	0.07	0.07	0.07	0	0	0.07	0	0	0.18	0	0.07	0	0	0.07	0.07	0	0.23	0	0	0	0	0	1	0	1	1	1	0	0	1	0	0	3	0	1	0	0	1	1	0	4	0	LG1
PARG01120	117.99	118.25	105.73	126.5	131.6	129.12	155.89	137.89	163.44	135.17	210.8	183.47	67.56	99.28	82.13	131.84	162.2	155.49	128.35	131.66	120.44	118.85	140.55	134.73	13512	10718	9795	11958	13131	12544	13405	11618	12870	10072	18910	15877	5189	7830	7733	11289	14353	13264	10970	11015	10134	11360	13999	11474	LG1
PARG01121	6.85	4.92	5.33	9.38	11.34	10.38	10.38	10.9	11.2	10.84	10.97	11.37	6.17	6.5	4.69	8.24	11.01	9.41	7.95	8.39	7.36	7.05	9.49	8.28	1055	600	664	1192	1521	1356	1200	1234	1185	1086	1323	1323	637	689	593	948	1309	1079	913	944	832	906	1271	948	LG1
PARG01122	22.82	21.94	21.78	21.07	17.57	19.28	18.83	16.94	16.65	18.34	20.69	20.84	15.28	22.02	20.84	18.98	20.57	19	21.88	22.26	20.12	23.16	18.15	19.05	1730	1317	1336	1319	1161	1240	1072	945	868	905	1229	1194	777	1150	1299	1076	1205	1073	1238	1233	1121	1466	1197	1074	LG1
PARG01123	0.52	0.43	0.42	0.52	0.23	0.37	0.49	0.72	0.68	0.27	0.53	0.3	0.45	0.55	0.31	0.46	0.33	0.54	0.35	0.38	0.74	0.39	0.44	0.53	41	27	27	34	16	25	29	42	37	14	33	18	24	30	20	27	20	32	21	22	43	26	30	31	LG1
PARG01124	0	0.01	0.05	0	0.04	0.02	0.01	0.05	0	0	0.05	0	0.01	0.05	0.01	0	0.02	0.05	0.11	0.05	0.04	0	0.02	0	0	1	5	0	4	2	1	4	0	0	4	0	1	4	1	0	2	4	9	4	3	0	2	0	LG1
PARG01125	0.13	0.06	0.14	0.08	0.29	0.18	0.07	0.14	0.07	0.16	0.03	0.31	0.13	0.19	0.2	0.02	0.22	0.17	0.1	0.07	0.14	0.12	0.06	0.05	10	4	9	5	20	12	4	8	4	8	2	18	7	10	13	1	13	10	6	4	8	8	4	3	LG1
PARG01126	40.88	36.3	34.04	33.03	34.7	33.89	37.4	35.17	35.33	32.83	35.97	34.36	38.71	35.82	34.16	32.5	31.35	32.97	32.39	33.49	31.08	32.59	36.82	36.23	7644	5373	5150	5098	5654	5376	5252	4839	4543	3995	5269	4856	4855	4613	5253	4544	4530	4593	4521	4576	4271	5087	5988	5039	LG1
PARG01127	4.49	4.24	4.17	5.04	3.87	4.43	4.46	2.64	4.03	3.95	3.77	2.72	2.13	3.96	3.7	4.57	4.95	4.44	4.07	4.25	4.78	4.93	3.8	3.46	201	150	151	186	151	168	150	87	124	115	132	92	64	122	136	153	171	148	136	139	157	184	148	115	LG1
PARG01128	15.51	13.95	12.01	13.64	16.52	15.12	15.43	14.26	13.55	11.3	15.68	12.65	9.64	13.24	10.19	11.29	12.38	14.71	13.01	13.23	11.99	13.11	16.61	15.36	4415	3142	2764	3204	4096	3650	3297	2986	2652	2093	3496	2721	1839	2595	2384	2403	2723	3118	2763	2751	2507	3113	4112	3250	LG1
PARG01134	38.9	34.51	32.2	35.95	26	30.82	31.82	28.86	33.46	47	34.29	46.44	31.06	38.6	46.23	39.52	41.06	36.84	34.9	43.01	43.7	42.5	45.71	37.55	1535	1078	1028	1171	894	1032	943	838	908	1207	1060	1385	822	1049	1500	1166	1252	1083	1028	1240	1267	1400	1569	1102	LG1
PARG01135	0.06	0.26	0	0.15	0.12	0.15	0	0.14	0.21	0.32	0.21	0.25	0	0	0.1	0	0.03	0.14	0.28	0	0.09	0.15	0.07	0	3	10	0	6	5	6	0	5	7	10	8	9	0	0	4	0	1	5	10	0	3	6	3	0	LG1
PARG01136	5.06	4.82	4.52	2.29	3.33	2.83	3.63	5.39	3.78	5.02	6.26	7.96	16.89	5.59	6.35	1.84	3.99	1.56	3.48	2.42	1.6	3.5	5.27	7.18	409	308	295	153	234	194	220	320	210	264	396	486	915	311	422	111	249	94	210	143	95	236	370	431	LG1
PARG01137	0	0	0	0	0	0	0	0	0	0	0	0	0	0	0	0	0	0	0	0	0	0	0.15	0	0	0	0	0	0	0	0	0	0	0	0	0	0	0	0	0	0	0	0	0	0	0	3	0	LG1
PARG01138	29.12	44.17	40.07	27.85	23.52	25.63	25.55	18.83	22.41	32.58	31.88	39.54	11.26	28.74	25.81	29.18	28.09	24.76	29.88	29.55	31.8	36.89	40.65	40.15	4380	5258	4875	3457	3082	3270	2886	2084	2318	3188	3756	4494	1136	2977	3191	3281	3265	2774	3354	3247	3514	4631	5318	4491	LG1
PARG01139	14.94	17.73	15.61	14.42	12.56	13.46	12.97	9.57	11.45	10.11	14.37	13.94	13.05	15.99	16.62	14.19	13.67	14.49	13.5	12.11	10	14.25	12.39	12.47	2235	2100	1889	1781	1637	1709	1457	1054	1178	984	1684	1576	1310	1648	2045	1587	1581	1615	1507	1324	1099	1779	1612	1387	LG1
PARG01140	23.48	21.73	22.45	13.9	12.75	13.31	15.68	16.03	15.11	19.4	16.91	16.64	24.01	23.9	20.19	14.29	12.28	13.78	13.95	13.94	13.84	17.13	16.77	15.81	2988	2189	2311	1460	1414	1437	1498	1501	1322	1606	1686	1600	2049	2095	2112	1360	1207	1306	1325	1296	1294	1819	1856	1496	LG1
PARG01141	435.5	432.3	401.08	433.41	317.26	373.76	359.83	247.83	336.63	314.68	384.87	403.17	397.64	439.27	504.28	420.71	403.68	451.11	381.72	388.22	400.59	457.01	415.94	382.66	27540	21638	20518	22624	17481	20052	17087	11531	14638	12949	19066	19266	16865	19132	26220	19893	19726	21250	18016	17936	18613	24122	22878	17996	LG1
PARG01142	0	0.01	0	0	0	0	0	0	0	0.02	0	0	0	0	0	0	0	0	0	0	0.02	0	0	0.02	0	1	0	0	0	0	0	0	0	2	0	0	0	0	0	0	0	0	0	0	2	0	0	2	LG1
PARG01144	191.27	103.17	228.69	241.74	615.18	433.51	279.42	598.5	543.53	497.67	252.46	272.3	623.96	277.1	110.77	206.01	237.8	170.69	185.14	296.32	231.68	110.18	266.43	352.38	11651	4974	11269	12155	32651	22403	12781	26823	22766	19726	12047	12534	25491	11625	5548	9383	11193	7745	8417	13187	10369	5602	14116	15963	LG1
PARG01145	28.41	28.77	25.96	25.66	18.78	22.12	21.99	15.61	18.39	16.39	22.9	18.84	29.5	30.53	34.89	23.64	22.91	28.86	25.26	23.81	19.26	28.57	25.96	22.42	4196	3363	3101	3128	2416	2772	2439	1696	1868	1575	2649	2102	2922	3105	4237	2611	2615	3175	2784	2569	2090	3522	3335	2462	LG1
PARG01146	1.22	1.5	1.63	1.35	1.08	1.21	1.43	1.48	1.5	1.27	1.77	1.02	2.02	1.37	1.23	1.24	1.04	1.12	1.05	0.98	1.1	1.47	1.55	1.79	315	307	341	287	243	265	277	282	267	213	358	198	349	244	260	239	208	216	202	185	208	317	349	344	LG1
PARG01147	2.54	3.37	3.05	4.07	1.55	2.8	1.84	1.79	2.92	2.18	1.98	2.27	2.01	4.02	4.53	4.05	4.26	3.94	3.09	1.35	1.39	2.6	1.55	1.99	77	81	75	102	41	72	42	40	61	43	47	52	41	84	113	92	100	89	70	30	31	66	41	45	LG1
PARG01148	0.2	0	0	0.1	0.82	0.47	0.16	0.16	0.12	0.24	0.1	0	0.47	0.12	0	0.32	0.51	0.85	0.37	0.27	0.22	0.38	0.09	0.21	5	0	0	2	18	10	3	3	2	4	2	0	8	2	0	6	10	16	7	5	4	8	2	4	LG1
PARG01149	0.4	0.17	0.16	0.44	1.78	1.13	0.88	1.75	1.87	0.3	0.84	0.87	3.24	0.19	1.56	0.35	0.6	0.09	0.71	1.17	0.45	0.12	0.53	0.49	12	4	4	11	47	29	20	39	39	6	20	20	66	4	39	8	14	2	16	26	10	3	14	11	LG1
PARG01150	30.38	29.46	26.24	29.38	23.12	26.17	24.75	17.32	23.25	21.72	30.65	29.04	17.2	28.52	29.4	29.56	29.72	30.76	28.65	27.29	22.2	28.93	26.07	25.4	4275	3281	2987	3412	2835	3124	2615	1793	2250	1989	3378	3088	1623	2764	3401	3110	3232	3224	3009	2805	2295	3398	3191	2658	LG1
PARG01151	36.49	41.1	43.74	42.03	30.47	36.08	37.5	33.03	37.28	44.22	43.95	41.1	41.11	42.58	52.72	39.93	50.31	36.82	45.58	34.89	37	64.06	72.59	77.14	1788	1594	1734	1700	1301	1500	1380	1191	1256	1410	1687	1522	1351	1437	2124	1463	1905	1344	1667	1249	1332	2620	3094	2811	LG1
PARG01152	0	0	0	0	0.09	0.05	0	0	0.06	0	0.25	0.1	0	0	0	0.05	0	0	0	0	0	0.09	0.09	0	0	0	0	0	2	1	0	0	1	0	5	2	0	0	0	1	0	0	0	0	0	2	2	0	LG1
PARG01153	1.19	0.8	0.92	0.79	2.19	1.51	1.38	2.32	1.64	1.14	1.15	0.71	0.97	1.11	0.99	0.54	0.44	0.72	1.24	0.68	0.67	1.56	1.4	1.39	53	28	33	29	85	57	46	76	50	33	40	24	29	34	36	18	15	24	41	22	22	58	54	46	LG1
PARG01155	4.22	5.88	6.34	4.52	5.15	4.85	4.22	5.42	3.86	3.71	3.39	3.51	2.36	4.71	4.5	4.26	4.03	4.22	4.55	4.6	4.6	5.09	4.16	3.35	285	314	346	252	303	278	214	269	179	163	179	179	107	219	250	215	210	212	229	227	228	287	244	168	LG1
PARG01156	22.53	26.09	20.61	21.19	18.4	19.76	19.76	14.41	19.84	19.91	17.41	23.93	17.21	24.52	25.33	25.1	23.46	23.25	22.4	23.18	21.82	26.49	18.63	20.24	527	483	390	409	375	392	347	248	319	303	319	423	270	395	487	439	424	405	391	396	375	517	379	352	LG1
PARG01157	1.48	1.62	1.7	1.22	1.76	1.49	1.39	1.78	1.8	1.86	1.84	1.73	1.27	1.34	1.38	1.35	1.45	1.9	1.58	2.16	2.03	1.69	2.32	1.86	186	161	173	126	192	159	131	164	155	152	181	164	107	116	142	127	141	178	148	198	187	177	253	174	LG1
PARG01158	8.9	9.23	6.42	8.85	6.73	7.78	6.51	4.77	5.77	6.34	7.34	6.14	3.12	7.43	9.33	7.13	7.47	7.26	4.83	6.17	7.62	6.23	5.31	4.25	464	381	271	381	306	344	255	183	207	215	300	242	109	267	400	278	301	282	188	235	292	271	241	165	LG1
PARG01159	565.08	666.55	527.43	621.71	413.51	514.8	564.26	325.74	329.13	591.84	636.09	627.7	66.7	497.95	570.68	670.87	540.91	431.49	515.5	491.34	405.4	538.64	544.8	337	17785	16605	13429	16152	11340	13746	13336	7543	7123	12121	15683	14929	1408	10794	14768	15788	13155	10116	12109	11298	9375	14150	14914	7888	LG1
PARG01160	0	0	0	0	0	0	0	0	0	0	0	0	0	0	0	0.04	0	0	0	0	0	0	0	0	0	0	0	0	0	0	0	0	0	0	0	0	0	0	0	2	0	0	0	0	0	0	0	0	LG1
PARG01164	0.05	0	0.07	0.37	0.19	0.26	0	0	0	0	0.04	0.07	0	0.16	0.17	0.15	0	0.22	0	0.11	0	0.03	0.06	0.04	2	0	2	11	6	8	0	0	0	0	1	2	0	4	5	4	0	6	0	3	0	1	2	1	LG1
PARG01165	0.03	0.01	0.01	0.05	0.02	0.03	0.06	0.1	0.06	0.07	0.13	0.02	0.28	0.07	0.05	0.01	0.02	0.03	0.01	0.01	0.03	0.06	0.29	0.17	6	2	2	9	4	6	9	15	9	9	21	3	39	10	9	1	3	5	2	2	4	10	52	26	LG1
PARG01167	0.3	0.06	0.31	0.12	0.34	0.23	0.53	0.34	0.14	1.98	0.63	0.39	0.07	0.36	0	0.13	0.32	0.47	1.73	0.41	1.21	0.77	2.62	1.66	6	1	5	2	6	4	8	5	2	26	10	6	1	5	0	2	5	7	26	6	18	13	46	25	LG1
PARG01168	5.25	5.51	6.18	5.96	6.26	6.12	7.38	7.5	7.76	5.69	5.25	5.31	4.59	5.52	3.92	6.05	5.62	4.27	5.9	4.64	3.74	4.68	4.47	6.62	254	211	242	238	264	251	268	267	258	179	199	194	149	184	156	219	210	154	213	164	133	189	188	238	LG1
PARG01172	0	0	0	0	0	0	0	0	0	0	0	0	0	0	0	0	0	0	0	0.07	0	0	0	0	0	0	0	0	0	0	0	0	0	0	0	0	0	0	0	0	0	0	0	3	0	0	0	0	LG1
PARG01173	0.01	0.02	0.04	0.06	0	0.03	0.16	0.34	0.01	0.03	0.2	0.07	0.03	0.07	0.01	0.06	0.07	0.06	0.03	0	0.02	0.08	0.21	0.19	2	3	5	8	0	4	21	43	1	3	27	9	3	8	2	8	9	8	4	0	2	11	32	25	LG1
PARG01174	5.39	5.2	6.34	9.89	8.99	9.44	8.36	10.09	16.28	8.28	11.3	7.02	5.04	7.29	4.79	5.96	8.57	9.97	11.05	6.07	3.68	8.38	5.97	10.54	249	190	237	377	362	370	290	343	517	249	409	245	156	232	182	206	306	343	381	205	125	323	240	362	LG1
PARG01175	3.65	2.2	3.99	2.21	4.97	3.63	2.42	3.69	2.68	2.62	2.18	1.48	14.98	3.01	3.94	1.66	1.99	1.36	2.33	3.45	1.72	0.88	1.03	2.16	872	417	772	437	1035	736	434	650	440	407	408	267	2403	495	775	297	367	242	415	602	302	175	215	384	LG1
PARG01176	3.92	3.08	2.39	3.06	1.86	2.45	2.7	2.46	2.63	1.51	2.84	2.21	2.3	2.64	3.23	2.8	2.54	3.29	2.51	2.93	2.12	2.76	2.2	1.62	513	319	253	331	212	272	265	237	237	129	291	219	202	238	348	274	257	321	245	280	204	302	251	158	LG1
PARG01177	26.74	27.38	15.45	15.68	14.25	14.94	37.33	41.19	18.58	23.07	29.28	11.84	4.88	14.8	25.34	27.31	12.3	14.44	34.28	27.98	15.82	34.22	30.4	27.35	1626	1318	760	787	755	771	1705	1843	777	913	1395	544	199	620	1267	1242	578	654	1556	1243	707	1737	1608	1237	LG1
PARG01178	0	0	0	0	0	0	0	0.11	0	0	0	0	0	0	0	0	0	0	0.21	0	0	0	0	0	0	0	0	0	0	0	0	2	0	0	0	0	0	0	0	0	0	0	4	0	0	0	0	0	LG1
PARG01179	7.82	7.85	7.49	6.97	6.17	6.56	7.36	5.35	6.71	5.71	7.02	5.31	5.89	8.97	6.79	7.11	7.68	6.99	7.55	7.22	7.34	7.19	7.64	7.77	697	554	540	513	479	496	493	351	411	331	490	358	352	551	498	474	529	464	502	470	481	535	592	515	LG1
PARG01181	1.26	0.83	0.83	0.3	0.37	0.33	0.46	0.34	0.44	0.48	0.48	0.74	0.36	1.02	0.5	0.55	0.34	0.36	0.47	1.04	0.48	0.3	0.31	0.15	232	121	124	45	60	52	63	46	56	58	69	103	44	130	76	76	49	49	64	140	65	46	50	21	LG1
PARG01189	0	0	0	0	0	0	0	0	0	0	0	0	0	0	0	0	0	0	0	0.03	0.02	0	0.03	0	0	0	0	0	0	0	0	0	0	0	0	0	0	0	0	0	0	0	0	2	1	0	2	0	LG1
PARG01190	1.57	0.87	0.38	2.76	2.8	2.77	9.36	11.18	18.78	0.75	16.84	26.34	13.51	2.73	2.02	5.53	18.73	13.51	0.93	3.04	0.56	3.12	8.88	5.82	107	47	21	155	166	160	478	559	878	33	897	1353	616	128	113	281	984	684	47	151	28	177	525	294	LG1
PARG01192	210.57	209.59	187.26	103.36	269.82	188.86	269.42	259.19	331.64	256.24	220.5	162.51	59.6	131.13	184.08	199.33	150.67	171.74	227.95	275.92	365.52	325.99	220.81	267.85	7759	6113	5582	3144	8663	5904	7455	7027	8403	6144	6365	4525	1473	3328	5577	5492	4290	4714	6269	7428	9896	10026	7077	7340	LG1
PARG01193	12.22	12.49	12.66	11.72	11.31	11.52	11.55	9.53	11.05	13.08	9.11	14.75	9.74	12.79	15.28	10.53	11.21	13.6	13.55	10.24	15.88	15.01	10.28	13.8	748	605	627	592	603	598	531	429	465	521	437	682	400	539	769	482	530	620	619	458	714	767	547	628	LG1
PARG01195	61.1	64.72	60.49	68.43	50.18	59.07	50.97	41.56	49.12	65.73	59.98	70.24	49.93	70.29	76.53	65.79	61.05	69.15	69.59	58.68	57.83	82.23	67.83	64.94	2580	2163	2066	2385	1846	2116	1616	1291	1426	1806	1984	2241	1414	2044	2657	2077	1992	2175	2193	1810	1794	2898	2491	2039	LG1
PARG01196	0.72	0.67	0.33	0.36	0.6	0.47	0.22	0	0.14	0.2	0.59	0.52	0	0	0.48	0.26	0.09	0.44	0.26	0.27	0.4	0.75	0.3	0.62	22	16	8	9	16	12	5	0	3	4	14	12	0	0	12	6	2	10	6	6	9	19	8	14	LG1
PARG01197	0	0	0	0.24	0	0.12	0	0	0.29	0	0	0	0	0	0.08	0	0	0	0.13	0.09	0	0	0	0	0	0	0	6	0	3	0	0	6	0	0	0	0	0	2	0	0	0	3	2	0	0	0	0	LG1
PARG01198	0	0	0	0	0	0	0	0	0	0	0	0	0	0	0	0	0	0	0	0	0.09	0	0	0	0	0	0	0	0	0	0	0	0	0	0	0	0	0	0	0	0	0	0	0	2	0	0	0	LG1
PARG01200	9.27	11.95	14.56	7.18	5.77	6.46	6.33	7	8.74	8.71	5.65	8.77	17.66	10.72	17	7.97	7.73	10.16	6.6	8.32	9.65	9.73	8.05	9.53	540	551	686	345	293	319	277	300	350	330	258	386	690	430	814	347	348	441	287	354	413	473	408	413	LG1
PARG01201	8.98	12.29	11.82	12.07	11.95	12.01	10.35	10.32	14.19	11.32	9.77	10.3	14.17	11.48	13.11	12.77	12.24	13.32	11.71	10.27	13.25	11.7	9.65	10.59	1068	1157	1138	1185	1239	1212	925	903	1161	876	911	926	1131	941	1282	1136	1125	1180	1040	893	1158	1162	999	937	LG1
PARG01202	16.36	15.45	17.07	13.89	19.5	16.76	16.12	18.51	16.05	14.66	14.56	14.3	21.47	12.12	15.1	16.32	15.52	14.83	16.59	13.7	12.2	15.78	15.48	19.52	1732	1295	1462	1214	1799	1506	1282	1442	1169	1010	1208	1144	1525	884	1315	1292	1270	1170	1311	1060	949	1395	1426	1537	LG1
PARG01203	18.76	19.53	20.47	21.32	22.97	22.17	18.94	19.63	19.29	25.03	14.16	20.41	23.7	18.33	22.24	18.53	20.59	18.64	16.8	16.01	18.32	19.28	15.53	18.13	1617	1332	1427	1517	1725	1621	1226	1245	1143	1404	956	1329	1370	1088	1576	1194	1371	1197	1081	1008	1160	1387	1164	1162	LG1
PARG01204	54.51	60.11	60.69	56.9	39.92	48.18	45.67	41.46	45.39	42.64	46.78	56.85	51.4	59.84	61.68	57.55	62.6	61.77	54.59	43.17	46.16	51.38	38.99	43.04	3695	3225	3328	3184	2358	2771	2325	2068	2116	1881	2484	2912	2337	2794	3438	2917	3279	3119	2762	2138	2299	2907	2299	2170	LG1
PARG01205	203.95	245.18	228.65	234.74	218.15	226.24	234.78	199.24	237.1	264.37	222.22	243.42	185.19	234.2	235.59	268.13	255.84	216.06	254.47	274.63	293.76	235.93	237.52	204.71	6350	6042	5759	6033	5918	5976	5489	4564	5076	5356	5420	5727	3867	5022	6031	6242	6155	5011	5913	6247	6720	6131	6432	4740	LG1
PARG01206	0.51	0.25	0.2	0.2	0.17	0.19	0.68	0.51	0.51	0.97	1.2	0.63	0.77	0.51	0.36	0.16	0.52	0.39	0.28	1.06	0.53	0.38	0.92	0.85	71	28	22	23	20	22	71	52	49	88	131	66	72	49	41	17	56	40	29	108	54	44	111	88	LG1
PARG01207	5.11	2.36	1.45	2.65	2.87	2.77	4.13	3.46	2.29	4.81	5.61	4.34	9.36	5.19	3.51	3.76	4.93	3.43	2.54	5.04	5.3	3.49	7.93	5.8	462	169	106	198	226	212	280	230	142	283	397	296	567	323	261	254	344	231	171	333	352	263	623	390	LG1
PARG01208	7.65	5.18	6.45	7.33	9.1	8.2	6.11	6.43	6.37	4.6	7.1	6.72	5.29	6.26	4.4	7.63	8.64	10.18	7.17	7.61	7.95	7.25	9.59	8.04	110	59	75	87	114	100	66	68	63	43	80	73	51	62	52	82	96	109	77	80	84	87	120	86	LG1
PARG01210	0	0	0	0	0.05	0.03	0	0	0	0	0	0	0	0	0.05	0	0	0	0	0	0	0	0	0	0	0	0	0	2	1	0	0	0	0	0	0	0	0	2	0	0	0	0	0	0	0	0	0	LG1
PARG01213	1.14	1.2	0.78	1.38	2.61	2.01	1.93	2.92	2.48	1.07	3.06	1.59	1.51	1.56	1.08	1.35	3.02	3.48	1.44	1.99	0.95	0.98	2.03	1.87	18	15	10	18	36	27	23	34	27	11	38	19	16	17	14	16	37	41	17	23	11	13	28	22	LG1
PARG01214	2.68	2.14	2.24	3	4.85	3.96	4.89	5.3	5.71	5.46	8.13	5.67	8.18	3.31	1.88	3.69	5.45	9.56	3.31	4.55	3.39	2.59	9.01	5.76	179	113	121	165	282	224	245	260	262	237	425	286	366	152	103	184	281	475	165	222	166	144	523	286	LG1
PARG01221	2.31	0.96	1.06	2.04	3.32	2.7	4.6	2.02	3.17	4.9	4.09	3.58	2.13	1.63	1.06	2.05	2.35	3.06	0.87	3	3.19	1.62	3.3	1.76	210	69	78	153	263	208	314	135	198	290	291	246	130	102	79	139	165	207	59	199	213	123	261	119	LG1
PARG01222	9.65	7.76	7.55	11.88	11.29	11.58	10.98	8.61	9.26	9.68	10.32	11.99	6.29	7.66	7.75	8.03	11.09	10.53	9.09	9	8.46	8.96	9.8	9.73	556	354	352	565	567	566	475	365	367	363	466	522	243	304	367	346	494	452	391	379	358	431	491	417	LG1
PARG01223	20.01	19.39	15.88	18.99	19.23	19.11	16.79	18.05	17.84	19.67	18.51	21.33	22.14	17.88	16.35	18.96	19.38	20.75	17.99	18.95	18.42	19.31	20.25	18.62	1279	981	821	1002	1071	1036	806	849	784	818	927	1030	949	787	859	906	957	988	858	885	865	1030	1126	885	LG1
PARG01225	0.49	0.84	0.22	0.38	0.66	0.52	0.3	0.78	0.39	0.68	0.79	0.12	0.86	0.58	0.38	0.18	0.17	0.42	0.3	0.3	0.48	0.96	0.26	0.84	11	15	4	7	13	10	5	13	6	10	14	2	13	9	7	3	3	7	5	5	8	18	5	14	LG1
PARG01226	0.55	0.4	0.34	0.86	0.32	0.56	0.73	0.21	0.46	1.03	0.6	0.78	0.59	0.34	0.53	0.58	0.66	0.42	0.37	0.27	0.54	0.52	0.32	0.21	14	8	7	18	7	12	14	4	8	17	12	15	10	6	11	11	13	8	7	5	10	11	7	4	LG1
PARG01228	5.08	4.9	5.25	5.06	4.75	4.91	5.07	4.51	4.81	5.88	4.91	5.34	6.71	4.74	5.58	4.75	4.75	5.37	5.24	4.11	4.16	4.4	3.11	3.29	624	477	522	514	509	512	468	408	407	470	473	496	553	401	564	437	451	492	481	369	376	452	333	301	LG1
PARG01231	0	0	0	0	0	0	0	0.04	0	0	0	0	0.34	0	0.16	0	0	0	0	0	0	0	0	0	0	0	0	0	0	0	0	1	0	0	0	0	7	0	4	0	0	0	0	0	0	0	0	0	LG1
PARG01233	5.71	5.2	5.84	5.04	4.54	4.79	4.45	5.27	4.35	6.44	5.66	6.3	7.1	5.67	5.11	4.93	5.09	4.87	4.85	3.81	4.82	6.49	6.61	7.28	439	316	363	320	304	312	257	298	230	322	341	366	366	300	323	283	302	279	278	214	272	416	442	416	LG1
PARG01234	16.35	16.31	17.16	13.91	14.71	14.32	15.61	13.1	11.85	9.78	16.7	13.32	13.34	16.26	15.55	13.21	13.75	15.29	15.26	15.36	10.81	15.25	15	14.69	879	694	746	617	689	653	630	518	438	342	703	541	481	602	687	531	571	612	612	603	427	684	701	587	LG1
PARG01235	0.25	0	0	0.12	0.17	0.12	0.27	0	0.15	0	0	0.13	0	0	0.25	0	0	0	0.2	0	0	0.06	0	0	5	0	0	2	3	2	4	0	2	0	0	2	0	0	4	0	0	0	3	0	0	1	0	0	LG1
PARG01236	15.19	14.03	14.35	12.71	13.54	13.14	12.61	11.03	11.83	10.86	14.8	13.19	11.5	12.5	13.17	13.35	14.01	15.13	13.21	11.99	15.72	15.17	14.11	15.03	986	721	754	681	766	724	615	527	528	459	753	647	501	559	703	648	703	732	640	569	750	822	797	726	LG1
PARG01237	32.49	27.68	26.97	36.36	29.96	33.07	31.78	28.2	31.13	29.32	32.06	28.87	23.57	29.32	28.09	33.99	35.04	35.44	32.68	31.43	29.4	29.53	31.37	27.43	5842	3940	3924	5398	4695	5046	4291	3731	3850	3431	4517	3923	2843	3631	4153	4571	4869	4747	4386	4129	3885	4433	4906	3668	LG1
PARG01238	54.23	53.85	38.36	76.29	57.34	66.57	53.76	41.62	48.36	52.15	55.77	68	18.83	48.56	44.77	59.97	63.34	62.88	57.4	46.53	47.87	57.43	52.18	45.78	1980	1556	1133	2299	1824	2062	1474	1118	1214	1239	1595	1876	461	1221	1344	1637	1787	1710	1564	1241	1284	1750	1657	1243	LG1
PARG01239	19.58	15.06	14.06	8.78	16.04	12.51	11.87	20.55	13.05	25.44	18.32	19.68	55.73	29.58	28.27	12.49	12.85	8.69	8.69	12.25	12.35	14.39	24.52	17.68	1599	974	929	592	1142	867	728	1235	733	1352	1172	1215	3053	1664	1899	763	811	529	530	731	741	981	1742	1074	LG1
PARG01241	0	0	0	0	0	0	0	0	0	0	0.02	0	0	0	0	0	0	0	0	0	0	0	0	0	0	0	0	0	0	0	0	0	0	0	1	0	0	0	0	0	0	0	0	0	0	0	0	0	LG1
PARG01242	0.99	0.53	0.94	1.43	1.91	1.69	2.52	2.69	3.58	1.13	2.12	2.09	0.41	0.73	0.18	1.69	2.29	2.2	1.95	0.46	0.37	0.81	1.14	1.05	47	20	36	56	79	68	90	94	117	35	79	75	13	24	7	60	84	78	69	16	13	32	47	37	LG1
PARG01243	157.63	154.72	150	154.82	128.31	141.19	125	112.16	125.88	158.83	135.8	164.68	149.12	157.55	149.61	149.81	156.78	154.71	163.73	174.5	209.06	166.71	184.35	191.74	7182	5580	5529	5823	5094	5458	4277	3760	3944	4709	4847	5670	4557	4944	5605	5104	5520	5251	5568	5809	6999	6340	7306	6497	LG1
PARG01244	0.56	0.55	0.63	0.25	0.25	0.25	0.54	0.21	0.47	0.29	0.82	0.41	0.38	0.4	0.43	0.22	0.31	0.41	0.49	0.59	0.38	0.57	1.12	1.21	112	86	101	41	44	42	81	31	64	37	127	62	50	55	71	32	48	61	72	86	56	94	194	179	LG1
PARG01245	0.37	1.13	0.87	0.48	0.36	0.42	0.64	0.32	0.62	0.99	0.65	0.71	0.29	0.54	0.47	0.35	0.53	0.31	0.7	0.57	1.01	1.11	1.17	1.09	27	65	51	29	23	26	35	17	31	47	37	39	14	27	28	19	30	17	38	30	54	67	74	59	LG1
PARG01247	322.72	313.41	273.69	319.39	247.2	282.31	265.94	220.09	254.77	289.65	321.03	339.1	211.69	312.66	310.46	308.08	294.02	314.56	305.88	316.45	294.16	379.68	365.96	312.8	16220	12468	11128	13251	10826	12038	10037	8139	8805	9473	12640	12879	7136	10823	12830	11578	11419	11777	11474	11620	10863	15928	15998	11692	LG1
PARG01248	0	0	0	1.44	1.42	1.4	0.86	1.01	0.94	0.91	0	0	0.3	0	0.12	1.79	0.77	0.66	0.6	0.2	0	0.83	0.06	0	0	0	0	24	25	24	13	15	13	12	0	0	4	0	2	27	12	10	9	3	0	14	1	0	LG1
PARG01249	13.08	15.34	13.86	14.45	11.54	12.96	12.65	10.69	10.83	12.54	14.02	14.87	9.99	13.21	13.57	13.59	14.28	15.84	14.37	12.21	13.39	15.17	13.83	14.57	1792	1663	1536	1634	1377	1506	1301	1077	1020	1118	1504	1539	918	1246	1528	1392	1512	1616	1469	1222	1348	1735	1648	1484	LG1
PARG01250	0	0	0	0	0	0	0	0	0	0.06	0	0	0	0	0	0	0.05	0	0	0	0	0	0.26	0	0	0	0	0	0	0	0	0	0	2	0	0	0	0	0	0	2	0	0	0	0	0	12	0	LG1
PARG01251	0.7	0.75	0.5	0.66	0.58	0.62	0.48	0.71	0.28	0.63	0.42	0.82	0.73	0.37	0.63	0.82	0.92	0.59	0.53	0.49	0.43	0.54	1.18	0.73	93	79	54	72	67	70	48	69	26	54	44	82	65	34	69	81	94	58	53	48	42	60	136	72	LG1
PARG01252	12.72	12.24	11.89	12.26	12.2	12.23	12.51	13.62	12.24	9.25	12.56	10.43	14.17	11.48	10.4	10.32	9.67	11.72	10.22	11.02	9.52	10.63	12.88	12.95	2550	1943	1928	2030	2132	2081	1884	2010	1688	1207	1973	1581	1906	1586	1714	1547	1498	1750	1530	1614	1402	1779	2246	1931	LG1
PARG01253	0	0	0	0	0	0	0.07	0	0	0	0	0	0.02	0	0	0.07	0	0	0	0	0	0	0	0.03	0	0	0	0	0	0	4	0	0	0	0	0	1	0	0	4	0	0	0	0	0	0	0	2	LG1
PARG01254	6.06	5.29	8.32	20	20.85	20.45	26.38	19.33	28.62	10.18	18.32	17.31	6.56	7.24	5.77	12.99	17.85	16.54	17.93	23.19	18.39	9.67	14.09	11.14	281	194	312	765	842	804	918	659	912	307	665	606	204	231	220	450	639	571	620	785	626	374	568	384	LG1
PARG01256	21.05	9.66	21.71	21.82	50.24	36.42	28.16	48.75	19.49	47.78	22.02	17.02	57.34	12.39	10.46	16.22	18.18	8.25	23.61	26.59	19.62	9.51	18.45	24.09	1833	666	1529	1568	3811	2690	1841	3123	1167	2707	1502	1120	3348	743	749	1056	1223	535	1534	1691	1255	691	1397	1560	LG1
PARG01257	25.35	15.58	24.81	27.38	49.44	38.71	20.03	39.09	25.92	33.98	22.05	25.32	47.31	30.21	18.98	21.48	20.24	14.89	22.47	26.27	22.3	15.95	27.83	32.78	2169	1055	1717	1934	3686	2810	1287	2461	1525	1892	1478	1637	2715	1780	1335	1374	1338	949	1435	1642	1402	1139	2071	2086	LG1
PARG01258	0.98	1.04	0.96	1.03	1.24	1.14	1.21	1.22	1.05	0.84	1.04	0.87	0.61	0.91	0.71	0.68	1.11	1.05	0.84	0.44	0.09	0.94	0.93	1.09	147	124	117	128	162	145	136	135	108	82	123	99	61	94	88	76	129	118	94	48	10	118	122	122	LG1
PARG01260	0.22	0.18	0.14	0.05	0.07	0.06	0.13	0.13	0.1	0.03	0.18	0.31	0.18	0.27	0.16	0.2	0.08	0.13	0.2	0.17	0.07	0.23	0.33	0.49	50	32	26	9	13	11	22	22	15	4	32	53	28	43	30	35	14	22	34	28	11	44	65	84	LG1
PARG01263	1.66	1.49	1.61	1.22	1.38	1.29	1.82	1.97	0.89	3.01	2.55	2.34	1.26	2.54	1.02	0.45	0.79	0.68	1.78	1.58	1.72	1.29	4.14	1.87	79	56	62	48	57	52	65	69	29	93	95	84	40	83	40	16	29	24	63	55	60	51	171	66	LG1
PARG01264	0.06	0.02	0.01	0.06	0.06	0.06	0.12	0.01	0.1	0.02	0.19	0.08	0.05	0.03	0.06	0.04	0.09	0.07	0.11	0.1	0.07	0.1	0.07	0.04	11	3	2	10	10	10	18	2	14	2	29	12	6	4	9	6	14	11	16	15	10	16	12	6	LG1
PARG01265	8.97	9.87	8.28	9.13	6.37	7.7	5.1	3.96	5.3	7.42	6.46	9.33	3.82	8.77	7.95	7.88	7.74	7.94	7.91	8.31	7.55	10.19	7.9	9.09	834	727	623	701	516	608	356	271	339	449	471	656	238	562	608	548	556	550	549	565	516	791	639	629	LG1
PARG01266	35.82	32.05	41.78	38.92	59.97	49.71	55.17	64.15	74.27	66.15	63.97	68.49	61.96	35.84	38.62	50.06	56.34	68.94	60.99	49.28	51.15	47.89	40.22	57.21	1155	818	1090	1036	1685	1360	1336	1522	1647	1388	1616	1669	1340	796	1024	1207	1404	1656	1468	1161	1212	1289	1128	1372	LG1
PARG01267	25.14	23.73	21.96	25.36	20.69	22.96	22.58	16.46	17.77	19.07	24.46	24.28	9.14	21.25	17.98	24.64	24.48	25.42	29.06	26.28	24.69	27.88	31.05	25.18	1333	996	942	1110	956	1033	899	642	648	658	1016	973	325	776	784	977	1003	1004	1150	1018	962	1234	1432	993	LG1
PARG01268	35.02	32.95	34.35	32.5	34.11	33.33	32.94	37.66	34.95	35.19	33.79	34.2	33.33	32.79	29.85	32.22	33.8	31.95	33.43	33.65	33.44	32.13	34.44	34.19	8204	6109	6509	6284	6963	6624	5795	6491	5630	5364	6201	6055	5236	5290	5749	5643	6119	5575	5845	5759	5756	6282	7017	5957	LG1
PARG01269	0.85	1.09	1.02	0.88	0.81	0.85	0.85	0.61	0.82	0.51	0.87	0.85	0.68	0.52	0.7	0.72	0.88	1.12	0.87	0.83	0.34	0.91	1.02	1.14	108	110	105	93	90	92	81	57	72	42	87	82	58	46	73	69	87	106	83	77	32	97	113	108	LG1
PARG01270	11.29	11.57	6.5	2.44	6.82	4.69	15.56	18.51	4.98	6.3	13.65	3.22	1.26	5.11	7.29	8.51	2.81	3.07	13.48	8.77	4.66	15.59	10.05	10.48	988	802	460	176	520	348	1023	1192	300	359	936	213	74	308	525	557	190	200	881	561	300	1139	765	682	LG1
PARG01271	0	0	0	0	0	0	0	0	0	0	0	0	0	0	0	0	0.04	0	0	0	0	0	0.03	0	0	0	0	0	0	0	0	0	0	0	0	0	0	0	0	0	2	0	0	0	0	0	2	0	LG1
PARG01272	0.21	0	0	0	0.02	0	0.13	0.06	0.14	0.09	0.05	0	0	0	0	0.04	0	0	0.13	0.08	0.08	0.08	0.03	0.06	15	0	0	0	1	0	7	3	7	4	3	0	0	0	0	2	0	0	7	4	4	5	2	3	LG1
PARG01275	0	0	0	0.03	0	0	0.03	0	0	0	0	0	0	0	0.03	0	0	0	0	0.03	0	0	0.18	0	0	0	0	1	0	0	1	0	0	0	0	0	0	0	1	0	0	0	0	1	0	0	7	0	LG1
PARG01277	0.08	0.21	0	0.05	0	0	0.22	0.29	0.85	0	0.48	0	0	0.12	0.2	0.11	0.38	0	0.17	1.15	0.4	0.25	0.77	0.51	2	4	0	1	0	0	4	5	14	0	9	0	0	2	4	2	7	0	3	20	7	5	16	9	LG1
PARG01278	2.14	1.85	0.23	0.23	0.45	0.35	2.02	2.27	0.46	0.86	3.47	0	0	0.19	1.03	1.2	0.22	0.25	2.69	1.82	1.91	2.79	2.07	3.53	114	78	10	10	21	16	81	89	17	30	145	0	0	7	45	48	9	10	107	71	75	124	96	140	LG1
PARG01280	0.11	0	0	0.07	0.26	0.13	0.07	0.23	0.24	0.09	0.36	0.29	1.08	0.08	0.34	0	0	0	0.15	0.38	0	0	0.06	0	2	0	0	1	4	2	1	3	3	1	5	4	13	1	5	0	0	0	2	5	0	0	1	0	LG1
PARG01282	0.49	0.33	0.22	0.05	0.22	0.13	0.26	0.28	0.08	0.09	0.21	0	0	0.08	0.15	0.54	0.02	0	0.3	0.06	0.09	0.25	0.16	0.3	35	19	13	3	14	8	14	15	4	4	12	0	0	4	9	29	1	0	16	3	5	15	10	16	LG1
PARG01283	0.08	0	0.42	0	0.29	0.2	0.57	0.35	0.25	0	1.08	0	0	0	0	0.45	0	0	0.11	0.23	0	0	0.2	0.11	1	0	4	0	3	2	5	3	2	0	10	0	0	0	0	4	0	0	1	2	0	0	2	1	LG1
PARG01284	0.16	0	0	0	0.06	0	0.29	0.45	0.08	0.08	0.42	0.14	0	0	0	0.44	0.07	0	0	0.37	0	0.07	0	0.07	3	0	0	0	1	0	4	6	1	1	6	2	0	0	0	6	1	0	0	5	0	1	0	1	LG1
PARG01285	0	0	0	0	0	0	0.07	0.13	0	0	0.19	0	0	0.14	0	0.07	0.19	0	0.07	0.33	0.4	0.12	0.67	0.07	0	0	0	0	0	0	1	2	0	0	3	0	0	2	0	1	3	0	1	5	6	2	12	1	LG1
PARG01286	18.91	20.04	20.2	16.95	14.01	15.44	17.93	17.19	13.8	14.89	19.36	16.56	24.98	21.88	23.38	18.26	19.62	19.86	18.57	22.68	24.81	23.63	27.08	24.6	2750	2307	2376	2035	1775	1905	1958	1839	1380	1409	2205	1820	2436	2191	2795	1985	2204	2151	2015	2409	2651	2868	3425	2660	LG1
PARG01288	0	0	0	0	0	0	0	0.31	0.13	0	0.06	0.3	0.48	0	0.11	0.06	0.06	0.12	0.06	0.06	0	0.05	0.05	0	0	0	0	0	0	0	0	5	2	0	1	5	7	0	2	1	1	2	1	1	0	1	1	0	LG1
PARG01289	0.11	0.29	0.25	6.94	0.35	3.56	0.89	3.62	21.06	0.13	37.83	51.14	43.59	0.68	0.18	1.28	18.35	11.06	1.38	5.54	0.99	6.65	2.11	5.64	8	17	15	418	22	220	49	194	1056	6	2161	2818	2132	34	11	70	1034	601	75	295	53	405	134	306	LG1
PARG01290	20.2	23.77	20.99	21.16	15.75	18.38	14.7	12.33	13.7	15.81	17.44	17.76	15.63	23.44	27.95	21.61	23.74	22.02	19.12	14.58	15.25	20.54	15.02	14.95	2761	2572	2321	2387	1876	2132	1509	1240	1288	1406	1868	1835	1433	2207	3141	2209	2508	2242	1951	1456	1532	2343	1786	1520	LG1
PARG01291	7.82	8.78	9.64	10.5	7.9	9.17	6.89	6.96	6	9.48	7.94	9	6.98	8.7	9.68	9.62	10.91	9.56	7.89	6.27	6.71	9.16	7.14	5.41	1082	961	1078	1199	952	1076	716	708	571	853	860	941	647	829	1101	995	1166	985	814	633	682	1057	859	556	LG1
PARG01294	0.03	0	0	0	0	0	0.02	0.04	0	0	0	0	0	0	0	0	0	0	0	0.02	0.02	0	0	0	2	0	0	0	0	0	1	2	0	0	0	0	0	0	0	0	0	0	0	1	1	0	0	0	LG1
PARG01295	1.37	2.1	2.43	2.85	4.07	3.49	1.79	2.15	0.59	2	2.72	1.3	0.86	0.9	0.62	1.8	3.42	1.24	2.2	0.56	0.6	0.58	0.95	1.66	91	110	130	156	235	196	89	105	27	86	141	65	38	41	34	89	175	61	109	27	29	32	55	82	LG1
PARG01298	35.56	36.98	33.32	41.55	32.17	36.73	32.7	29.16	31.03	38.06	37.7	40.68	22.67	37.54	36.03	38.84	37.45	35.04	38.35	38.58	37.1	39.25	34.72	30.67	2030	1671	1539	1958	1600	1779	1402	1225	1218	1414	1686	1755	868	1476	1691	1658	1652	1490	1634	1609	1556	1870	1724	1302	LG1
PARG01299	1.66	1.23	1.87	1.49	0.85	1.14	1.07	1.2	0.83	1.76	0.84	1.59	1.49	2.12	1.56	2.18	0.63	1.3	0.88	1.45	1.4	2.09	0.76	0.38	58	34	53	43	26	34	28	31	20	40	23	42	35	51	45	57	17	34	23	37	36	61	23	10	LG1
PARG01300	0.4	0.49	0.62	0.38	0.45	0.42	0.81	0.45	0.76	0.66	0.84	0.64	0.17	0.38	0.58	0.65	0.65	0.52	0.63	0.67	0.71	0.56	0.6	0.22	61	59	76	48	60	54	92	50	80	65	100	73	17	40	73	74	76	59	72	74	79	71	79	25	LG1
PARG01301	0	0	0	0	0	0	0	0	0	0	0	0	0	0	0	0	0	0	0	0	0	0	0.05	0	0	0	0	0	0	0	0	0	0	0	0	0	0	0	0	0	0	0	0	0	0	0	1	0	LG1
PARG01302	0	0	0	0	0	0	0	0	0	0	0	0	0	0	0	0	0	0	0	0	0	0.22	0.34	0.05	0	0	0	0	0	0	0	0	0	0	0	0	0	0	0	0	0	0	0	0	0	5	8	1	LG1
PARG01303	0	0.08	0.03	0.1	0.12	0.11	0.1	0.06	0.09	0.03	0.08	0.19	0	0.06	0	0.05	0.05	0	0.03	0.06	0.17	0.05	0.19	0.11	0	6	2	8	10	9	7	4	6	2	6	14	0	4	0	4	4	0	2	4	12	4	16	8	LG1
PARG01306	0.43	0.3	0.68	1.6	1.84	1.72	1.05	1.11	1.77	3.65	1.16	0.86	0.24	0.2	0.29	1.32	2.37	0.87	1.16	0.85	1.99	0.96	1.39	1.09	70	39	90	216	262	239	129	133	199	388	149	106	26	22	39	162	300	106	142	102	239	131	197	132	LG1
PARG01307	0	0	0	0	0	0	0	0	0	0	0	0	0	0	0	0	0	0	0	0	0	0	0.11	0	0	0	0	0	0	0	0	0	0	0	0	0	0	0	0	0	0	0	0	0	0	0	2	0	LG1
PARG01309	0	0	0.09	0	0.07	0.04	0.08	0	0	0.05	0.04	0.04	0	0	0.04	0	0	0	0	0	0	0	0.15	0.1	0	0	5	0	4	2	4	0	0	2	2	2	0	0	2	0	0	0	0	0	0	0	9	5	LG1
PARG01310	7.64	10.56	11.49	8.33	7.39	7.84	6.59	8.19	5.2	13.48	7.79	10.59	10.78	9.06	10.74	10.15	7.19	8.16	8.25	7.26	10.85	8.86	8.44	5.99	278	304	338	250	234	242	180	219	130	319	222	291	263	227	321	276	202	221	224	193	290	269	267	162	LG1
PARG01311	12.35	17.99	17.77	13.95	10.81	12.34	12.45	12.07	12.28	9.1	11.67	10.08	16.57	16.93	19.23	16.11	14.83	15.72	14.58	11.97	10.83	12.86	10.91	11.23	2007	2314	2337	1872	1531	1702	1520	1444	1373	962	1486	1238	1806	1895	2570	1958	1863	1904	1769	1422	1294	1745	1543	1358	LG1
PARG01312	2.68	2.3	2.54	2.27	1.93	2.1	2.07	1.89	2.1	1.62	2.73	2.2	1.84	2.13	2.41	1.77	1.87	2.28	1.72	2.35	2.58	2.25	2.11	2.09	150	102	115	105	94	100	87	78	81	59	120	93	69	82	111	74	81	95	72	96	106	105	103	87	LG1
PARG01316	22.29	21.49	17.27	19.44	15.79	17.57	18.71	13.12	14.25	12.8	19.82	19.16	8.73	17.36	17.76	17.66	19.25	21.46	19.04	19.1	16.39	20.82	20.81	19.66	2772	2115	1737	1995	1711	1853	1747	1200	1218	1036	1931	1800	728	1487	1816	1642	1850	1988	1767	1735	1497	2161	2251	1818	LG1
PARG01317	19.36	23.47	24.04	20.29	16.07	18.13	17.63	16.85	17.24	21.05	17.63	23.35	20.44	20.63	23.35	20.94	19.54	19.47	18.85	18.21	18.7	19.28	16.3	17.12	1820	1747	1829	1575	1317	1446	1245	1166	1115	1288	1299	1659	1289	1336	1805	1472	1420	1364	1323	1251	1292	1513	1333	1197	LG1
PARG01318	9.02	7.83	6.57	8.27	8.73	8.51	8.76	8.01	6.77	4.84	10.22	8.17	3.66	7.06	6.36	7.37	7.21	8.56	7.48	6.79	6.87	8.09	9.22	7.05	3228	2217	1902	2443	2722	2582	2353	2107	1666	1126	2864	2208	878	1739	1870	1972	1994	2282	1996	1774	1805	2415	2869	1875	LG1
PARG01319	10.74	12.45	15.32	10.06	11.52	10.81	9.78	10.73	10.17	13.35	9.22	10.04	19.7	12.43	13.85	9.82	10.08	8.41	10.19	9.62	10.85	8.11	5.98	8	706	648	815	546	660	603	483	519	460	571	475	499	869	563	749	483	512	412	500	462	524	445	342	391	LG1
PARG01320	0	0	0	0	0	0	0	0	0	0	0	0	0	0	0	0	0.77	0	0.43	0.12	0.43	1.31	1.47	2.27	0	0	0	0	0	0	0	0	0	0	0	0	0	0	0	0	13	0	7	2	7	24	28	37	LG1
PARG01321	0	0	0	0	0.11	0.08	0	0	0	0.1	0	0	0	0	0.08	0	0	0	0	0	0	0	0	0.09	0	0	0	0	3	2	0	0	0	2	0	0	0	0	2	0	0	0	0	0	0	0	0	2	LG1
PARG01324	0	0	0	0	0	0	0	0	0	0	0	0	0.07	0	0	0	0	0	0	0	0	0	0	0	0	0	0	0	0	0	0	0	0	0	0	0	2	0	0	0	0	0	0	0	0	0	0	0	LG1
PARG01325	0	0	0	0	0	0	0	0	0	0	0.02	0	0	0	0	0	0	0	0	0	0	0	0	0	0	0	0	0	0	0	0	0	0	0	1	0	0	0	0	0	0	0	0	0	0	0	0	0	LG1
PARG01327	0	0	0	0	0	0	0	0	0	0	0	0	0	0	0	0	0	0	0	0	0.06	0	0	0	0	0	0	0	0	0	0	0	0	0	0	0	0	0	0	0	0	0	0	0	2	0	0	0	LG1
PARG01329	3.61	3.7	3.6	3.53	3.31	3.42	2.81	3.22	3.09	5.21	3.15	3.97	3.22	2.87	3.57	3.35	4.05	4.4	2.93	4.6	4.73	3.02	3.47	2.41	219	178	177	177	175	176	128	144	129	206	150	182	131	120	178	152	190	199	133	204	211	153	183	109	LG1
PARG01330	0.12	0.15	0.27	0.17	0.17	0.17	0.22	0.26	0.1	0.18	0.06	0.06	0.43	0.28	0.2	0.22	0.16	0.03	0.19	0.56	0.85	0.2	0.44	0.06	5	5	9	6	6	6	7	8	3	5	2	2	12	8	7	7	5	1	6	17	26	7	16	2	LG1
PARG01332	19.37	17.97	15.36	17.73	16.08	16.89	17.49	12.45	15.21	12.09	19.08	15.14	10.96	16.65	16.32	16.81	16.18	19.37	16.09	17.94	15.07	17.97	18.65	16.98	2279	1674	1462	1722	1649	1686	1545	1078	1231	926	1759	1346	865	1349	1579	1479	1471	1698	1413	1542	1303	1765	1909	1486	LG1
PARG01333	16.16	17.99	13.81	16.63	13.84	15.2	16.81	12.87	11.63	14.32	12.69	15.37	6.42	12.82	13.52	14.94	16.36	18.42	18.96	15.64	17.18	16.9	14.96	13.81	1089	960	753	925	813	869	851	638	539	628	670	783	290	595	749	753	852	925	954	770	851	951	877	692	LG1
PARG01335	7.62	7.33	7.08	7.77	9.17	8.48	8.45	8.34	7.65	7.24	10.64	7.75	5.14	6.97	6.1	8.23	7.5	8.76	8.72	7.62	7.75	8.51	8.76	8.29	946	721	711	797	992	894	788	762	653	585	1035	727	428	596	623	764	720	810	808	691	707	882	946	766	LG1
PARG01336	0	0	0	0	0	0	0	0	0	0	0	0	0	0	0	0	0	0.1	0	0	0	0	0	0	0	0	0	0	0	0	0	0	0	0	0	0	0	0	0	0	0	1	0	0	0	0	0	0	LG1
PARG01337	21.4	22	18.5	19.75	20.65	20.2	20.71	18.35	19.21	22.03	21.31	21.21	18.4	21.41	21.71	23.42	18.84	20.19	22.21	20.23	19.4	20.43	20.21	16.96	1254	1020	877	955	1054	1004	911	791	774	840	978	939	723	864	1046	1026	853	881	971	866	835	999	1030	739	LG1
PARG01338	11.73	11.11	12.37	8.71	11.18	9.98	12.13	13.01	10.09	13.5	15.29	13.84	11.1	12.31	8.85	8.38	8.62	7.7	10.69	11.38	10.67	14	16.17	13.72	1758	1318	1500	1078	1460	1269	1365	1435	1040	1317	1795	1568	1116	1271	1091	939	998	860	1196	1246	1175	1752	2108	1530	LG1
PARG01339	15.94	17.15	16.08	17.17	16.66	16.9	16.32	14.33	16.54	13.12	14.92	13.34	17.17	18.01	16.88	15.81	17.64	15.79	15.92	15.91	15.23	13.11	15.03	12.91	2346	1997	1914	2085	2136	2110	1803	1552	1674	1256	1720	1483	1695	1825	2042	1740	2006	1731	1748	1710	1647	1610	1924	1413	LG1
PARG01341	132.48	144.79	137.96	136.44	134.75	135.57	156.58	148.06	167.07	188.82	136.46	154.72	112.54	144.93	145.28	155.74	169.66	126.24	154.52	148.65	163.06	160.57	151.14	143.29	4811	4162	4053	4090	4264	4177	4270	3956	4172	4462	3882	4246	2741	3625	4338	4229	4761	3415	4188	3944	4351	4867	4774	3870	LG1
PARG01342	0.23	0	0	0	0.43	0.18	0.2	0.21	0.88	0.12	0	0.3	1.24	0.44	0.09	0	0.1	0.41	0.3	0.21	0	0	0.43	0.61	3	0	0	0	5	2	2	2	8	1	0	3	11	4	1	0	1	4	3	2	0	0	5	6	LG1
PARG01344	28.21	17.47	14.16	10.54	17.89	14.31	23.76	49.8	23.88	22.46	50.49	28.49	52.12	23.83	17.52	11.77	13.84	10.91	16.32	26.97	12.61	19.3	50.54	52.62	6798	3332	2761	2097	3756	2926	4300	8830	3957	3522	9531	5189	8424	3956	3471	2121	2577	1959	2936	4749	2232	3882	10594	9431	LG1
PARG01345	0.48	0.55	0.31	0.05	0.23	0.14	0.65	0.52	0.31	0.2	0.32	0.17	0.18	0.27	0.38	0.3	0.16	0.09	0.37	0.25	0.18	0.28	0.18	0.28	89	81	46	7	37	22	91	71	40	24	47	24	23	35	58	42	23	13	52	34	25	44	29	39	LG1
PARG01346	0.05	0.01	0	0	0	0	0.02	0.01	0.03	0	0	0	0.09	0.03	0.01	0	0.01	0.04	0.01	0	0	0	0	0.01	10	2	0	0	0	0	3	2	4	0	0	0	12	4	2	0	1	6	2	0	0	0	0	2	LG1
PARG01347	0.05	0.01	0	0	0	0	0.05	0.18	0.11	0.16	0.31	0.14	1.03	0.18	0.05	0.01	0.02	0	0.02	0.06	0	0.02	1.34	1.54	10	2	0	0	0	0	8	29	16	23	52	22	149	26	8	2	3	0	4	10	0	4	250	247	LG1
PARG01348	2.16	1.92	1.62	2.17	2.61	2.4	3.8	2.76	4.48	2.65	2.25	1.88	1.44	1.71	1.24	2.22	2.55	1.95	3.22	6.07	6.87	2.22	2.93	2.36	134	94	81	111	141	126	177	126	191	107	109	88	60	73	63	103	122	90	149	275	313	115	158	109	LG1
PARG01349	0.04	0.05	0	0	0	0	0.05	0.11	0	0	0.1	0.1	0	0	0.05	0.16	0.05	0.21	0	0	0	0.09	0	0	1	1	0	0	0	0	1	2	0	0	2	2	0	0	1	3	1	4	0	0	0	2	0	0	LG1
PARG01355	0.02	0.02	0.06	0	0.02	0.01	0.03	0.04	0.06	0.04	0.05	0.03	0	0.01	0.02	0.05	0.02	0.03	0.04	0.01	0	0.05	0	0	2	2	5	0	2	1	2	3	4	3	4	2	0	1	2	4	2	2	3	1	0	4	0	0	LG1
PARG01356	0	0	0	0	0	0	0	0	0	0.04	0.1	0	0	0	0	0	0	0	0.03	0	0	0	0	0	0	0	0	0	0	0	0	0	0	2	6	0	0	0	0	0	0	0	2	0	0	0	0	0	LG1
PARG01357	0.07	0.06	0.05	0.04	0	0.02	0.04	0.06	0.11	0.04	0.06	0.06	0.03	0.14	0.02	0.09	0.03	0.03	0.01	0.14	0.14	0.04	0.05	0.16	10	7	6	5	0	2	4	6	11	4	7	7	3	14	3	10	4	3	1	15	15	5	6	18	LG1
PARG01358	0.27	0.33	0.07	0.03	0.06	0.04	0.09	0.12	0.01	0.29	0.12	0.18	0.28	0.36	0.19	0.06	0.06	0.04	0.09	0.21	0.1	0.12	0.09	0.41	73	70	15	6	14	10	19	24	2	50	25	36	51	66	42	13	12	7	19	41	19	27	22	81	LG1
PARG01359	0	0	0	0	0	0	0	0	0	0	0.03	0	0	0	0	0	0	0	0	0	0	0	0	0	0	0	0	0	0	0	0	0	0	0	1	0	0	0	0	0	0	0	0	0	0	0	0	0	LG1
PARG01360	0.04	0	0	0	0	0	0	0	0	0	0.06	0	0	0	0	0	0	0	0	0	0	0	0	0	1	0	0	0	0	0	0	0	0	0	1	0	0	0	0	0	0	0	0	0	0	0	0	0	LG1
PARG01361	0	0	0	0	0	0	0	0	0	0	0	0	0	0	0	0	0	0	0.07	0.02	0.18	0	0	0	0	0	0	0	0	0	0	0	0	0	0	0	0	0	0	0	0	0	6	2	16	0	0	0	LG1
PARG01362	0	0	0	0	0	0	0.09	0	0	0	0	0	0	0	0	0	0	0	0	0	0	0	0	0	0	0	0	0	0	0	2	0	0	0	0	0	0	0	0	0	0	0	0	0	0	0	0	0	LG1
PARG01363	3.78	3.72	4.04	2.3	3.56	2.95	3.72	5.18	4.57	4.86	4.07	3.46	2.82	4.6	1.97	2.35	2.01	1.99	3.07	4.58	3.28	2.77	4.39	3.86	515	401	445	259	423	341	381	519	428	431	435	356	258	432	221	239	212	202	312	456	328	315	521	391	LG1
PARG01364	4.12	4.48	5.12	3.08	3.22	3.15	3.41	3.13	3.07	3.04	3.94	3.56	5.62	3.8	4.41	3.33	3.28	3.82	3.31	1.22	0.93	3.73	3.48	4.22	696	600	701	430	474	452	433	390	357	334	522	455	637	443	613	421	429	481	418	151	116	526	512	531	LG1
PARG01365	62.14	11.8	28.07	42.93	114.69	79.77	27.74	217.2	70.97	86.25	57.71	66.46	410.81	217.72	30.3	52.13	22.23	8.65	26.9	72.26	65.76	2.46	158.25	209.56	2055	309	751	1172	3305	2238	689	5285	1614	1856	1495	1661	9112	4959	824	1289	568	213	664	1746	1598	68	4552	5154	LG1
PARG01366	0.53	0.41	0.48	0.71	0.94	0.83	0.89	0.9	1.34	1.15	0.91	0.87	0.57	0.39	0.33	0.59	0.76	0.78	0.41	0.46	0.32	0.7	0.24	0.91	45	28	33	50	70	60	57	57	79	64	61	56	33	23	23	38	50	50	26	29	20	50	18	58	LG1
PARG01370	0	0	0.01	0	0	0	0	0	0	0	0	0	0	0	0.01	0	0	0.01	0	0	0	0.01	0.06	0.06	0	0	2	0	0	0	0	0	0	0	0	0	0	0	2	0	0	2	0	0	0	1	10	8	LG1
PARG01371	5.18	6.13	5.43	4.36	4.16	4.26	5.09	3.91	4.71	5.38	5.04	4.87	4.3	4.58	4.76	4.45	4.96	4.81	4.81	4.27	4.49	4.64	3.79	4.3	697	653	591	484	488	486	514	387	436	471	531	495	388	424	527	448	516	482	483	420	444	521	444	430	LG1
PARG01372	0.14	0	0	0.19	0.13	0.17	0.12	0.1	0.25	0.07	0.04	0.17	0.62	0.02	0	0.08	0.17	0.06	0.08	0.04	0.04	0	0.13	0.08	10	0	0	11	8	10	6	5	12	3	2	9	29	1	0	4	9	3	4	2	2	0	8	4	LG1
PARG01373	0.35	0.27	0.19	0.34	0.35	0.35	0.38	0.27	0.3	0.16	0.37	0.29	0.07	0.3	0.16	0.25	0.37	0.49	0.41	0.33	0.17	0.29	0.23	0.6	42	26	19	34	37	36	35	24	25	13	35	27	6	25	16	23	35	44	37	29	15	29	24	54	LG1
PARG01374	3.11	3.72	3.64	3.42	2.74	3.08	2.82	2.54	2.8	3.15	3.57	3.48	2.5	3.82	5.14	4.1	3.33	3.09	2.89	2.16	2.12	4.07	2.46	2.73	150	142	142	136	115	126	102	90	93	99	135	127	81	127	204	148	124	111	104	76	75	164	103	98	LG1
PARG01375	0.18	0.09	0.05	0	0.04	0	0.29	0	0	0.28	0.09	0	0.05	0	0	0	0.19	0	0.05	0.15	0.45	0.18	0.25	0.25	5	2	1	0	1	0	6	0	0	5	2	0	1	0	0	0	4	0	1	3	9	4	6	5	LG1
PARG01376	5.11	3.19	3.77	41.04	51.18	46.24	50.65	44.51	113.26	7.22	20.53	37.59	29.89	13.57	8.36	37.13	26.79	57.92	30.17	26.15	12.31	11.67	18.48	15.62	517	256	309	3430	4515	3972	3851	3316	7885	476	1628	2876	2030	946	696	2811	2096	4368	2280	1934	916	986	1627	1176	LG1
PARG01377	0	0	0	0.08	0.14	0.15	0	0.17	0.18	0	0.48	0.59	0.28	0	0.08	0	0.16	0.25	0.59	0.09	0	0.08	0	0.08	0	0	0	1	2	2	0	2	2	0	6	7	3	0	1	0	2	3	7	1	0	1	0	1	LG1
PARG01378	26.43	22.67	10.68	6.25	13.55	10	37.1	36.89	7.88	10.61	26.82	2.98	10.21	17	18.59	22.29	5.29	5.63	27.81	23.02	12.73	34.18	28.8	25.23	517	351	169	101	231	166	545	531	106	135	411	44	134	229	299	326	80	82	406	329	183	558	490	367	LG1
PARG01379	7.49	6.7	5.93	7.14	10.36	8.8	8.7	8.59	8.12	8.77	9.56	8.62	6.77	6.18	6.71	6.1	6.12	5.3	7.32	5.82	7.08	7.6	8.66	9.14	315	223	202	248	380	314	275	266	235	240	315	274	191	179	232	192	199	166	230	179	219	267	317	286	LG1
PARG01380	15.75	14.36	11.45	24.41	14.56	19.36	13.27	6.36	10.75	9.68	18.55	23.36	10.19	12.15	9	18.31	24.46	23.97	13.49	18.25	18.87	11.92	33.95	17.91	1323	955	778	1693	1066	1380	837	393	621	529	1221	1483	574	703	622	1150	1588	1500	846	1120	1165	836	2481	1119	LG1
PARG01381	5.14	6.44	6.48	5.25	2.4	3.8	5.37	2.43	3.23	6.67	8.11	7.27	9.78	8.64	7.45	8.5	7.38	5.28	4.97	1.42	1.24	5.23	47.89	21.77	204	202	208	172	83	128	160	71	88	172	252	218	260	236	243	252	226	156	147	41	36	173	1652	642	LG1
PARG01382	3.56	1.59	3.52	0.55	1.91	1.25	3.39	3.6	0.99	1.67	1.51	0.93	0.6	1.13	0.61	4.72	1.04	2.03	1.79	1.04	0.55	1.15	3.94	3.09	141	50	113	18	66	42	101	105	27	43	47	28	16	31	20	140	32	60	53	30	16	38	136	91	LG1
PARG01383	9.84	9.22	9.16	10.21	9.61	9.9	9.84	10.14	10.97	11.78	10.8	11.18	10.87	10.83	7.73	8.97	9.21	9.06	8.36	10.89	11.18	9.56	13.03	12.21	1898	1408	1430	1626	1615	1620	1426	1439	1455	1479	1633	1630	1407	1439	1226	1294	1373	1302	1204	1535	1585	1539	2187	1752	LG1
PARG01384	10.78	10.45	10.1	9.93	9.9	9.91	11.05	9.94	10.41	10.34	10.05	10.73	9.07	9.27	8.48	10.44	9.66	9.01	9.68	9.99	10.97	9.64	10.08	9	1688	1295	1279	1283	1350	1316	1299	1145	1121	1053	1233	1269	952	1000	1092	1222	1168	1051	1131	1143	1262	1259	1372	1048	LG1
PARG01385	0.94	0.65	0.98	0.99	1.81	1.41	1.18	1.67	0.88	1.04	1.24	0.76	1.22	0.77	0.75	0.9	0.7	0.65	0.71	1.39	1.42	0.41	1.92	0.89	100	55	84	87	167	127	94	130	64	72	103	61	87	56	65	71	57	51	56	108	111	36	177	70	LG1
PARG01386	0	0.02	0	0	0	0	0	0.02	0	0.05	0.02	0	0	0.03	0	0	0.02	0	0	0	0.02	0	0	0	0	1	0	0	0	0	0	1	0	2	1	0	0	1	0	0	1	0	0	0	1	0	0	0	LG1
PARG01389	86.42	93.26	97.69	86.33	84.56	85.42	83.62	92.09	77.38	102.78	92.18	97	92.42	100.78	91.96	86.19	93.25	84.97	87.53	80.61	85.98	91.39	98.15	95.73	5691	4861	5204	4693	4852	4772	4135	4462	3504	4404	4755	4827	4082	4571	4979	4244	4745	4168	4302	3878	4160	5023	5622	4688	LG1
PARG01390	6.37	5.73	5.68	3.43	4.26	3.85	5.49	4.43	3.27	5.29	6.04	6.65	1.58	4.55	4.79	4.19	3.72	3.5	5.62	5.92	5.68	7.47	7.42	5.87	711	506	513	316	414	365	460	364	251	384	528	561	118	350	440	350	321	291	468	483	466	696	720	487	LG1
PARG01391	0.22	0.1	0.15	0.37	0.52	0.43	0.52	1.3	0.21	0.38	0.03	0.19	8.01	1.96	0.57	0.46	0.13	0.36	0.49	0.28	0.53	0.37	4.44	1.9	11	4	6	15	22	18	19	47	7	12	1	7	263	66	23	17	5	13	18	10	19	15	189	69	LG1
PARG01392	30.42	30.5	25.57	32.47	27.04	29.68	30.16	25.45	30.22	25.13	31.63	31.11	26.05	29.53	30.01	29.38	30.94	31.61	29.16	29.76	32.13	28.53	29.78	23.32	2793	2216	1899	2461	2163	2312	2079	1719	1908	1501	2275	2158	1604	1867	2265	2017	2195	2162	1998	1996	2167	2186	2378	1592	LG1
PARG01393	45.09	40.71	34.09	46.61	37.27	41.82	35.66	28.96	33.67	30.18	42.39	39.26	20.21	39.08	35.29	41.11	40.08	41.41	42.32	43.77	38.94	45.65	46.18	34.92	4657	3328	2848	3974	3354	3664	2766	2201	2391	2028	3430	3064	1400	2780	2997	3175	3199	3186	3262	3303	2955	3935	4148	2682	LG1
PARG01394	0.38	0.23	0.22	0.15	0.12	0.14	0.52	0.2	0.38	0.23	0.27	0.42	0.42	0.67	0.36	0.38	0.27	0.38	0.25	0.1	0.09	0.26	0.56	0.72	36	17	17	12	10	11	37	14	25	14	20	30	27	44	28	27	20	27	18	7	6	21	46	51	LG1
PARG01395	0	0	0.14	0	0	0	0	0	0	0	0	0	0	0	0	0	0	0	0	0	0	0	0	0	0	0	2	0	0	0	0	0	0	0	0	0	0	0	0	0	0	0	0	0	0	0	0	0	LG1
PARG01396	0.16	0	0	0	0	0	0.33	0	0.36	0	0	0.22	0	0.12	0	0	0	0.11	0.11	0.34	0	0.39	0.09	0.11	2	0	0	0	0	0	3	0	3	0	0	2	0	1	0	0	0	1	1	3	0	4	1	1	LG1
PARG01406	0	0	0.02	0	0.08	0.03	0.04	0.14	0.02	0.12	0	0	0.04	0	0	0	0	0	0	0.07	0.05	0	0.03	0.04	0	0	1	0	5	2	2	8	1	6	0	0	2	0	0	0	0	0	0	4	3	0	2	2	LG1
PARG01407	0.27	0.48	0.61	1.79	1.82	1.8	0.58	0	0.24	0.76	0.56	0.29	0.08	0.32	0.27	0.66	1.2	1.1	0.59	0.52	0.15	0.98	0.5	0.37	5	7	9	27	29	28	8	0	3	9	8	4	1	4	4	9	17	15	8	7	2	15	8	5	LG1
PARG01410	0	0	0	0	0	0	0	0	0	0	0	0	0	0	0	0.04	0	0	0	0.04	0	0	0	0	0	0	0	0	0	0	0	0	0	0	0	0	0	0	0	1	0	0	0	1	0	0	0	0	LG1
PARG01411	0.07	0	0.14	0.06	0.08	0.05	0	0.06	0	0.35	0.12	0.12	0	0	0	0	0.18	0	0.06	0.06	0	0	0.03	0	3	0	5	2	3	2	0	2	0	10	4	4	0	0	0	0	6	0	2	2	0	0	1	0	LG1
PARG01412	0	0.04	0	0	0	0	0	0	0	0	0	0.04	0	0	0	0.11	0	0.07	0	0.08	0	0	0	0	0	2	0	0	0	0	0	0	0	0	0	2	0	0	0	6	0	4	0	4	0	0	0	0	LG1
PARG01414	6.15	6.42	4.96	2.68	3.1	2.9	2.62	7.57	1.67	2.9	2.62	2.71	8.19	6.19	7.38	2.85	1.91	2.53	5.05	3.03	3.9	1.57	1.22	0.11	75	62	49	27	33	30	24	68	14	23	25	25	67	52	74	26	18	23	46	27	35	16	13	1	LG1
PARG01416	7.61	10.17	9.92	8.8	6.73	7.73	7.44	6.16	7.54	6.92	9.88	9.82	9.87	10.06	12.95	9.18	8.76	9.49	8.62	8.4	9.16	11.32	9.38	8.52	1339	1415	1412	1277	1031	1154	982	797	912	792	1361	1305	1164	1219	1872	1207	1190	1243	1132	1079	1183	1662	1435	1114	LG1
PARG01417	38.48	37.07	35.03	39.18	31.79	35.38	36.82	28.23	33.03	34.15	38.54	39.38	26.94	36.44	34.74	37.19	37.7	39.97	40.41	34.98	35.75	40.76	40.34	39.42	5833	4448	4296	4903	4199	4551	4192	3149	3443	3369	4577	4511	2739	3805	4331	4216	4417	4514	4572	3874	3982	5158	5320	4445	LG1
PARG01418	53.34	58.78	53.91	59.85	44.32	51.89	47.48	34.83	47.19	62.43	60.39	69.55	31.52	53.15	63.82	62.18	63.3	60.81	61.53	26.85	30.03	76.8	49.02	65.41	1963	1712	1605	1818	1421	1620	1312	943	1194	1495	1741	1934	778	1347	1931	1711	1800	1667	1690	722	812	2359	1569	1790	LG1
PARG01419	9.79	9.08	7.53	10.93	9.09	9.99	10.18	7.33	6.7	8.46	7.24	11.62	3.74	8.18	7.6	10.76	9.83	11.38	9.01	8.4	10.75	8.83	8.32	7.97	801	588	498	738	648	693	625	441	377	450	464	718	205	461	511	658	621	693	550	502	646	603	592	485	LG1
PARG01420	12.17	13.45	10.16	12.36	14.41	13.37	12.48	13.17	17.89	24.59	12.69	21.34	12.36	11.2	12.87	12.96	15.76	13.01	15.37	12.83	13.71	16.57	13.04	17.14	191	167	129	160	197	178	147	152	193	251	156	253	130	121	166	152	191	152	180	147	158	217	178	200	LG1
PARG01421	69.98	70.42	77.31	73.68	74.47	74.08	68.93	84.54	66.02	77.86	69.85	69.71	65.65	70.15	59.68	68.35	69.69	65.17	64.79	72.29	72.33	68.23	68.36	72.03	5489	4372	4906	4771	5090	4930	4060	4879	3561	3974	4292	4132	3454	3790	3849	4009	4224	3808	3793	4143	4169	4467	4664	4202	LG1
PARG01424	11.91	11.96	12.02	12.13	13	12.58	11.42	12.01	12.74	10.76	11.91	12.69	10.59	10.22	8.69	11.02	10.63	10.66	10.48	11.9	10.74	10.64	11.79	10.97	1092	868	891	918	1038	978	786	810	803	642	855	879	651	645	655	755	753	728	717	797	723	814	940	748	LG1
PARG01425	10.45	5.67	8.42	8.6	20	14.45	6	12.27	7.16	9.48	5.86	6.76	10.6	9.59	4.23	8.09	5.79	4.34	8.96	11.62	9.51	5.73	12.01	11.23	2023	869	1319	1374	3372	2373	872	1747	953	1194	888	989	1376	1278	673	1171	866	626	1294	1643	1353	925	2021	1617	LG1
PARG01426	0	0	0	0.1	0.19	0.14	0	0.11	0.06	0	0	0	0.12	0	0.1	0	0	0	0	0	0.11	0	0.38	0	0	0	0	2	4	3	0	2	1	0	0	0	2	0	2	0	0	0	0	0	2	0	8	0	LG1
PARG01427	22	22.94	20.26	25.15	25.93	25.55	26.22	27.92	28.84	28.97	24.9	27.45	24.99	23.64	24.05	25.35	30.12	23.84	23.07	25.16	24.69	22.61	23.54	22.54	2013	1662	1500	1900	2068	1984	1802	1880	1815	1725	1785	1898	1534	1490	1810	1735	2130	1625	1576	1682	1660	1727	1874	1534	LG1
PARG01428	0.57	0.72	0.66	0.34	0.51	0.45	0.46	0.77	0.46	0.15	0.81	0.42	0.33	0.28	0.61	0.3	0.16	0.13	0.38	0.04	0.21	0.11	0.33	0.25	18	18	17	9	14	12	11	18	10	3	20	10	7	6	16	7	4	3	9	1	5	3	9	6	LG1
PARG01429	13.78	14.66	12.63	7.86	15.97	12.02	16.56	22.41	19.39	24.16	14.7	15.04	10.39	13.77	6.22	10.41	7.51	5.95	12.6	11.84	8.87	14.62	20.08	19.43	827	696	613	389	835	612	746	989	800	943	691	682	418	569	307	467	348	266	564	519	391	732	1048	867	LG1
PARG01432	0	0	0	0	0	0	0	0	0	0	0	0	0	0	0	0	0	0	0	0.18	0.22	0	0.06	0	0	0	0	0	0	0	0	0	0	0	0	0	0	0	0	0	0	0	0	14	18	0	6	0	LG1
PARG01433	0	0	0	0	0	0	0	0	0	0	0	0	0	0	0	0	0	0	0.04	0.02	0.11	0	0.02	0	0	0	0	0	0	0	0	0	0	0	0	0	0	0	0	0	0	0	4	2	10	0	2	0	LG1
PARG01435	0.03	0	0	0	0	0	0	0.03	0.06	0.02	0.02	0.02	0.09	0	0.05	0.03	0	0	0.05	0	0	0.02	0	0.1	2	0	0	0	0	0	0	2	3	1	1	1	5	0	3	2	0	0	3	0	0	1	0	6	LG1
PARG01436	0.06	0.1	0.04	0.24	0.1	0.16	0.09	0.19	0.14	0.15	0.19	0.1	0	0.1	0.04	0.08	0.1	0.08	0.17	0.12	0.15	0.07	0.17	0.03	6	8	3	20	9	14	7	14	10	10	15	8	0	7	3	6	8	6	13	9	11	6	15	2	LG1
PARG01437	6.08	6.17	5.83	4.74	4.32	4.52	4.9	4.23	4.52	4.58	4.96	5.13	6.68	6.42	7.45	5.13	5.1	5.9	5.75	8.79	12.13	4.88	6.11	4.25	510	410	396	328	316	322	309	261	261	250	326	325	376	371	514	322	331	369	360	539	748	342	446	265	LG1
PARG01438	1.06	0.61	0.17	0.08	0.09	0.1	0.44	0.6	0.12	0.57	0.33	0.4	1.01	1.46	0.87	0.33	0.14	0.15	0.5	0.45	0.19	0.41	0.21	0.81	77	35	10	5	6	6	24	32	6	27	19	22	49	73	52	18	8	8	27	24	10	25	13	44	LG1
PARG01439	0.08	0.03	0.02	0.1	0.07	0.08	0.23	0.15	0.03	0.07	0.06	0.15	0.07	0.09	0.06	0.08	0.03	0.05	0.05	0.17	0.13	0.06	0.01	0.01	9	3	2	9	7	8	20	13	2	5	5	13	5	7	6	7	3	4	4	14	11	6	1	1	LG1
PARG01443	0	0	0	0	0	0	0	0	0	0.02	0	0	0	0	0	0	0	0	0	0.02	0	0	0	0	0	0	0	0	0	0	0	0	0	1	0	0	0	0	0	0	0	0	0	1	0	0	0	0	LG1
PARG01444	0.05	0	0	0	0	0	0	0	0	0	0	0	0.07	0	0	0	0.13	0.07	0	0	0.07	0.06	0	0	2	0	0	0	0	0	0	0	0	0	0	0	2	0	0	0	4	2	0	0	2	2	0	0	LG1
PARG01445	0.86	0.05	0.29	0.52	1.48	1.01	1.67	0.9	0.85	0.24	0.3	0.05	2.86	0.23	0.19	0.73	0.71	0.26	0.73	0.27	0.21	0	0.36	0.37	22	1	6	11	33	22	32	17	15	4	6	1	49	4	4	14	14	5	14	5	4	0	8	7	LG1
PARG01446	15.69	15.09	14.76	14.66	14.08	14.36	15.97	14.33	15.31	12.91	17.41	16.23	9.57	13.08	13.46	15.66	15.26	15.32	14.79	15.23	12.82	16	15.15	16.45	2852	2171	2170	2200	2230	2215	2180	1917	1914	1527	2479	2229	1167	1637	2011	2129	2143	2074	2006	2023	1712	2427	2396	2224	LG1
PARG01448	2.43	2.44	1.75	1.02	0.83	0.91	2.54	1.28	1.34	4.32	4.16	3.4	2.66	2.45	3.39	0.9	1.8	1.04	1.56	2.31	1.97	2.45	4.14	2.34	232	184	135	80	69	74	182	90	88	268	311	245	170	161	266	64	133	74	111	161	138	195	344	166	LG1
PARG01449	8.25	6.2	7.29	7.06	10.55	8.85	9.6	11.32	9.38	14.36	11.66	8.44	12.55	8.25	5.94	6.32	7.11	4.95	7.63	9.06	9.56	7.23	11.91	8.51	817	486	584	577	911	744	714	825	639	926	905	632	834	563	484	468	544	365	564	656	696	598	1026	627	LG1
PARG01450	11.73	11.74	11.75	12.28	11.53	11.89	12.72	12.83	14.44	14.91	10.91	12.3	14.49	12.13	12.96	10.48	12.26	9.97	10.54	11.04	10.6	10.59	11.14	10.27	723	573	586	625	619	622	589	582	612	598	527	573	599	515	657	483	584	458	485	497	480	545	597	471	LG1
PARG01451	46.55	56.08	38.07	159.73	144.87	152.11	146.75	156.76	148.94	157.98	150.8	129.88	98.66	59.3	94.32	207.7	191.97	205.87	189.78	130.12	133.76	165.85	58.3	60.24	1812	1728	1199	5133	4914	5024	4290	4490	3987	4002	4599	3821	2576	1590	3019	6046	5775	5970	5514	3701	3826	5389	1974	1744	LG1
PARG01452	1.27	1.49	1.38	2.06	1.62	1.83	1.82	1.8	1.92	1.77	1.41	1.39	0.84	1.18	1.52	1.66	1.77	1.66	1.65	1.37	1.66	1.73	1.26	0.87	168	156	148	226	187	206	181	176	175	153	147	139	75	108	166	165	181	164	163	133	162	191	145	86	LG1
PARG01453	35.4	24.79	30.21	32.1	66.21	49.62	37.27	68.65	47.38	47.29	27.67	32.23	76.46	29.33	24.42	27.85	27.75	22.7	32.39	42.37	34.99	20.93	31.33	34.65	2914	1615	2012	2181	4749	3465	2304	4158	2682	2533	1784	2005	4221	1663	1653	1714	1765	1392	1990	2548	2116	1438	2243	2121	LG1
PARG01454	0	0	0	0	0.07	0	0.39	0.4	0.68	0	0	0	0	0	0	0.55	0.15	0.32	0	0	0	0	0	0	0	0	0	0	1	0	5	5	8	0	0	0	0	0	0	7	2	4	0	0	0	0	0	0	LG1
PARG01455	0	0	0	0	0	0	0	0.02	0	0	0	0.01	0	0	0	0	0	0	0	0	0	0.01	0	0	0	0	0	0	0	0	0	2	0	0	0	1	0	0	0	0	0	0	0	0	0	1	0	0	LG1
PARG01456	4.28	6.12	6.06	3.9	4.17	4.04	4.77	4.32	5.09	4.41	6.27	4.61	5.18	4.68	5.16	4.41	4.16	4.77	5.32	4.66	4.36	5.75	4.38	5.53	1663	1880	1905	1250	1411	1330	1392	1233	1360	1114	1907	1353	1348	1253	1646	1281	1248	1379	1542	1323	1243	1863	1481	1598	LG1
PARG01457	8.78	14.35	14	8.07	8.24	8.16	9.11	8.11	7.49	10.73	10.61	11.2	8.29	11.21	11.93	9.27	9.07	8.6	10.61	7.42	7.32	13.91	10.39	12.83	580	750	748	440	474	457	452	394	340	461	549	559	367	510	648	458	463	423	523	358	355	767	597	630	LG1
PARG01458	0	0.04	0.07	0	0	0	0	0.08	0	0	0	0	0.04	0	0.04	0	0	0	0	0	0	0.04	0.07	0	0	2	4	0	0	0	0	4	0	0	0	0	2	0	2	0	0	0	0	0	0	2	4	0	LG1
PARG01460	12.62	21.33	28.12	14.93	16.22	15.59	27.21	10.52	38.63	7.18	22.72	17	48.38	17.25	30.12	15.92	18.45	33.52	22.67	11.78	14.99	21.98	12.33	39.05	1325	1773	2389	1294	1484	1389	2146	813	2790	491	1869	1349	3408	1248	2601	1250	1497	2622	1777	904	1157	1927	1126	3050	LG1
PARG01463	0.71	0.58	0.3	1.02	1.11	1.06	1.41	0.47	0	1.07	2.53	1.65	0.63	1.41	0.35	0.35	1.57	0.95	1.32	0.49	0.63	0.54	2.86	0.89	49	32	17	58	67	62	73	24	0	48	137	86	29	67	20	18	84	49	68	25	32	31	172	46	LG1
PARG01464	38.29	40.56	35.95	42.44	37.99	40.15	32.3	28.27	28.93	29.33	39.49	37.16	26.03	40.08	38.79	35.83	34.22	41.66	38.18	36.74	31.84	40.65	44.48	38.72	7639	6405	5802	6988	6604	6796	4839	4150	3969	3808	6172	5602	3483	5507	6363	5344	5275	6191	5684	5355	4667	6769	7718	5745	LG1
PARG01465	0.17	0.13	0.04	0.08	0.04	0.08	0.36	0.14	0.1	0.05	0.22	0.14	0.1	0.2	0.17	0.09	0.04	0.05	0.09	0	0.23	0.04	0.24	0.05	5	3	1	2	1	2	8	3	2	1	5	3	2	4	4	2	1	1	2	0	5	1	6	1	LG1
PARG01467	0	0	0	0	0	0	0	0	0	0	0.02	0	0	0	0	0	0.01	0	0	0	0	0.02	0	0	0	0	0	0	0	0	0	0	0	0	2	0	0	0	0	0	1	0	0	0	0	2	0	0	LG1
PARG01468	0	0	0	0	0	0	0	0	0	0.08	0	0	0	0.16	0	0.07	0	0	0	0	0	0	0	0	0	0	0	0	0	0	0	0	0	1	0	0	0	2	0	1	0	0	0	0	0	0	0	0	LG1
PARG01470	8.65	7.63	7.74	8.51	7.27	7.87	7.01	5.53	6.36	5.76	7.6	7.16	6.42	7.69	8.13	8.36	7.64	8.81	7.29	7.42	7.87	6.95	7.69	6.52	1176	821	851	955	861	908	715	553	594	509	809	735	585	720	909	850	802	892	739	737	786	788	909	659	LG1
PARG01473	15.32	5.18	13.5	17.51	57.77	38.18	27.03	53.71	30.46	49.39	26.44	18.3	33.17	16.16	4.14	9.5	12.08	4.92	26.26	44.72	25.83	8.43	40	36.9	2320	621	1654	2189	7624	4906	3074	5985	3172	4868	3137	2095	3369	1686	516	1076	1414	555	2969	4949	2875	1066	5270	4156	LG1
PARG01474	0	0	0	0.04	0	0.02	0	0	0	0	0	0	0	0	0	0	0	0	0	0	0	0	0	0	0	0	0	2	0	1	0	0	0	0	0	0	0	0	0	0	0	0	0	0	0	0	0	0	LG1
PARG01475	0	0.04	0.08	0.02	0.27	0.16	0.18	0.45	0.63	0.15	0.04	0.15	1.42	0.24	0.12	0.29	0.04	0	0.18	0.11	0.96	0	0.65	0.27	0	2	4	1	14	8	8	20	26	6	2	7	57	10	6	13	2	0	8	5	42	0	34	12	LG1
PARG01476	0	0	0	0	0	0	0.12	0	0	0	0	0	0	0	0	0	0	0	0	0	0	0	0.16	0.06	0	0	0	0	0	0	2	0	0	0	0	0	0	0	0	0	0	0	0	0	0	0	3	1	LG1
PARG01481	0.07	0	0	0	0	0	0.05	0	0	0	0	0.05	0.05	0	0	0	0	0	0	0	0.1	0	0.04	0	2	0	0	0	0	0	1	0	0	0	0	1	1	0	0	0	0	0	0	0	2	0	1	0	LG1
PARG01482	0.09	0	0	0	0	0	0	0	0.25	0	0	0	0	0	0	0	0	0	0	0	0	0	0	0	1	0	0	0	0	0	0	0	2	0	0	0	0	0	0	0	0	0	0	0	0	0	0	0	LG1
PARG01483	0	0	0	0	0	0	0	0	0	0	0	0	0	0	0	0	0	0	0	0.08	0	0	0	0	0	0	0	0	0	0	0	0	0	0	0	0	0	0	0	0	0	0	0	1	0	0	0	0	LG1
PARG01484	9.92	9.1	9.79	10.87	8.95	9.88	13.34	4.58	7.85	8.7	11.86	11.08	3.84	8.05	9.06	11	9.73	10.42	7.93	5.95	8.9	5.41	7.1	5.19	813	590	649	735	639	687	821	276	442	464	761	686	211	454	610	674	616	636	485	356	536	370	506	316	LG1
PARG01486	0.06	0	0.08	0	0.07	0	0	0	0	0	0.16	0	0	0	0	0	0	0.08	0	0	0	0	0	0	1	0	1	0	1	0	0	0	0	0	2	0	0	0	0	0	0	1	0	0	0	0	0	0	LG1
PARG01487	0	0.1	0.2	0	0	0	0	0.28	0.24	0.19	0.47	0	0.49	0.65	0.1	0.33	0.05	0	0.16	0	0.06	0.2	0.23	0.27	0	2	4	0	0	0	0	5	4	3	9	0	8	11	2	6	1	0	3	0	1	4	5	5	LG1
PARG01488	31.36	32.3	30.92	34.32	35.73	35.05	36.41	34.7	37.42	36.63	37.15	35.63	40.64	30.06	32.89	36.14	38.29	33.78	32.21	32.54	34.47	33.72	32.59	32.55	1871	1525	1492	1690	1857	1774	1631	1523	1535	1422	1736	1606	1626	1235	1613	1612	1765	1501	1434	1418	1511	1679	1691	1444	LG1
PARG01489	0.08	0	0	0	0	0	0	0	0	0.3	0	0	0	0	0	0	0	0	0	0	0	0.14	0	0	2	0	0	0	0	0	0	0	0	5	0	0	0	0	0	0	0	0	0	0	0	3	0	0	LG1
PARG01490	44.32	42.93	42.73	42.09	45.83	44.01	46.24	44.67	43.74	35.81	43.35	38.23	43.06	42.2	41.83	36.81	39.4	40.98	40.51	42.22	35.15	40.03	43.88	41.97	9291	7123	7246	7283	8371	7827	7278	6889	6305	4885	7119	6055	6054	6093	7210	5769	6382	6398	6337	6465	5414	7004	8000	6543	LG1
PARG01491	21.07	20.29	21.19	19.43	19.36	19.39	16.81	19.41	15.72	18.49	19.94	17.7	20.88	23.06	18.5	18.12	15.52	16.95	15.25	17.6	14.26	17.91	20.07	21.64	1068	814	869	813	855	834	640	724	548	610	792	678	710	805	771	687	608	640	577	652	531	758	885	816	LG1
PARG01492	0	0	0	0	0	0	0	0	0	0	0	0.3	0	0	0	0	0	0	0	0	0	0	0	0	0	0	0	0	0	0	0	0	0	0	0	7	0	0	0	0	0	0	0	0	0	0	0	0	LG1
PARG01493	0	0	0	0	0	0	0	0	0	0	0	0	0.03	0	0	0	0	0	0	0	0	0	0	0	0	0	0	0	0	0	0	0	0	0	0	0	2	0	0	0	0	0	0	0	0	0	0	0	LG1
PARG01494	38.33	42.39	43.02	45.93	41.65	43.71	42.98	43.35	46.28	51.41	40.23	51.46	40.13	44.6	48.09	48.39	49.65	42.17	46.21	41.19	51.6	42.57	36.31	40.19	1108	970	1006	1096	1049	1072	933	922	920	967	911	1124	778	888	1143	1046	1109	908	997	870	1096	1027	913	864	LG1
PARG01495	35	39.54	38.46	45.3	34.57	39.79	31.76	26.48	32.06	34.34	35.61	42	27.77	33.77	39.65	42.8	40.99	41.78	36.8	35.42	34.01	38.21	33.45	34.72	3867	3458	3438	4132	3328	3730	2635	2153	2436	2469	3082	3507	2058	2570	3602	3536	3500	3439	3035	2859	2761	3524	3215	2853	LG1
PARG01496	135.92	117.32	113.23	141.42	148.79	145.21	166.39	149.68	162.45	110.69	138.76	122.19	114.72	127.22	98.37	133.88	137.84	133.09	145.25	141.14	120.44	113.09	128.66	145.72	8273	5652	5575	7105	7891	7498	7605	6703	6799	4384	6616	5620	4683	5333	4923	6093	6483	6034	6598	6276	5386	5745	6811	6596	LG1
PARG01497	8.18	9.16	6.73	9.06	7.12	8.06	6.67	5.81	6.69	6.79	8.18	8.77	5.05	7.91	5.39	8.57	7.61	7.27	8.96	8.28	8.03	8.7	7.77	7.74	580	514	386	530	440	485	355	303	326	313	454	470	240	386	314	454	417	384	474	429	418	515	479	408	LG1
PARG01499	17.7	18.1	21.03	18.35	21.39	19.91	15.42	21.5	20.69	20.57	18.07	19.82	30.36	21.69	23.23	18.64	15.76	18.48	14.31	26.96	34.4	13.28	10.78	4.2	923	747	887	790	972	881	604	825	742	698	738	781	1062	779	996	727	635	718	557	1027	1318	578	489	163	LG1
PARG01501	48.54	53.99	66.61	46.91	50.71	48.86	46.45	56.01	56.24	67.49	48.52	53.06	78.03	56.54	62.66	47.6	53.61	47.49	50.92	41.48	57.19	49.69	46.47	52.3	1972	1736	2189	1573	1795	1684	1417	1674	1571	1784	1544	1629	2126	1582	2093	1446	1683	1437	1544	1231	1707	1685	1642	1580	LG1
PARG01502	0	0	0	0	0	0	0	0	0	0.01	0	0	0	0	0	0	0	0	0.01	0	0	0	0	0	0	0	0	0	0	0	0	0	0	1	0	0	0	0	0	0	0	0	1	0	0	0	0	0	LG1
PARG01503	18.19	20.53	22.03	16.92	15.15	16.02	15.18	15.59	15.12	19.93	16.29	17.33	26.18	20.94	23.73	16.22	16.27	15.63	15.64	18	18.15	19.01	14.33	15.25	1641	1466	1608	1260	1191	1226	1028	1035	938	1170	1151	1181	1584	1301	1760	1094	1134	1050	1053	1186	1203	1431	1124	1023	LG1
PARG01504	9.9	8.11	6.82	9.55	8.55	9.04	8.84	7.92	8.19	7.05	9.48	9.88	4.68	7.69	7.87	8.04	8.8	9.82	9.01	9.54	7.45	8.99	9.67	6.83	1763	1143	983	1404	1327	1366	1182	1038	1003	817	1323	1330	559	944	1152	1071	1211	1303	1198	1242	975	1336	1499	905	LG1
PARG01505	41.82	42.47	39.88	41.8	39.44	40.61	42.77	34.72	36.53	43.91	38.57	48.56	39.25	38.98	47.78	43.91	41.6	42.03	47.78	39.43	41.59	50.11	47.32	46.98	1452	1167	1120	1198	1193	1196	1115	887	872	992	1049	1274	914	932	1364	1140	1116	1087	1238	1000	1061	1452	1429	1213	LG1
PARG01507	57.43	55.59	53.84	54.74	43.65	49.04	39.14	33.97	40.04	45.02	45.62	53.46	33.39	46.42	54.78	58.6	58.88	62.02	61.36	41.24	46.95	67.24	48.11	49.61	5303	4063	4022	4172	3512	3842	2714	2308	2542	2705	3300	3730	2068	2952	4159	4046	4201	4266	4229	2782	3185	5182	3864	3407	LG1
PARG01509	0	0.09	0	0	0	0	0	0	0	0	0	0.1	0.11	0.11	0.09	0	0	0	0	0.15	0	0	0.04	0	0	2	0	0	0	0	0	0	0	0	0	2	2	2	2	0	0	0	0	3	0	0	1	0	LG1
PARG01510	10.03	8.82	8.11	10.7	9.93	10.3	9.22	8.47	9.2	8.7	10.91	10.42	9.75	10	9.91	9.47	9.62	10.97	9.89	10.69	10.52	9.9	12.56	11.64	1398	973	914	1231	1206	1218	965	868	882	789	1191	1097	911	960	1135	987	1036	1139	1029	1088	1077	1151	1522	1206	LG1
PARG01511	61.46	62.23	59.1	68.86	63.1	65.9	61.27	64.15	63.28	65.86	63.42	66.88	51.04	58.86	56.7	65.35	69.27	61.8	71.03	70.2	65.26	64.97	55.14	69.6	4431	3551	3447	4098	3964	4031	3317	3403	3137	3090	3582	3644	2468	2923	3361	3523	3859	3319	3822	3698	3457	3910	3458	3732	LG1
PARG01512	90.49	104.75	98.65	100.05	85.01	92.32	86.39	78.46	84.5	113.92	91.67	108.62	74.29	102.66	106.49	96.54	100.89	94.56	100.88	99.63	111.66	105.71	95.54	90.37	4811	4408	4243	4391	3938	4164	3449	3069	3089	3941	3818	4364	2649	3759	4655	3838	4145	3745	4003	3870	4362	4691	4418	3573	LG1
PARG01513	6.54	4.85	5.5	5.64	6.93	6.31	7.35	8.8	8.22	8.37	7.24	7.48	8.61	6.68	5.32	6.28	6.16	5.98	6.64	7.42	6.57	6.84	8.14	7.94	1672	981	1137	1190	1544	1367	1411	1654	1445	1392	1449	1445	1475	1176	1117	1199	1216	1138	1266	1385	1234	1459	1810	1509	LG1
PARG01514	26.14	24.14	18.97	22.98	23.41	23.2	26.86	24.37	24.82	21.55	23.51	22.06	21.1	20.33	19.48	19.49	20.22	22.64	21.5	20.88	19.66	19.25	22.4	20.91	3166	2314	1858	2297	2470	2384	2443	2171	2067	1698	2230	2019	1714	1696	1940	1765	1892	2042	1943	1847	1749	1946	2359	1883	LG1
PARG01515	18.28	15.63	15.12	18.17	14.19	16.13	13.22	8.71	11.54	10.13	17.68	13.46	5.25	13.4	14.17	15.04	15.64	18.11	15.44	13.3	14.19	15.27	15.42	14.23	3989	2699	2669	3273	2697	2985	2166	1399	1732	1438	3022	2220	768	2014	2542	2453	2637	2944	2515	2120	2274	2780	2926	2309	LG1
PARG01516	11.37	19.08	15.76	10.04	5.77	7.84	5.63	3.71	4.83	4.51	7.76	6.74	6.88	10.71	14.11	9.72	7.55	10.67	12.97	5.89	6.9	14.41	8.56	9.34	774	1028	868	564	342	453	288	186	226	200	414	347	314	502	790	495	397	541	659	293	345	819	507	473	LG1
PARG01518	0	0	0	0.03	0	0	0	0	0	0	0	0	0	0	0	0	0	0	0	0	0	0	0	0	0	0	0	1	0	0	0	0	0	0	0	0	0	0	0	0	0	0	0	0	0	0	0	0	LG1
PARG01521	31.23	28.98	30.03	26.13	29.27	27.75	30.96	33.3	29.49	25.61	30.18	25.36	32.33	29.56	24.37	23.77	24.58	25.05	25.47	25.99	23.63	24.51	28.74	27.68	6839	5023	5319	4723	5584	5154	5090	5364	4440	3649	5177	4196	4747	4458	4388	3891	4159	4085	4163	4157	3801	4480	5473	4507	LG1
PARG01524	23.53	23.03	24.62	21.05	24.77	22.97	22.57	22.5	23.79	19.93	23.91	21.11	31.96	24.1	22.26	20.17	21.14	23.9	21.97	22.24	20.01	21.15	24.65	24.13	3630	2812	3072	2681	3330	3006	2615	2554	2524	2001	2890	2461	3307	2561	2824	2327	2520	2747	2530	2507	2268	2723	3307	2768	LG1
PARG01525	21.93	21.52	21.77	24.41	25.71	25.08	23.62	25.99	24.75	22.43	21.65	22.3	21.57	20.33	18.25	22.01	20.72	22.03	21.22	23.35	21.93	20.27	22.52	21.72	2855	2218	2293	2623	2917	2770	2309	2490	2216	1900	2208	2194	1884	1823	1954	2143	2085	2137	2062	2221	2098	2203	2550	2103	LG1
PARG01526	8.48	5.62	6.54	8.67	10.96	9.85	9.14	12.96	12.1	8.98	11	8.33	25.12	11.86	6.08	6.29	5.89	4.92	7.78	7.82	8.13	5.29	8.95	10.48	774	406	483	653	871	762	626	870	759	533	786	574	1537	745	456	429	415	334	530	521	545	403	710	711	LG1
PARG01527	0	0	0	0	0	0	0	0	0	0	0	0	0	0	0	0	0.03	0	0	0	0	0	0	0	0	0	0	0	0	0	0	0	0	0	0	0	0	0	0	0	1	0	0	0	0	0	0	0	LG1
PARG01533	275.78	308.5	291.22	204.76	323.12	265.54	394.56	394.05	398.52	398.87	349.28	324.54	211.84	222.19	310.73	294.54	310.23	268.22	342.24	349.86	669.23	439.76	429.41	389.71	21699	19213	18537	13299	22153	17726	23313	22812	21562	20422	21529	19297	11179	12041	20103	17329	18862	15721	20098	20112	38690	28881	29388	22804	LG1
PARG01534	0	0	0	0.22	0.14	0.18	0.32	0.08	0.18	0	0.15	0	0	0	0	0	0.2	0	0.16	0.25	0.25	0.15	0.07	0.16	0	0	0	6	4	5	8	2	4	0	4	0	0	0	0	0	5	0	4	6	6	4	2	4	LG1
PARG01535	0	0	0	0	0.07	0	0.09	0	0	0	0	0	0	0	0	0	0	0	0	0	0	0	0	0.09	0	0	0	0	1	0	1	0	0	0	0	0	0	0	0	0	0	0	0	0	0	0	0	1	LG1
PARG01538	0	0	0	0	0	0	0	0	0	0	0	0	0	0	0	0	0	0	0	0	0.09	0	0	0	0	0	0	0	0	0	0	0	0	0	0	0	0	0	0	0	0	0	0	0	2	0	0	0	LG1
PARG01543	0.41	0.57	0.5	0.43	0.49	0.45	0.54	0.26	0.35	0.33	0.4	0.41	0.86	0.52	0.64	0.58	0.65	0.48	0.7	0.26	0.59	0.89	0.69	0.67	17	19	17	15	18	16	17	8	10	9	13	13	24	15	22	18	21	15	22	8	18	31	25	21	LG1
PARG01548	0	0	0	0	0.15	0.08	0	0	0	0	0	0.09	0	0	0	0.09	0.17	0	0.26	0.09	0.09	0.08	0.08	0	0	0	0	0	2	1	0	0	0	0	0	1	0	0	0	1	2	0	3	1	1	1	1	0	LG1
PARG01549	0.04	0.05	0.05	0.03	0.05	0.04	0.01	0.03	0.03	0.03	0.02	0.06	0.07	0.01	0	0.02	0	0.01	0	0.01	0	0.01	0.29	0.04	8	7	8	4	8	6	2	4	4	4	3	8	8	1	0	3	0	2	0	1	0	2	45	6	LG1
PARG01550	0	0	0	0	0	0	0	0	0	0	0.05	0	0	0	0	0	0	0	0	0	0	0	0	0	0	0	0	0	0	0	0	0	0	0	1	0	0	0	0	0	0	0	0	0	0	0	0	0	LG1
PARG01551	0	0	0	0	0	0	0	0	0	0	0.02	0	0	0	0.02	0	0	0	0	0	0	0	0	0	0	0	0	0	0	0	0	0	0	0	2	0	0	0	2	0	0	0	0	0	0	0	0	0	LG1
PARG01552	0.16	0.2	0.59	0.1	0	0.05	0.21	0	0	0	0	0	0	0.12	0.1	0.11	0.15	0	0.11	0.05	0.11	0	0	0.11	4	4	12	2	0	1	4	0	0	0	0	0	0	2	2	2	3	0	2	1	2	0	0	2	LG1
PARG01553	9.09	10.32	8.46	12.76	11.13	11.92	10.89	10.11	9.82	9.02	10.03	11.92	6.28	9.87	8.46	12.04	10.78	10.51	11.39	11.4	11.34	11.08	8.88	8.76	997	896	751	1156	1064	1110	897	816	741	644	862	988	462	746	763	988	914	859	933	914	914	1015	847	715	LG1
PARG01555	0.06	0.14	0.35	0.35	0	0.14	0.23	0	0	0.88	0	0	0.68	0	0	0.15	0.74	0.08	0.61	0.08	1.56	0.96	2.7	3.39	1	2	5	5	0	2	3	0	0	10	0	0	8	0	0	2	10	1	8	1	20	14	41	44	LG1
PARG01562	0	0	0	0	0	0	0	0	0	0	0	0	0	0	0	0	0	0	0	0	0	0.1	0.13	0.57	0	0	0	0	0	0	0	0	0	0	0	0	0	0	0	0	0	0	0	0	0	6	8	30	LG1
PARG01564	0	0.04	0.37	0.04	0	0	0	0	0	0	0.04	0.04	0	0.26	0	0	0.08	0	0	0.12	0	0	0.31	2.35	0	1	10	1	0	0	0	0	0	0	1	1	0	6	0	0	2	0	0	3	0	0	9	59	LG1
PARG01565	0	0.43	0.53	0.1	0	0.05	0	0	0	0	0.99	0.11	0	0.06	0	0	0.06	0	0	0.06	0	0.15	1.78	29.62	0	8	10	2	0	1	0	0	0	0	18	2	0	1	0	0	1	0	0	1	0	3	36	512	LG1
PARG01566	0	0	0	0	0	0	0	0	0	0	0	0	0	0	0	0	0.03	0	0.09	0	0	0.04	0.01	0.01	0	0	0	0	0	0	0	0	0	0	0	0	0	0	0	0	2	0	6	0	0	3	1	1	LG1
PARG01567	0	0	0	0	0	0	0	0	0	0	0	0	0	0	0	0	0.06	0	0	0.06	0	0.21	0.25	0.12	0	0	0	0	0	0	0	0	0	0	0	0	0	0	0	0	1	0	0	1	0	4	5	2	LG1
PARG01568	0	0	0	0	0	0	0	0	0	0	0	0	0	0	0	0	0.02	0	0.02	0	0	0.04	0.32	0.27	0	0	0	0	0	0	0	0	0	0	0	0	0	0	0	0	1	0	1	0	0	2	18	13	LG1
PARG01570	0.03	0	0	0	0.02	0	0	0.08	0	0	0	0	0	0	0.05	0	0.08	0.02	0	0	0	0	0.02	0	2	0	0	0	1	0	0	4	0	0	0	0	0	0	3	0	4	1	0	0	0	0	1	0	LG1
PARG01571	0.37	0.19	0.28	0	0.26	0.13	0.32	0.28	0.41	0.06	0	0.07	1.45	0.14	0.52	0	0.22	0	0.08	0.21	0	0.18	0.39	0.86	20	8	12	0	12	6	13	11	15	2	0	3	52	5	23	0	9	0	3	8	0	8	18	34	LG1
PARG01572	0	0	0	0.08	0	0.04	0.09	0	0	0	0	0	0	0	0.08	0	0.09	0	0	0	0	0.08	0	0	0	0	0	2	0	1	2	0	0	0	0	0	0	0	2	0	2	0	0	0	0	2	0	0	LG1
PARG01573	0.35	0.16	0.47	0.26	1.57	0.94	1.37	1.82	1.31	2.18	0.63	0.33	0.06	0.17	0.18	0.22	0.22	0.2	0.37	0.47	0.26	0.32	0.37	0.13	49	18	53	30	189	110	142	185	124	196	68	34	6	16	20	23	23	21	38	47	26	37	45	13	LG1
PARG01575	33.28	25.99	21.51	40.51	39.39	39.94	32.92	29.44	28.52	24.67	34.45	35.38	33.19	29.64	30.85	36.79	48.87	43.93	27.18	27.76	30.23	24.54	30.99	27.64	6759	4179	3534	6793	6971	6882	5021	4400	3983	3261	5481	5431	4521	4146	5153	5587	7670	6647	4120	4119	4511	4160	5476	4175	LG1
PARG01576	1.21	0.13	0.95	2.3	5.45	3.94	2.26	5.52	3.4	1.11	1.77	3.03	1.72	0.71	0.41	2.37	1.6	2.52	2.34	2.39	1.19	0.62	3.31	1.14	47	4	30	74	185	130	66	158	91	28	54	89	45	19	13	69	48	73	68	68	34	20	112	33	LG1
PARG01578	45.52	45.2	45.45	43.15	43.82	43.5	41.13	41.68	42.27	35.33	41.39	39.02	51.75	44.93	44.64	40.48	41.09	43.54	43.33	40.79	40.45	42.59	42.9	40.43	8594	6755	6942	6725	7209	6967	5831	5790	5488	4340	6121	5567	6553	5842	6929	5715	5995	6123	6105	5626	5611	6712	7044	5676	LG1
PARG01579	0	0	0	0.12	0	0.06	0	0	0	0.15	0	0	0	0	0.12	0	0.12	0.13	0.39	0.13	0	0	0	0.13	0	0	0	2	0	1	0	0	0	2	0	0	0	0	2	0	2	2	6	2	0	0	0	2	LG1
PARG01580	0	0	0	0	0	0	0	0	0	0	0	0	0	0	0	0	0	0.18	0	0	0	0	0	0	0	0	0	0	0	0	0	0	0	0	0	0	0	0	0	0	0	2	0	0	0	0	0	0	LG1
PARG01581	0.03	0	0.07	0	0.03	0	0.04	0	0	0.09	0.07	0.04	0.04	0	0	0.08	0.19	0	0	0	0.08	0	0	0.04	1	0	2	0	1	0	1	0	0	2	2	1	1	0	0	2	5	0	0	0	2	0	0	1	LG1
PARG01582	0	0	0	0	0	0	0	0	0	0	0	0	0	0	0	0	0	0	0	0	0	0	0.05	0	0	0	0	0	0	0	0	0	0	0	0	0	0	0	0	0	0	0	0	0	0	0	2	0	LG1
PARG01584	11.75	13.2	11.64	10.71	10.9	10.81	12.01	12.62	11.68	12.3	12.85	13.17	12.13	13.51	12.59	11.61	12	11	11.95	10.73	10.77	11.76	11.85	12.88	797	709	639	600	644	622	612	630	545	543	683	675	552	631	702	589	629	556	605	532	537	666	699	650	LG1
PARG01585	0	0	0	0	0	0	0	0	0	0	0	0	0	0	0	0	0	0	0	0	0	0	0	0.06	0	0	0	0	0	0	0	0	0	0	0	0	0	0	0	0	0	0	0	0	0	0	0	1	LG1
PARG01590	61.92	50.45	38.09	67	59.5	63.15	53.92	31.88	36.72	34.15	61.9	65.03	12.8	44.94	37.58	55.32	60.33	64.69	54.52	45.57	45.13	55.7	61.15	44.2	12076	7788	6010	10787	10112	10450	7897	4575	4925	4334	9458	9584	1675	6037	6027	8068	9093	9398	7936	6493	6468	9067	10373	6411	LG1
PARG01591	2.88	2.77	2.88	3.47	4.26	3.88	3.53	4.15	4.21	3.26	4.01	3.61	4.59	3.07	2.84	3.06	2.86	3.69	3.52	3.55	2.76	2.99	3.63	3.63	811	619	657	808	1048	928	748	861	816	599	886	769	869	597	659	646	624	775	742	732	573	704	890	761	LG1
PARG01594	13.77	10.6	13.92	8.66	13.37	11.08	15.14	18.69	16.58	16.75	9.57	11.18	25.22	17.09	8.73	13.26	10.01	10.94	9.62	9.37	15.81	9.29	12.63	12.33	1289	785	1054	669	1090	880	1064	1287	1067	1020	702	791	1583	1102	672	928	724	763	672	641	1087	726	1028	858	LG1
PARG01595	3.84	3.95	3.3	3.92	3.06	3.49	3.27	2.21	2.75	2.72	3.55	2.8	2	3.53	3.69	3.37	3.49	3.98	3.34	3.47	3.12	3.88	3.44	2.89	519	423	361	438	361	400	332	220	256	239	376	286	181	329	410	341	365	401	337	343	310	438	405	291	LG1
PARG01596	0	0	0	0.09	0	0.04	0.14	0.05	0	0	0.05	0.05	0	0.05	0.04	0.05	0	0	0.05	0.25	0.1	0	0	0.05	0	0	0	2	0	1	3	1	0	0	1	1	0	1	1	1	0	0	1	5	2	0	0	1	LG1
PARG01597	26.6	24.3	20.79	32.54	29.56	31.01	24.39	21.88	26.51	23.16	24.59	27.81	11.73	20.97	19.93	29.23	28.24	30.68	30.27	25.49	29.56	25.89	26.59	22.98	2644	1912	1672	2670	2560	2615	1821	1600	1812	1498	1915	2089	782	1436	1629	2173	2169	2272	2246	1851	2159	2148	2299	1699	LG1
PARG01598	8.17	9.82	8.4	9.9	6.88	8.38	9.11	7.85	6.85	10.03	7.43	9.17	13.05	10.06	9.4	9.56	8.05	7.51	9.88	5.05	5.26	8.46	4.34	6.99	184	175	153	184	135	160	154	130	106	147	131	156	197	156	174	161	140	126	166	83	87	159	85	117	LG1
PARG01599	0.3	0	0.24	0	0.06	0	0.13	0	0	0.23	0.31	0.13	0	0.29	0.12	0.07	0	0.07	0.07	0.13	0.13	0	0.23	0.07	6	0	4	0	1	0	2	0	0	3	5	2	0	4	2	1	0	1	1	2	2	0	4	1	LG1
PARG01600	0.51	0.27	0.23	0.66	0.41	0.53	0.41	0.67	0.38	1.19	0.81	0.47	0.37	0.38	0.7	0.52	0.36	0.6	0.25	0.85	0.86	0.56	0.28	0.31	33	14	12	35	23	29	20	32	17	50	41	23	16	17	37	25	18	29	12	40	41	30	16	15	LG1
PARG01601	1.67	2.49	2.76	1.7	4.4	3.1	1.69	3.07	3.19	3.54	1.46	2.35	1.05	0.86	1.65	1.11	1.73	2.27	1.53	1.8	1.76	1.18	1.26	1.56	76	90	102	64	175	120	58	103	100	105	52	81	32	27	62	38	61	77	52	60	59	45	50	53	LG1
PARG01602	30.28	31.39	32.76	28.21	28.06	28.14	31.29	29.84	29.97	25.24	33.78	26.87	38.93	30.69	33.18	26.15	27.3	29.9	30.73	28.66	25.81	31.78	32.23	31.08	4823	3957	4220	3709	3894	3802	3742	3497	3282	2616	4214	3234	4158	3366	4345	3114	3359	3547	3652	3335	3020	4225	4465	3681	LG1
PARG01604	0	0	0	0	0	0	0	0.24	0	0	0	0.04	0	0	0	0.31	0	0	0.16	0.04	0	0.07	0	0	0	0	0	0	0	0	0	6	0	0	0	1	0	0	0	8	0	0	4	1	0	2	0	0	LG1
PARG01605	0.14	0.12	0.04	0	0	0	0	0.06	0.04	0.14	0.08	0.41	0.12	0.16	0	0	0.02	0	0	0	0	0.06	0.16	0.73	9	6	2	0	0	0	0	3	2	6	4	20	5	7	0	0	1	0	0	0	0	3	9	35	LG1
PARG01606	0.19	0.19	0.1	0.31	0.48	0.39	0.48	0.53	0.76	0.19	0.55	0.14	0.98	0.41	0.33	0.18	0.36	0.38	0.25	0.24	0.16	0.27	0.79	1.13	14	11	6	19	31	25	27	29	39	9	32	8	49	21	20	10	21	21	14	13	9	17	51	63	LG1
PARG01608	0	0	0	0	0	0	0	0	0.09	0	0	0	0	0	0	0	0	0	0	0	0	0	0	0	0	0	0	0	0	0	0	0	1	0	0	0	0	0	0	0	0	0	0	0	0	0	0	0	LG1
PARG01611	0.17	0.04	0.02	0	0	0	0.04	0	0.02	0.05	0.01	0.02	0.13	0.07	0.02	0	0.01	0	0.01	0.02	0.06	0	0.03	0.18	20	4	2	0	0	0	4	0	2	4	1	2	10	6	2	0	1	0	1	2	5	0	3	16	LG1
PARG01613	0	0	0	0.04	0	0	0	0	0	0	0.12	0	0	0	0	0	0	0	0	0	0	0	0	0	0	0	0	1	0	0	0	0	0	0	3	0	0	0	0	0	0	0	0	0	0	0	0	0	LG1
PARG01614	0	0	0	0	0	0	0	0	0	0	0	0	0	0	0	0	0	0	0	0	0	0.05	0	0	0	0	0	0	0	0	0	0	0	0	0	0	0	0	0	0	0	0	0	0	0	1	0	0	LG1
PARG01615	72.91	81.08	76.87	78.7	62.16	70.21	66.77	56.38	70.18	72.2	66.48	80.14	59.54	70.95	84.95	74.99	76.13	71.86	82.09	73.93	76.28	75.36	65.58	65.85	2863	2520	2442	2551	2127	2339	1969	1629	1895	1845	2045	2378	1568	1919	2743	2202	2310	2102	2406	2121	2201	2470	2240	1923	LG1
PARG01616	2.49	1.69	3.4	2.89	2.56	2.72	1.68	2.17	2.65	1.77	2.28	1.53	1.66	2.38	2.85	4.43	3.03	3.2	2.84	1.99	2.94	2.9	3.04	3.35	67	36	74	64	60	62	34	43	49	31	48	31	30	44	63	89	63	64	57	39	58	65	71	67	LG1
PARG01617	32.5	37.46	34.7	35.06	24.65	29.71	26.72	20.19	23.64	22.23	29.39	32.4	29.11	37.22	49.86	36.83	39.71	36.77	34.43	28.65	26.84	40.72	34.05	31.98	2647	2415	2286	2357	1749	2053	1634	1210	1324	1178	1875	1994	1590	2088	3339	2243	2499	2231	2093	1705	1606	2768	2412	1937	LG1
PARG01618	13.07	17.12	14.91	15.09	8.5	11.69	9.43	9.38	10.77	9.97	10.58	11.56	26.67	15.95	32.18	17.33	17.96	16.7	14.16	12.35	17.49	16.19	13.87	9.6	727	754	671	693	412	552	394	384	412	361	461	486	995	611	1472	721	772	692	588	502	715	752	671	397	LG1
PARG01623	0	0	0	0	0	0	0	0	0	0	0	0	0	0	0	0.05	0	0	0	0	0	0	0	0	0	0	0	0	0	0	0	0	0	0	0	0	0	0	0	2	0	0	0	0	0	0	0	0	LG1
PARG01624	0	0	0	0	0	0	0.02	0	0	0	0	0.13	0	0	0	0	0	0	0	0	0	0	0	0	0	0	0	0	0	0	1	0	0	0	0	6	0	0	0	0	0	0	0	0	0	0	0	0	LG1
PARG01625	0	0	0	0	0	0	0	0	0	0	0	0	0	0	0	0	0	0	0	0	0.07	0	0	0	0	0	0	0	0	0	0	0	0	0	0	0	0	0	0	0	0	0	0	0	1	0	0	0	LG1
PARG01626	0.05	0	0	0	0.08	0.06	0	0	0	0	0	0	0	0	0.11	0	0	0.03	0	0	0	0	0	0	2	0	0	0	3	2	0	0	0	0	0	0	0	0	4	0	0	1	0	0	0	0	0	0	LG1
PARG01627	0	0	0	0	0	0	0	0	0	0	0	0	0	0	0.04	0	0.04	0	0	0	0	0	0	0	0	0	0	0	0	0	0	0	0	0	0	0	0	0	1	0	1	0	0	0	0	0	0	0	LG1
PARG01628	0.05	0	0	0	0.11	0.05	0	0.06	0	0	0.06	0	0	0	0.11	0	0	0	0	0	0.25	0.11	0	0	1	0	0	0	2	1	0	1	0	0	1	0	0	0	2	0	0	0	0	0	4	2	0	0	LG1
PARG01629	0.14	0.04	0.13	0.04	0	0	0	0.09	0	0	0.04	0	0	0	0	0.05	0	0.09	0.09	0	0.05	0.17	0	0	4	1	3	1	0	0	0	2	0	0	1	0	0	0	0	1	0	2	2	0	1	4	0	0	LG1
PARG01635	0.1	0.3	0.12	0.82	0.25	0.51	0.1	0.03	0.39	0.07	0	0.13	0.22	0.07	0	0.13	0.34	0.23	0.13	0.13	0.29	0.14	0	0.13	4	10	4	28	9	18	3	1	11	2	0	4	6	2	0	4	11	7	4	4	9	5	0	4	LG1
PARG01636	170.43	178.38	167.73	169.87	137.42	153.21	141.88	105.32	125.4	101.5	171.38	151.53	130.37	155.6	169.7	165.4	161.67	178.24	163.24	145.26	134.12	172.61	151.66	147.36	27868	23087	22187	22928	19579	21254	17421	12671	14100	10800	21953	18724	14297	17524	22816	20223	20428	21710	19922	17353	16114	23558	21570	17920	LG1
PARG01637	0.08	0.3	0	0	0	0	0	0.33	0.12	0	0	0	0	0	0	0	0	0	0	0	0	0	0	0	1	3	0	0	0	0	0	3	1	0	0	0	0	0	0	0	0	0	0	0	0	0	0	0	LG1
PARG01638	105.5	108.62	125.44	107.12	122.52	115.04	101.59	121.15	118.7	127.46	101.84	117.25	119.68	113.42	103.42	103.73	108.02	104.04	107.36	117.34	117.74	102.69	99.23	114.03	5139	4188	4943	4307	5200	4754	3716	4342	3976	4040	3886	4316	3910	3805	4142	3778	4066	3775	3903	4176	4214	4175	4204	4131	LG1
PARG01639	69.84	98.08	101.25	80.62	63.88	72.03	57.15	38.18	56.23	60.98	60.8	65.39	23.11	68.56	70.46	75.24	75.07	80.48	65	76.33	73.8	66.79	49.68	51.2	7061	7849	8281	6728	5627	6178	4339	2840	3909	4012	4815	4996	1567	4774	5857	5688	5865	6061	4905	5638	5482	5636	4369	3850	LG1
PARG01640	0	0.26	0.44	0.53	1.63	1.11	0.37	0.18	0.32	0.61	0.24	0.35	0.18	0.09	0.32	0.88	1.03	0.61	0.35	0.28	0.24	0.09	0.19	0.28	0	14	24	30	97	64	19	9	15	27	13	18	8	4	18	45	54	31	18	14	12	5	11	14	LG1
PARG01641	7.75	7.85	7.23	9.23	6.35	7.75	7.84	6.49	7.48	5.17	7.73	9.27	5.42	7.57	7.21	8.35	8.58	8.91	8.26	7.19	8.22	8.07	7.98	8.68	1538	1232	1161	1511	1097	1304	1168	948	1021	668	1201	1390	721	1034	1176	1239	1316	1316	1223	1042	1198	1337	1377	1280	LG1
PARG01642	11.05	12.83	10.58	12.05	9.22	10.59	10.53	9.41	8.93	11.09	11.74	13.05	7.11	11.49	9.64	10.8	10.7	11.3	11.2	11.94	11.41	12.88	12.28	9.77	1040	956	806	936	756	846	744	652	578	679	866	928	449	745	746	760	778	792	787	821	789	1012	1005	684	LG1
PARG01643	16.13	13.5	16.42	56.85	59.26	58.08	104.94	87.25	139.22	37.29	53.81	88.48	23.09	27.38	14.43	40.18	58.32	81.84	42.75	59.44	43.5	43.71	46.4	47.57	987	654	813	2872	3160	3016	4823	3929	5859	1485	2580	4092	948	1154	726	1839	2758	3731	1953	2658	1956	2233	2470	2165	LG1
PARG01644	18.7	17.02	17.46	22.4	31.96	27.3	23.45	30.49	27.06	21.35	22.79	20.89	29.05	18.47	16.9	20.37	21.88	19.47	19.62	21.58	17.08	16.9	22.63	20.5	3195	2302	2413	3159	4758	3958	3009	3833	3179	2374	3051	2698	3329	2174	2374	2603	2889	2478	2502	2694	2145	2411	3364	2605	LG1
PARG01647	33.13	29.43	25.54	27.79	25.83	26.78	30.07	24.9	24.97	22.21	33.82	29.66	25.75	30.2	27.31	25.21	27.37	29.84	25.63	29.04	24.3	30.6	35.98	29.03	6275	4413	3914	4345	4264	4304	4277	3470	3253	2737	5018	4245	3271	3940	4253	3570	4006	4210	3624	4019	3382	4838	5928	4090	LG1
PARG01652	5.09	4.79	4.77	4.39	4.33	4.36	4.67	4.32	5.54	5.69	4.45	4.43	3.98	5.57	4.56	4.65	5.3	4.47	4.4	4.52	4.92	4.87	5.1	5.42	581	433	441	414	431	422	400	363	435	423	398	382	305	438	428	397	468	380	375	377	413	464	506	460	LG1
PARG01654	0	0	0	0	0.08	0.04	0.16	0.07	0	0	0.02	0	0	0	0	0	0	0.02	0.02	0	0	0	0	0.05	0	0	0	0	4	2	7	3	0	0	1	0	0	0	0	0	0	1	1	0	0	0	0	2	LG1
PARG01655	1.25	0.38	0.56	1.36	1.74	1.56	1.92	3.82	1.75	2.1	2.55	1.68	5.15	5.07	0.54	0.54	1.47	0.3	0.68	4.74	4.61	0.32	5.89	2.57	128	31	46	115	155	135	147	287	123	140	204	130	353	357	45	41	116	23	52	354	346	27	524	195	LG1
PARG01659	0.51	0.33	0.34	0.56	0.86	0.72	0.81	1.15	0.67	0.83	0.64	0.48	1.66	0.73	0.39	0.09	0.52	0.34	0.37	2.13	1.61	0.28	2.44	1.16	37	19	20	33	54	44	44	61	33	39	36	26	80	36	23	5	29	18	20	112	85	17	153	62	LG1
PARG01661	0	0	0	0	0	0	0	0	0	0	0.04	0	0	0	0	0	0	0	0	0	0	0	0	0	0	0	0	0	0	0	0	0	0	0	2	0	0	0	0	0	0	0	0	0	0	0	0	0	LG1
PARG01662	0.6	0.4	1.36	0.04	0.33	0.17	0.47	1.21	0.36	0.27	0.77	0.14	1.64	0.41	0.39	0.33	0.28	0.57	0.24	0.34	0.34	0.38	0.24	0.33	17	9	31	1	8	4	10	25	7	5	17	3	31	8	9	7	6	12	5	7	7	9	6	7	LG1
PARG01663	13.1	13.92	13.29	12.81	9.97	11.35	11.47	11.45	10.33	11.13	11	10.95	18.41	16.25	20.24	11.49	13.55	13.33	13.48	11.66	9.59	13.91	9.52	10.65	1718	1445	1410	1387	1139	1263	1130	1105	932	950	1130	1085	1620	1468	2183	1127	1373	1302	1320	1117	924	1523	1086	1039	LG1
PARG01666	1.69	2.29	1.2	1.36	1.6	1.48	1.92	0.99	2.4	0.53	1.63	1.57	0.7	1.56	1.05	2.08	1.24	1.55	1.36	2.26	1.31	2.03	2.06	1.09	263	281	151	174	216	195	224	113	256	54	198	184	73	167	134	241	149	179	158	256	149	263	278	126	LG1
PARG01668	0	0	0	0	0	0	0	0	0	0	0	0	0	0	0	0	0.04	0	0	0	0	0	0	0	0	0	0	0	0	0	0	0	0	0	0	0	0	0	0	0	1	0	0	0	0	0	0	0	LG1
PARG01669	16.77	17.17	13.12	16.67	12.41	14.48	14.22	10	12.05	12.18	14.7	15.6	8.06	15.37	15.93	17.04	17.08	18.01	16.62	12.21	11.79	19.68	15.42	14.58	1842	1493	1166	1512	1188	1350	1173	808	910	871	1265	1295	594	1163	1439	1400	1450	1474	1363	980	952	1805	1474	1191	LG1
PARG01670	10.38	13.92	15.72	10.6	9.68	10.12	8.25	9.59	10.8	7.27	9.07	10.4	23.61	13.83	18.85	10.13	10.82	9.94	9.77	9.05	9.32	11.04	6.56	7.6	955	1014	1170	805	776	790	570	649	683	435	654	723	1457	876	1426	697	769	681	671	608	630	848	525	520	LG1
PARG01672	0.17	0	0.07	0.4	0.63	0.51	0	0.06	0	0.18	0.18	0	0.09	0.08	0	0.42	0.26	0.06	0	0.08	0.08	0.35	0	0.12	12	0	4	23	38	30	0	3	0	8	10	0	4	4	0	22	14	3	0	4	4	20	0	6	LG1
PARG01673	1.25	1.4	1.55	3.64	8.71	6.23	1	2.15	0.92	5.01	2.31	1.22	1.65	0.75	0.77	4.48	7.64	4.51	1.79	2.28	1.64	1.93	1.77	3	87	77	87	209	528	368	52	110	44	227	126	64	77	36	44	233	411	234	93	116	84	112	107	155	LG1
PARG01674	0.16	0.1	0.1	0.47	0	0.18	0	0.11	0	0	0.3	0	0	0	0	0	0	0.11	0.1	0.11	0	0.09	0	0	2	1	1	5	0	2	0	1	0	0	3	0	0	0	0	0	0	1	1	1	0	1	0	0	LG1
PARG01675	0	0	0	0.06	0	0	0	0	0.27	0	0	0	0	0	0.06	0	0	0	0	0	0	0	0	0.06	0	0	0	1	0	0	0	0	4	0	0	0	0	0	1	0	0	0	0	0	0	0	0	1	LG1
PARG01676	59.36	71.41	58.48	67.27	50.74	58.8	51.44	41.79	46.72	47.39	56.03	61.22	36.03	64.69	76.18	67.27	66.88	64.91	60.63	51.3	54.11	64.57	50.21	45.99	3834	3651	3056	3587	2856	3222	2495	1986	2075	1992	2835	2988	1561	2878	4046	3249	3338	3123	2923	2421	2568	3481	2821	2209	LG1
PARG01677	11.72	10.51	11.13	10.33	13.7	12.06	12.74	14.93	11.94	10.8	11.54	8.88	11.64	11.29	10.07	10.36	9.56	10.65	10.18	9.58	8.64	10.21	11.74	11.42	6034	4285	4638	4392	6147	5270	4928	5655	4229	3620	4656	3456	4019	4005	4263	3989	3806	4084	3914	3603	3269	4390	5260	4372	LG1
PARG01681	20.45	20.94	26.02	17.84	25.57	21.8	18.91	25.98	21.07	26.42	17.8	19.99	37.65	21.47	22.33	15.14	17.43	15.34	18.1	17.95	18.14	16.59	17.17	17.04	1784	1446	1837	1285	1944	1614	1239	1668	1264	1500	1217	1318	2203	1290	1602	988	1175	997	1179	1144	1163	1208	1303	1106	LG1
PARG01683	1.84	2.97	2.55	3.27	1.34	2.28	1.94	1.51	1.25	2.07	2.56	2.48	1.14	2.25	3.13	2.39	3.07	2.69	2.74	2.25	3.2	2.23	3.81	1.54	101	129	113	148	64	106	80	61	47	74	110	103	42	85	141	98	130	110	112	90	129	102	182	63	LG1
PARG01687	23.91	24.57	23.64	22.92	22.82	22.87	21.4	22	22.59	22.95	22.39	23.59	17.74	22.68	20.83	22.11	21.27	22.54	21.41	23.12	24.41	20.89	23.92	23.18	5267	4284	4212	4168	4379	4274	3539	3565	3421	3290	3864	3927	2621	3441	3772	3641	3620	3699	3519	3721	3951	3840	4582	3797	LG1
PARG01689	23.39	22.9	20.83	27.81	26.63	27.2	30.68	26.69	24.83	33.56	28.11	29.91	18.48	22.16	20.56	25.39	26.41	24.93	26.14	28.64	28.32	25.43	27.68	29.42	1796	1392	1294	1763	1782	1772	1769	1508	1311	1677	1691	1736	952	1172	1298	1458	1567	1426	1498	1607	1598	1630	1849	1680	LG1
PARG01694	4.12	2.1	2.91	3.71	3.44	3.57	3.43	2.7	3.33	4.04	4.39	4.75	0.93	2.61	1.55	3	3.23	3.28	4.17	3.25	3.66	4.7	4.42	3.45	371	150	212	276	270	273	232	179	206	237	310	323	56	162	115	202	225	220	280	214	242	353	346	231	LG1
PARG01695	3.89	3.31	3.91	2.74	2.72	2.73	2.5	2.1	2.47	2.31	4.35	3.28	2.61	3.98	4.62	4.14	3.51	3.55	4.06	3.04	2.57	4.14	4.11	3.46	426	287	347	248	260	254	206	169	186	165	373	272	192	300	416	339	297	290	332	243	207	379	392	282	LG1
PARG01698	0	0	0.07	0	0.12	0.06	0.22	0	0.16	0	0	0	0	0.08	0.07	0	0	0	0	0	0	0	0.12	0.15	0	0	1	0	2	1	3	0	2	0	0	0	0	1	1	0	0	0	0	0	0	0	2	2	LG1
PARG01699	0.28	0.4	0.59	0.15	0.18	0.15	0.25	0.34	0.14	0.19	0.2	0.25	0.24	0.37	0.38	0.3	0	0.38	0.04	0.3	0.3	0.61	0.44	0.21	9	10	15	4	5	4	6	8	3	4	5	6	5	8	10	7	0	9	1	7	7	16	12	5	LG1
PARG01700	9.06	9.08	7.88	8.23	8.12	8.18	8.24	7.84	6.95	8.02	8.63	8.57	5.67	8.97	7.64	7.97	6.38	8.75	8.14	7.71	7.95	5.98	4	1.98	1112	883	783	834	869	852	760	708	587	641	830	795	467	759	771	732	605	800	746	692	717	613	427	181	LG1
PARG01702	2.94	2.33	2.16	4.12	2.73	3.41	2.83	1.5	2.21	2.39	2.27	2.19	1.1	2.5	2.21	4.08	2.89	3.52	3.09	2.9	3.76	2.24	2.15	1.34	383	241	228	444	310	377	277	144	198	203	232	216	96	225	237	398	291	342	301	276	360	244	244	130	LG1
PARG01703	10.22	12.53	9.88	9.51	9.09	9.25	9.86	5.13	6.14	13.31	6.9	11.85	12.25	9.78	17.47	11.58	12.07	9.64	10.81	7.6	10.98	12.24	7.83	9.95	138	134	108	106	107	106	100	51	57	117	73	121	111	91	194	117	126	97	109	75	109	138	92	100	LG1
PARG01704	5.82	7.22	5.75	6.75	5.93	6.33	4.97	3.87	5.12	4.16	5.64	5.08	4.41	6.23	6.02	5.5	5.95	6.1	4.66	5.51	3.73	6.33	5.96	6.32	458	450	366	439	407	423	294	224	277	213	348	302	233	338	390	324	362	358	274	317	216	416	408	370	LG1
PARG01715	0	0	0	0	0	0	0	0	0	0	0	0	0	0	0	0	0	0	0	0	0	0	0.13	0	0	0	0	0	0	0	0	0	0	0	0	0	0	0	0	0	0	0	0	0	0	0	2	0	LG1
PARG01716	101.9	132.91	133.97	101.4	67.17	83.82	69.2	53.36	61.54	89.4	86.06	112.96	62.82	105.06	119.45	101.92	86.71	89.84	94.43	88.71	90.54	111.4	84.84	78.24	23791	24562	25305	19543	13666	16604	12132	9166	9881	13582	15740	19931	9838	16894	22931	17794	15644	15625	16456	15133	15532	21709	17230	13585	LG1
PARG01728	0.12	0.15	0.29	0.07	0.84	0.48	0.66	1.23	0.85	1.44	0.11	0.39	0	0.34	0	0.16	0.34	0	0.24	0.6	0.32	0.39	0.71	0.32	4	4	8	2	25	14	17	31	20	32	3	10	0	8	0	4	9	0	6	15	8	11	21	8	LG1
PARG01729	10.31	11.97	10.89	11.74	11.12	11.42	11.07	11.81	12.16	12.35	12.45	11.97	13.27	12.24	10.52	11.24	12.79	11.89	11.82	9.84	10.29	12.8	11.72	11.07	1408	1294	1203	1323	1323	1323	1135	1186	1142	1097	1332	1235	1215	1151	1181	1148	1349	1209	1205	982	1032	1459	1392	1124	LG1
PARG01732	0.08	0.48	0.63	0.46	0	0.2	0.11	0.29	0.19	0.59	0.81	0.45	0.82	0.06	0.41	0.06	0.33	0.4	0.28	0.29	0.46	0.15	0.05	0.11	2	9	12	9	0	4	2	5	3	9	15	8	13	1	8	1	6	7	5	5	8	3	1	2	LG1
PARG01733	1.22	0.82	2.24	2.6	5.52	4.1	1.74	5.83	3.08	3.86	5.26	1.39	5.64	0.53	0.89	1.83	1.71	0.56	2.23	4.2	3.33	0.23	2.19	2.34	96	51	143	169	379	274	103	338	167	198	325	83	298	29	58	108	104	33	131	242	193	15	150	137	LG1
PARG01735	18.21	21.49	19.12	14.62	14.54	14.58	10.63	13.83	10.3	13.26	13.75	15.91	20.08	21.29	16.62	11.94	10.85	9.84	10.83	12.43	15.21	10.28	16.75	11.87	365	341	310	242	254	248	160	204	142	173	216	241	270	294	274	179	168	147	162	182	224	172	292	177	LG1
PARG01738	0.03	0.07	0.03	0.05	0	0.02	0	0.03	0	0.02	0.02	0.02	0.03	0.07	0.07	0.08	0	0.02	0.03	0	0.02	0.01	0.01	0.02	4	7	3	5	0	2	0	3	0	2	2	2	3	6	7	8	0	2	3	0	2	1	1	2	LG1
PARG01741	83.61	65.65	45.52	109.28	90.69	99.72	96.78	65.69	45.53	161.1	122.31	165.44	49.78	58.71	74.37	88.57	84.3	102.12	125.79	99.82	198	149.1	169.6	64.7	3939	2448	1735	4250	3723	3986	3424	2277	1475	4939	4514	5890	1573	1905	2881	3120	3069	3584	4423	3436	6854	5863	6950	2267	LG1
PARG01742	20.37	24.76	24.66	19.27	11.71	15.39	15.49	8.74	11.72	13.69	14	16.77	16.71	20.68	36.72	22.17	16.99	21.09	17.4	12.55	13.41	19.48	11.69	9.34	1100	1058	1077	859	551	705	628	347	435	481	592	684	605	769	1630	895	709	848	701	495	532	878	549	375	LG1
PARG01744	0	0	0	0	0	0	0.06	0	0	0	0	0	0	0	0	0	0	0	0	0.06	0	0	0	0	0	0	0	0	0	0	2	0	0	0	0	0	0	0	0	0	0	0	0	2	0	0	0	0	LG1
PARG01745	0.22	0	0.07	0.09	0.25	0.17	0.29	0.41	0.17	0.45	0.82	1.77	9.61	0.55	0.32	0.1	0.05	0.08	0.14	0.07	0	0.18	1.83	1.59	22	0	6	8	22	15	22	31	12	30	66	137	659	39	27	8	4	6	11	5	0	15	163	121	LG1
PARG01746	0	0.22	0.03	0.18	0.2	0.18	0.37	0.28	0.07	0.23	0.23	0.37	0.08	0.07	0.18	0.07	0.46	0.07	0.07	0.07	0	0.18	0.17	0.07	0	7	1	6	7	6	11	8	2	6	7	11	2	2	6	2	14	2	2	2	0	6	6	2	LG1
PARG01747	85	78.93	65.71	66.91	63.44	65.13	76.37	63.05	53.85	66.48	79.44	66.81	33.67	69.05	65.5	73	62.89	65.88	79.29	80.4	62.9	81.9	66.65	78.45	7100	5218	4440	4613	4617	4615	4790	3875	3093	3613	5198	4217	1886	3972	4498	4559	4059	4099	4943	4906	3860	5710	4842	4873	LG1
PARG01748	0.72	1.19	0.73	0.95	0.9	0.93	0.93	0.62	0.71	1.07	0.71	1.16	0.86	0.56	0.7	0.61	0.68	1.01	1.31	0.88	0.69	0.75	0.36	0.82	41	54	34	45	45	45	40	26	28	40	32	50	33	22	33	26	30	43	56	37	29	36	18	35	LG1
PARG01749	30.09	27.63	25.7	32.98	30.37	31.64	32.87	27.85	31.72	28.74	31.26	32.74	25.7	28.98	26.67	29.58	29.6	31.49	29.59	30.12	27.1	30.67	30.91	29.03	2563	1863	1771	2319	2254	2286	2102	1745	1858	1593	2086	2107	1468	1700	1868	1884	1948	1998	1881	1874	1696	2180	2290	1839	LG1
PARG01750	0.01	0.15	0.23	0.08	0.15	0.12	0.35	0.09	0.06	0.06	0.04	0.13	0	0.1	0.02	0.01	0.04	0.04	0.15	0	0	0	0.25	0.18	1	14	22	8	16	12	32	8	5	5	4	12	0	8	2	1	4	4	13	0	0	0	26	16	LG1
PARG01753	33.76	34.09	37.75	39.32	50.07	44.84	42.18	53.18	48.54	44.52	36.19	39.42	74.8	37.52	33.05	32.67	37.51	31.51	34.96	40.48	37.47	28.77	41.76	40.59	4391	3509	3972	4221	5674	4948	4119	5089	4341	3768	3687	3874	6525	3361	3534	3177	3770	3053	3393	3846	3581	3123	4724	3926	LG1
PARG01755	0	0	0	0	0	0	0	0	0	0	0	0	0.12	0	0	0.11	0	0	0	0	0	0	0	0	0	0	0	0	0	0	0	0	0	0	0	0	2	0	0	2	0	0	0	0	0	0	0	0	LG1
PARG01757	261.2	314.99	583.52	455.7	764.26	614.16	949.71	1308.02	1174.29	635.39	464.52	320.35	1575.35	372.16	427.04	438.27	611.96	443.39	471.75	546.97	340.34	177.22	219.19	634.74	25080	23939	45326	36118	63941	50030	68477	92406	77532	39699	34940	23244	101449	24611	33714	31466	45405	31713	33807	38370	24011	14203	18306	45325	LG1
PARG01758	8.97	9.44	11.24	10.87	13.39	12.16	7.92	7.9	7.64	10.68	8.46	9.01	8	8.73	5.71	8.24	5.56	5.2	10.24	8.41	9.17	7.49	11.24	8.21	804	670	815	804	1046	925	533	521	471	623	594	610	481	539	421	552	385	347	685	551	604	560	876	547	LG1
PARG01759	0	0	0.08	0	0	0	0	0	0.09	0.19	0	0	0	0.09	0	0	0	0	0	0	0	0	0	0	0	0	1	0	0	0	0	0	1	2	0	0	0	1	0	0	0	0	0	0	0	0	0	0	LG1
PARG01760	33.15	37.15	27.74	31.05	22.29	26.55	24.68	17.88	21.16	26.12	32.33	28.82	9.53	32.16	33.43	33.84	30.26	28.44	32.69	29.96	26.34	36.78	29.57	26.05	1504	1334	1018	1163	881	1022	841	597	660	771	1149	988	290	1005	1247	1148	1061	961	1107	993	878	1393	1167	879	LG1
PARG01762	63.79	57.51	61.68	55.87	48.56	52.11	49.42	45.39	41.46	47.54	46.97	55.01	65.86	60.65	60.77	57.91	56.85	54.72	56.04	55.78	60.19	55.4	54.65	56.75	5050	3604	3950	3651	3350	3500	2938	2644	2257	2449	2913	3291	3497	3307	3956	3428	3478	3227	3311	3226	3501	3661	3763	3341	LG1
PARG01763	0.87	0.63	0.61	0.41	0.85	0.63	1.52	3.9	1.83	2.79	3.09	5.47	0.51	1.92	0.24	0.27	1.08	0.43	0.8	2.53	0.86	0.53	1.28	3.24	92	53	52	36	78	57	121	304	133	192	256	438	36	140	21	21	88	34	63	196	67	47	118	255	LG1
PARG01764	30.33	22.68	19.26	44.62	32.76	38.53	25.35	17.93	19.43	25.74	22.23	31.34	7.79	24.73	20.9	35.44	31.79	37.35	26.34	29.65	41.69	24.3	31.43	19.61	3210	1900	1649	3899	3021	3460	2015	1396	1414	1773	1843	2507	553	1803	1819	2805	2600	2945	2081	2293	3242	2147	2894	1544	LG1
PARG01775	0.04	0.03	0.14	0.35	0.64	0.5	0.09	0.15	0	0.45	0.03	0.12	0	0.06	0.05	0.72	0.72	0.9	0.12	0.18	0.18	0.08	0.13	0.51	2	1	5	13	25	19	3	5	0	13	1	4	0	2	2	24	25	30	4	6	6	3	5	17	LG1
PARG01776	0.04	0	0	0	0	0	0	0	0	0	0	0	0	0	0.21	0.23	0.11	0.11	0	0.12	0	0.1	0	0	1	0	0	0	0	0	0	0	0	0	0	0	0	0	4	4	2	2	0	2	0	2	0	0	LG1
PARG01777	7.21	5.79	6.96	6.83	7	6.92	5.75	6.58	6.18	6.01	6.39	7.14	9.52	7.83	7.45	6.75	6.49	6.07	5.88	5.2	4.68	6.48	6.75	6.47	783	498	612	613	663	638	469	526	462	425	544	586	694	586	666	548	545	491	477	413	374	588	638	523	LG1
PARG01778	0.2	0.2	0.16	0.33	0.64	0.49	0.16	0.21	0.24	0.2	0.44	0.28	0.29	0.14	0.35	0.22	0.34	0.21	0.22	0.07	0.2	0.23	0.03	0.24	17	13	11	23	47	35	10	13	14	11	29	18	16	8	24	14	22	13	14	4	12	16	2	15	LG1
PARG01779	0	0	0	0	0	0	0	0	0	0	0	0	0	0	0	0	0	0	0	0	0	0	0.06	0	0	0	0	0	0	0	0	0	0	0	0	0	0	0	0	0	0	0	0	0	0	0	2	0	LG1
PARG01780	0.17	0	0.07	0.14	0	0.07	0	0	0	0	0.22	0	0.34	0	0.14	0.08	0.33	0.08	0.26	0.15	0	0.14	0.16	0	6	0	2	4	0	2	0	0	0	0	6	0	8	0	4	2	9	2	7	4	0	4	5	0	LG1
PARG01781	0.07	0.08	0	0.08	0	0.04	0.09	0	0	0	0	0	0.2	0.05	0	0.09	0	0.18	0	0.09	0	0.08	0	0	2	2	0	2	0	1	2	0	0	0	0	0	4	1	0	2	0	4	0	2	0	2	0	0	LG1
PARG01782	29.2	27.91	25.87	43.33	32.14	37.58	27.04	17.21	23.42	23.44	24.95	29.82	28.35	29.92	25.83	36.43	39.37	44.28	31.93	31.4	32.72	29.76	30.18	27.73	5924	4482	4246	7256	5682	6469	4119	2569	3267	3094	3965	4572	3857	4181	4308	5527	6172	6692	4835	4654	4878	5039	5325	4184	LG1
PARG01783	10.59	7.38	10.16	5.85	11.96	8.99	12	19.34	13.29	11.9	10.63	10.12	15.03	12.99	5.01	5.83	5.28	3.96	6.72	8.35	7.1	6.07	12	10.48	1285	709	997	586	1264	925	1093	1727	1109	940	1010	928	1223	1086	500	529	495	358	609	740	633	615	1267	946	LG1
PARG01784	15.17	14.51	12.39	15.36	11.61	13.44	12.01	8.67	11.29	11.1	12.7	15.24	7.65	12.27	16.71	13.96	16.28	15.38	13.75	12.05	14.33	15.49	14.3	12.78	1546	1171	1022	1292	1031	1162	919	650	791	736	1014	1174	523	861	1400	1064	1282	1168	1046	897	1073	1318	1268	969	LG1
PARG01786	63.77	41.66	54.07	47.26	76.11	62.08	61.14	94.91	97.8	49.14	68.34	42.74	111	78.57	46.23	44.1	42.54	39.57	66.93	58.24	49.63	26.77	62.66	48.24	6506	3364	4463	3980	6766	5373	4684	7124	6861	3262	5462	3295	7595	5521	3878	3364	3354	3007	5096	4341	3720	2280	5560	3660	LG1
PARG01787	0	0	0	0	0	0	0	0	0	0	0	0	0	0	0	0	0	0.08	0.08	0.16	0	0.1	0.2	0.39	0	0	0	0	0	0	0	0	0	0	0	0	0	0	0	0	0	2	2	4	0	3	6	10	LG1
PARG01789	16.87	19.88	33.99	22.9	65.97	45.01	53.9	84.58	117.04	64.45	35.61	31.99	142.61	17.79	26.11	19.3	31.92	17.92	15.83	28.57	17.55	10.04	18.87	65.26	1782	1662	2904	1996	6070	4033	4274	6572	8499	4429	2946	2553	10101	1294	2267	1524	2605	1410	1248	2204	1362	885	1733	5125	LG1
PARG01790	1.9	1.82	2.6	4.51	9.43	7.02	2.16	2.97	2.32	7.07	2.3	1.7	1.19	0.86	1.12	5.67	9.64	6.66	2.44	2.07	1.29	2.59	2.04	2.97	74	56	82	145	320	232	63	85	62	179	70	50	31	23	36	165	290	193	71	59	37	84	69	86	LG1
PARG01791	307.76	413.25	429.2	348.43	287.03	316.9	322.23	260.04	278.15	480.01	308	414.87	220.93	398.52	324.39	352.89	362.18	316.16	376.95	329.15	353.15	378.81	345.97	346.48	13814	14682	15585	12910	11226	12068	10861	8588	8585	14020	10830	14072	6651	12320	11972	11844	12562	10571	12628	10794	11647	14192	13507	11566	LG1
PARG01792	10.81	10.73	8.81	10.89	9.52	10.18	10.3	9.73	10.7	8.54	9.99	12.58	6.71	10.15	9.2	10.61	11.31	10.71	12.05	9.95	10.08	10.21	10.46	8.85	696	547	459	579	534	556	498	461	474	358	504	612	290	450	487	511	563	514	579	468	477	549	586	424	LG1
PARG01793	0.05	0	0.05	0.06	0.14	0.11	0.04	0.05	0.06	0.05	0.07	0	0.07	0.05	0.02	0	0.05	0	0.06	0.03	0.02	0	0.01	0.05	8	0	6	8	19	14	4	6	6	5	8	0	7	5	2	0	6	0	7	3	2	0	1	6	LG1
PARG01794	3.31	3.38	4.72	4.09	6.32	5.23	4.9	5.56	5.6	4.87	3.98	4.43	6.84	4.47	4.01	4.54	4.17	3.56	3.66	4.3	5.16	2.83	4.23	3.98	446	360	514	455	742	598	496	551	519	427	420	451	618	415	444	457	434	357	368	423	511	318	496	399	LG1
PARG01796	1.01	0.86	0.96	1.07	0.47	0.76	0.85	0.61	0.74	0.78	0.54	1.17	0.45	0.8	1.05	1.45	0.94	1.05	0.91	0.87	1.3	1.18	1.22	1.44	119	80	92	104	48	76	75	53	60	60	50	104	36	65	102	128	86	92	80	75	113	116	125	126	LG1
PARG01801	0	0	0	0	0	0	0.05	0	0	0.24	0.05	0.1	0	0.11	0	0	0	0	0.05	0.05	0	0	0	0	0	0	0	0	0	0	1	0	0	4	1	2	0	2	0	0	0	0	1	1	0	0	0	0	LG1
PARG01802	0.12	0	0.1	0	0	0	0	0	0	0	0.05	0	0	0	0.14	0	0	0.1	0	0	0	0	0	0	3	0	2	0	0	0	0	0	0	0	1	0	0	0	3	0	0	2	0	0	0	0	0	0	LG1
PARG01803	0.01	0	0	0	0	0	0	0	0.03	0.05	0.05	0.04	0.11	0.02	0	0	0	0	0	0	0	0	0.02	0.06	1	0	0	0	0	0	0	0	2	3	4	3	7	1	0	0	0	0	0	0	0	0	2	4	LG1
PARG01805	1.48	1.22	0.87	0.39	0.3	0.3	0.94	0.35	0.75	0.69	0.74	1.19	1.63	1.49	2.03	0.86	1	0.52	0.43	0	0	1.08	0.44	0.69	23	15	11	5	4	4	11	4	8	7	9	14	17	16	26	10	12	6	5	0	0	14	6	8	LG1
PARG01806	0	0	0.02	0	0	0	0	0	0	0	0	0	0	0	0	0	0	0	0	0.02	0	0	0	0	0	0	1	0	0	0	0	0	0	0	0	0	0	0	0	0	0	0	0	1	0	0	0	0	LG1
PARG01807	0	0	0	0	0	0	0	0	0	0	0	0	0	0	0	0	0	0.05	0	0	0	0	0	0	0	0	0	0	0	0	0	0	0	0	0	0	0	0	0	0	0	1	0	0	0	0	0	0	LG1
PARG01808	0.14	0.03	0.06	0.02	0.05	0.03	0.11	0.04	0.24	0.26	0.07	0.39	0.1	0.16	0.01	0.03	0.03	0.02	0.07	0.04	0.07	0	0.03	0.15	21	4	8	2	7	4	13	5	26	26	8	46	10	17	1	4	4	2	8	4	8	0	4	17	LG1
PARG01809	0.07	0	0	0.01	0	0	0.01	0	0	0.02	0.02	0.02	0.05	0.01	0.05	0	0	0	0	0.01	0.01	0	0	0.02	9	0	0	1	0	0	1	0	0	2	2	2	4	1	5	0	0	0	0	1	1	0	0	2	LG1
PARG01811	0.26	0.07	0.08	0.03	0	0.01	0	0.06	0.09	0.13	0.05	0.23	0.25	0.06	0.1	0.03	0.08	0.03	0.03	0.1	0.1	0.05	0.04	0.08	25	5	6	2	0	1	0	4	6	8	4	17	16	4	8	2	6	2	2	7	7	4	3	6	LG1
PARG01812	0	0	0	0	0	0	0	0	0	0	0	0	0	0	0	0.03	0	0	0	0	0	0	0	0	0	0	0	0	0	0	0	0	0	0	0	0	0	0	0	2	0	0	0	0	0	0	0	0	LG1
PARG01815	0.02	0	0	0	0	0	0	0	0	0	0	0	0	0	0	0	0	0	0	0	0	0	0	0	1	0	0	0	0	0	0	0	0	0	0	0	0	0	0	0	0	0	0	0	0	0	0	0	LG1
PARG01818	0	0	0.01	0	0	0	0	0	0	0	0	0	0	0	0	0	0	0	0.01	0.02	0	0	0	0	0	0	1	0	0	0	0	0	0	0	0	0	0	0	0	0	0	0	1	2	0	0	0	0	LG1
PARG01819	0.05	0	0	0	0	0	0	0.15	0.2	0.33	0.03	0	0.04	0.16	0	0.18	0	0	0	0.15	0	0.06	0.06	0	2	0	0	0	0	0	0	4	5	8	1	0	1	4	0	5	0	0	0	4	0	2	2	0	LG1
PARG01820	3.33	3.18	2.86	5.32	5.06	5.19	9.08	13.52	18.26	5.58	7.91	12.46	5.84	4.25	2.22	4.81	4.42	5	3.94	6.78	5.35	2.93	11.22	5.54	435	328	302	573	575	574	889	1298	1638	474	808	1228	511	382	238	469	446	486	384	646	513	319	1273	537	LG1
PARG01821	27.47	25.1	26.32	27.18	23.52	25.31	23.48	19.52	24.28	19.93	28.56	28.05	12.64	24.7	21.45	22.23	26.36	27.62	25.07	24.23	21.1	28.47	27.32	30.49	3567	2580	2765	2914	2661	2788	2290	1865	2168	1684	2905	2753	1101	2209	2290	2159	2645	2672	2430	2299	2013	3086	3086	2945	LG1
PARG01822	0.16	0	0.15	0.15	0.09	0.1	0.33	0.22	0.84	0.13	0.26	0.38	0.86	0	0	0	0.21	0	0	0.17	0.06	0.1	1.9	1.16	4	0	3	3	2	2	6	4	14	2	5	7	14	0	0	0	4	0	0	3	1	2	40	21	LG1
PARG01823	0.7	0.63	0.37	4.83	5.27	5.06	7.71	12.75	20.46	1.38	6.11	12.67	5.65	1.59	0.49	1.6	6.07	8.84	3.88	3	4.21	1.91	12.96	6.44	7	5	3	40	46	43	58	94	141	9	48	96	38	11	4	12	47	66	29	22	31	16	113	48	LG1
PARG01825	4.35	2.06	3.92	24.91	22.04	23.49	33.77	73.99	81.8	11.55	39.31	82.35	19.58	9.86	1.43	15.51	27.55	15.93	12.74	21.32	31.56	3.8	97.48	21.44	48	18	35	227	212	220	280	601	621	83	340	687	145	75	13	128	235	131	105	172	256	35	936	176	LG1
PARG01826	2.61	4.45	4.37	3.24	4.26	3.77	7.45	5.93	10.11	2.99	8.09	6.77	3.01	4.5	1.96	4.82	4.94	7.27	7.03	4.26	5.3	3.17	5.13	8.3	186	251	252	191	265	228	399	311	496	139	452	365	144	221	115	257	272	386	374	222	278	189	318	440	LG1
PARG01827	0.17	0.06	0	0.04	0.22	0.14	0.27	1.22	0.95	0.15	0.47	0.95	1.71	0.21	0.3	0.21	0.11	0.06	0.19	0.36	0.7	0	1.07	0.4	14	4	0	3	16	10	17	75	55	8	31	60	96	12	21	13	7	4	12	22	43	0	78	25	LG1
PARG01828	0.38	0.36	0.47	0.07	0.11	0.1	0.04	0.11	0.12	0.13	0.07	0.07	0	0.18	0.17	0.18	0.07	0	0.11	0.11	0.19	0.53	0.03	0.04	28	21	28	4	7	6	2	6	6	6	4	4	0	9	10	10	4	0	6	6	10	32	2	2	LG1
PARG01829	0	0	0.17	0.29	0	0.16	0.67	0	0.44	0	0.26	0.18	0.1	0.05	0	0.54	0.09	0.27	0.09	0.23	0	0	0.16	0.18	0	0	4	7	0	4	15	0	9	0	6	4	2	1	0	12	2	6	2	5	0	0	4	4	LG1
PARG01830	3.1	2.69	3.04	2.43	2.16	2.29	2.04	2.35	2.46	2.65	2.27	2.33	2.29	2.85	2.62	2.08	2.7	2.32	2.77	1.87	1.94	2.75	2.65	2.6	400	275	317	259	243	251	198	223	218	222	229	227	198	253	278	201	269	223	267	176	184	296	297	249	LG1
PARG01831	0	0	0	0	0	0	0	0	0	0	0	0	0	0	0	0.04	0	0	0	0	0	0	0	0	0	0	0	0	0	0	0	0	0	0	0	0	0	0	0	1	0	0	0	0	0	0	0	0	LG1
PARG01832	95.09	100.42	103.39	98.94	71.81	85	74.04	52.1	61.97	75.37	91.78	93.9	38.76	88.55	94.37	98.89	93.26	103.63	104.93	84.57	88.37	109.7	89.85	98.54	6179	5165	5435	5307	4066	4686	3613	2491	2769	3187	4672	4611	1689	3963	5042	4805	4683	5016	5089	4015	4219	5950	5078	4762	LG1
PARG01833	14.62	14.37	13.73	16.71	16.53	16.63	14.01	16.16	14.38	17.33	14.77	18.12	10.81	12.76	13.92	14.17	14.69	16.32	13.8	14.43	17.14	17.2	14.88	11.95	599	466	455	565	590	578	431	487	405	462	474	561	297	360	469	434	465	498	422	432	516	588	530	364	LG1
PARG01834	12.28	11.38	12.91	12.46	13.08	12.78	14.38	12.57	13.3	9.38	12.71	10.08	7.22	12.89	9.77	10.59	11.3	12.07	12.79	12.96	11.81	11.57	12.95	12.18	1468	1077	1249	1230	1362	1296	1291	1106	1093	730	1190	911	579	1061	960	947	1044	1075	1141	1132	1037	1155	1347	1083	LG1
PARG01835	83.2	99.24	84.69	71.14	95.23	83.5	171.98	192.09	132.77	127.52	149.75	105.7	58.12	113.51	67.64	81.84	100.58	69.36	115.75	104.9	78.38	108.76	170.65	119.43	3831	3617	3155	2704	3821	3262	5947	6508	4204	3821	5402	3678	1795	3600	2561	2818	3579	2379	3978	3529	2652	4180	6835	4090	LG1
PARG01836	10.35	11.18	13.91	8.69	11.96	10.37	10	11.45	12.23	10.75	11.2	9.52	16.68	10.95	11.81	9.5	10.95	9.52	9.37	8.77	9.08	8.18	8.76	9.02	1345	1150	1462	932	1354	1143	976	1095	1093	909	1140	935	1454	980	1262	923	1100	922	909	833	867	887	990	872	LG1
PARG01837	36.42	35.91	33.16	37.55	30.53	33.94	32.23	27	28.43	25.9	35.09	31.6	22.3	31.67	31.24	35.16	34.17	38.32	33.87	32.33	31.05	34.44	28.92	31.2	4431	3459	3264	3772	3237	3504	2945	2417	2379	2051	3345	2906	1820	2654	3126	3199	3213	3473	3076	2874	2776	3498	3061	2823	LG1
PARG01838	48.45	51.26	46.7	48.76	48.13	48.44	43.89	47.29	42.64	46.04	47.31	46.75	46.75	50.17	51.73	50.38	49.64	49.32	47.03	50.52	43.28	47.75	50.86	48.87	3437	2878	2680	2855	2975	2915	2338	2468	2080	2125	2629	2506	2224	2451	3017	2672	2721	2606	2490	2618	2256	2827	3138	2578	LG1
PARG01839	14.52	17.01	15.79	16.31	13.96	15.1	14.65	11.6	14.94	16.05	14.61	16.37	12.58	15.81	18.35	17.45	17.64	15.5	16.18	15.36	18.97	17.38	15.59	15.95	1607	1490	1414	1490	1346	1418	1218	945	1137	1156	1267	1369	934	1205	1670	1444	1509	1278	1337	1242	1543	1606	1501	1313	LG1
PARG01840	0.07	0	0.09	0.23	0.61	0.43	0.17	0.28	0.22	0.46	0.12	0.06	0.03	0.06	0.08	0.25	0.26	0.21	0.22	0.22	0.16	0.14	0.18	0.05	10	0	10	27	77	52	18	30	22	43	14	7	3	6	10	27	29	23	24	23	17	17	23	5	LG1
PARG01841	3.19	2.18	0.88	1.82	2.54	2.2	4.6	5.22	2.87	4.4	3.63	1.61	2.79	2.36	1.51	3.24	2.29	2.43	3.51	3.87	4.26	4.33	5.28	5.55	157	85	35	74	109	92	170	189	97	141	140	60	92	80	61	119	87	89	129	139	154	178	226	203	LG1
PARG01842	21.57	26.94	25.96	28.22	17	22.45	18.19	13.47	15.05	18.18	21.1	24.23	21.6	24.25	34.58	29.9	31.72	30.06	23.62	19.4	21.66	23.1	17.46	19.01	1934	1912	1883	2089	1328	1708	1225	889	928	1061	1482	1642	1299	1498	2550	2005	2198	2008	1581	1271	1427	1729	1362	1268	LG1
PARG01843	14.51	14.16	13.84	15.25	14.57	14.9	13.69	11.75	12.49	15.65	14.99	15.05	6.04	13.39	10.65	15.88	13.66	15.87	12.81	12.72	13.78	16.59	15.35	12.78	1536	1186	1185	1332	1344	1338	1088	915	909	1078	1243	1204	429	976	927	1257	1117	1251	1012	984	1072	1466	1413	1006	LG1
PARG01844	11.88	12.69	13.19	13.07	11.35	12.19	12.51	11.01	12.96	9.71	13.33	13.74	11.41	11.21	14.26	11.91	12.64	14.62	14.43	12.09	11.84	15.2	11.91	13.73	1166	986	1047	1059	971	1015	922	795	875	620	1025	1019	751	758	1151	874	959	1069	1057	867	854	1245	1017	1002	LG1
PARG01845	20.93	19.36	18.64	19.89	18.39	19.11	18.85	22.05	22.17	19.98	20.65	20.04	20.69	18.23	19.33	16.99	20.02	17.45	18.09	18.82	16.67	16.69	20.23	19.14	1967	1440	1417	1543	1506	1524	1330	1525	1433	1222	1520	1423	1304	1180	1494	1194	1454	1222	1269	1292	1151	1309	1654	1338	LG1
PARG01846	3.02	4.64	3.99	3.91	2.88	3.38	3.49	3.32	3.43	2.62	3.52	4.12	3.59	4.38	3.63	3.66	3.54	3.48	4.46	3.88	4.62	7.25	5.94	6.7	184	224	197	197	153	175	160	149	144	104	168	190	147	184	182	167	167	158	203	173	207	369	315	304	LG1
PARG01847	0.04	0	0	0	0.05	0.02	0	0.11	0.06	0	0	0	0.12	0.38	0	0	0	0	0	0	0.05	0	0.14	0.05	2	0	0	0	2	1	0	4	2	0	0	0	4	13	0	0	0	0	0	0	2	0	6	2	LG1
PARG01849	5.35	5.17	5.46	3.68	5.26	4.48	5.27	5.77	7.23	5.25	4.73	4.25	11.84	6.38	6.36	4.77	4.23	5.24	4.72	3.9	4.92	3.8	5.47	5.53	481	368	397	273	412	342	356	382	447	307	333	289	714	395	470	321	294	351	317	256	325	285	428	370	LG1
PARG01851	0	0	0	0	0	0	0	0	0	0	0	0	0	0	0	0	0	0	0	0	0	0	0.02	0	0	0	0	0	0	0	0	0	0	0	0	0	0	0	0	0	0	0	0	0	0	0	1	0	LG1
PARG01852	0.52	0.14	0	0.13	0.17	0.17	0.25	0.35	0.11	0.96	0.56	0.1	0	0	0.63	0.05	0.48	0.1	0.2	0.4	0.4	0.53	0.38	0.54	14	3	0	3	4	4	5	7	2	17	12	2	0	0	14	1	10	2	4	8	8	12	9	11	LG1
PARG01853	0	0.04	0	0.04	0	0	0	0	0	0	0	0	0	0	0.08	0	0	0	0	0	0	0	0	0	0	1	0	1	0	0	0	0	0	0	0	0	0	0	2	0	0	0	0	0	0	0	0	0	LG1
PARG01854	25.25	22.62	21.17	21.71	23.76	22.77	24.08	23.72	23.26	23.9	26.89	25.45	25.25	30.54	20.9	20.02	20.23	20.42	22.03	23.33	18.25	23.43	26.51	25.83	4321	3064	2930	3067	3543	3305	3094	2986	2737	2661	3604	3291	2898	3599	2940	2562	2675	2603	2813	2917	2295	3346	3946	3287	LG1
PARG01855	2.5	2.3	2.56	2.31	1.96	2.14	2.14	1.36	1.83	1.77	2.93	2.05	1.19	1.92	2.28	1.78	2.23	2.74	2.76	2.31	2.08	2.5	2.54	2.96	370	269	306	282	253	268	238	148	186	170	339	229	118	196	277	197	255	302	305	250	226	308	327	326	LG1
PARG01856	22.27	24.74	22.45	20.06	16.6	18.29	17.69	12.11	15.52	17.26	19.08	20.18	18.46	25.43	30.35	20.27	23.17	21.64	22.35	20.35	22.58	25.14	22.04	22.55	1475	1297	1203	1097	958	1028	880	590	707	744	990	1010	820	1160	1653	1004	1186	1068	1105	985	1099	1390	1270	1111	LG1
PARG01857	2.08	3.03	3.29	1.9	2.39	2.15	2.03	2.3	1.72	5.11	2.11	5.05	2.01	2.99	2.06	1.18	2.39	1.55	1.15	1.56	1.31	2.06	2.39	1.07	97	112	124	73	97	85	71	79	55	155	77	178	63	96	79	41	86	54	40	53	45	80	97	37	LG1
PARG01858	0.34	0.43	0.44	0.29	0.44	0.37	0.32	1.86	0.99	0.18	0.4	0.58	2.91	1.86	0.66	0.19	0.22	0.31	0.21	0.18	0.39	0.24	1.08	1.23	24	24	25	17	27	22	17	96	48	8	22	31	137	90	38	10	12	16	11	9	20	14	66	64	LG1
PARG01859	10.73	14.37	13.33	13.41	10.34	11.83	8.24	4.76	7.15	7.27	8.65	10.13	1.89	9.56	5.88	8.45	11.37	10.93	11.22	13.35	9.57	12.19	11.36	17.92	1495	1584	1502	1542	1255	1398	862	488	685	659	944	1066	177	917	674	880	1224	1134	1167	1359	980	1417	1377	1856	LG1
PARG01860	0	0	0.26	0	0	0	0	0	0	0	0	0.27	0	0	0	0	0	0	0	0	0	0.08	0	0	0	0	3	0	0	0	0	0	0	0	0	3	0	0	0	0	0	0	0	0	0	1	0	0	LG1
PARG01862	81.07	74.58	77.98	68.17	68.37	68.28	63.68	65.37	59.4	60.42	65.47	62.36	75.65	69.86	65.11	63.82	62.22	63.87	63.64	64.42	68.15	62.41	66.97	70.47	8404	6120	6540	5834	6176	6005	4957	4986	4234	4076	5317	4885	5260	4988	5550	4947	4984	4932	4924	4879	5191	5400	6039	5433	LG1
PARG01863	0.53	0.31	0.56	0.74	1.08	0.91	0.99	0.93	0.97	1.25	0.78	0.92	0.13	0.25	0.57	1.56	0.66	0.57	1.24	1.93	0.78	0.84	0.44	0.84	37	17	32	43	66	54	52	48	47	57	43	49	6	12	33	82	36	30	65	99	40	49	27	44	LG1
PARG01864	35.02	42.65	40.05	41.34	39.6	40.45	30.76	35.96	29	36.42	28.39	33.35	38.81	42.29	58.04	39.55	40.75	36.41	36.27	33.7	36.1	43.12	31.26	33.98	2116	2040	1958	2062	2085	2074	1396	1599	1205	1432	1344	1523	1573	1760	2884	1787	1903	1639	1636	1488	1603	2175	1643	1527	LG1
PARG01865	22.34	24.06	26.04	20.99	18.76	19.84	13.05	12.46	16.81	15.87	12.75	15.65	43.96	26.35	40.95	20.36	25.95	26.02	17.85	17.36	22.86	26.81	16.99	27.82	597	509	563	463	437	450	262	245	309	276	267	316	788	485	900	407	536	518	356	339	449	598	395	553	LG1
PARG01866	0	0	0	0	0	0	0	0	0	0	0	0	0	0	0	0	0	0	0	0	0	0	0	0.24	0	0	0	0	0	0	0	0	0	0	0	0	0	0	0	0	0	0	0	0	0	0	0	9	LG1
PARG01867	0	0	0	0	0.02	0	0	0	0	0	0	0	0	0	0	0	0	0	0	0	0	0	0	0	0	0	0	0	1	0	0	0	0	0	0	0	0	0	0	0	0	0	0	0	0	0	0	0	LG1
PARG01869	0.3	0.14	0.23	0.55	0.52	0.54	0.25	0.62	0.11	0.35	0.29	0	0	0.11	0.14	0.15	0.39	0.1	0.66	0.36	0.36	0.5	0.13	0.2	8	3	5	12	12	12	5	12	2	6	6	0	0	2	3	3	8	2	13	7	7	11	3	4	LG1
PARG01870	76.9	77.4	101.2	80.16	115.27	98.19	89.63	112.32	117.7	123.63	76.1	81.85	122.72	80.9	82.48	79.36	76.02	68.59	84.59	80.65	83.58	83.39	67.57	80.14	5090	4055	5419	4380	6648	5514	4455	5470	5357	5325	3946	4094	5448	3688	4489	3928	3888	3382	4179	3900	4065	4607	3890	3945	LG1
PARG01871	12.27	15.63	13.83	13.71	11.39	12.52	12.8	10.81	12.51	11.24	12.85	14.53	13.56	13.97	13.46	13.42	14.62	13.75	12.24	15.35	14.09	14.74	14.31	14.01	2145	2162	1956	1978	1735	1856	1680	1390	1504	1279	1759	1919	1590	1682	1935	1754	1975	1791	1597	1960	1809	2150	2176	1821	LG1
PARG01873	0.17	0.43	0.11	0.1	0.25	0.18	0.11	0.06	0.06	0.13	0.25	0.31	0.03	0.09	0.05	0.09	0.03	0.09	0.14	0.09	0.03	0	0.12	0.06	8	16	4	4	10	7	4	2	2	4	9	11	1	3	2	3	1	3	5	3	1	0	5	2	LG1
PARG01874	369.61	425.39	394.39	294.27	180.52	235.86	242.69	155.02	167.87	224.58	244.33	355.09	114.84	267.17	265.13	326.49	242.44	212.15	274.7	442.99	233.24	281.02	284.02	365.67	39301	35802	33925	25829	16725	21277	19378	12128	12274	15539	20352	28532	8190	19566	23180	25958	19920	16804	21800	34414	18222	24941	26268	28916	LG1
PARG01875	64.69	79.26	79.63	68.19	52.11	59.92	56.1	57.79	56.55	64.32	62.5	68.57	76.85	74.89	83.39	70.4	69.99	72.92	71.08	72.47	73.53	69.24	60.65	65.55	3311	3211	3297	2881	2324	2602	2156	2176	1990	2142	2506	2652	2638	2640	3509	2694	2768	2780	2715	2710	2765	2958	2700	2495	LG1
PARG01876	0.01	0.02	0.01	0	0.01	0	0.12	0.08	0.05	0.03	0.05	0.02	0.39	0	0.11	0	0	0	0.02	0	0	0	0	0.05	1	2	1	0	1	0	10	6	4	2	4	2	28	0	10	0	0	0	2	0	0	0	0	4	LG1
PARG01877	33.89	30.37	27.99	31.32	27.91	29.57	29.61	24.87	27.75	23.29	34.47	30.21	28.21	31.05	32.1	29.82	30.09	31.8	32.58	33.35	30.75	34.03	35.73	32.99	4690	3327	3134	3578	3365	3472	3077	2532	2641	2097	3737	3159	2618	2959	3652	3086	3218	3278	3365	3372	3127	3931	4301	3395	LG1
PARG01878	15.56	19.75	28.02	9.03	9.89	9.46	16.79	21.01	19.14	16.04	18.84	13.26	29.15	17.84	15.94	11.06	11	11.59	17.56	13.8	14.57	11.26	16.64	15.44	818	822	1192	392	453	422	663	813	692	549	776	527	1028	646	689	435	447	454	689	530	563	494	761	604	LG1
PARG01879	1.82	1.47	2.78	0.72	2.46	1.6	7.53	4.66	4.99	2.73	3.14	3.5	18.41	4.15	2.11	0.45	1.97	1.96	1.08	2.58	2.34	3.07	3.65	5.5	86	55	106	28	101	64	267	162	162	84	116	125	583	135	82	16	72	69	38	89	81	121	150	193	LG1
PARG01880	52.04	46.72	38.47	44.92	36.56	40.62	40.98	35.74	41.63	50.18	42.27	50.78	20.27	45.14	37.65	40.57	38.36	42.49	46.04	53.55	53.77	57.26	63.01	42.18	3127	2222	1870	2228	1914	2071	1849	1580	1720	1962	1990	2306	817	1868	1860	1823	1781	1902	2065	2351	2374	2872	3293	1885	LG1
PARG01881	26.36	21.69	27.7	30.36	57.84	44.48	41.74	52.03	62.92	66.33	38.29	28.66	35.32	25.83	26.31	33.9	35.29	37.75	31.52	38.1	37.16	31.6	25.54	36.6	2128	1386	1809	2023	4068	3046	2530	3090	3492	3484	2421	1748	1912	1436	1746	2046	2201	2270	1899	2247	2204	2129	1793	2197	LG1
PARG01882	18.03	27.32	32.89	18.88	18.74	18.81	21.98	28.1	28.2	17.94	25.77	17.55	41.04	24.9	26.78	18.75	23.77	20.15	18.98	21.68	24.84	20.88	23.69	22.33	1556	1866	2296	1345	1409	1377	1424	1784	1673	1007	1742	1144	2375	1480	1900	1210	1585	1295	1222	1367	1575	1504	1778	1433	LG1
PARG01883	1.47	1.57	1.52	1.7	2.08	1.89	2.05	1.41	2.04	1.74	2	1.76	1.05	1.66	1.38	1.81	1.74	1.93	1.64	1.74	1.54	1.65	1.93	1.64	405	341	339	386	499	442	424	285	387	312	431	366	193	315	312	373	371	395	337	350	312	378	461	336	LG1
PARG01884	448.79	504.64	579.08	512.59	554.67	534.2	411.61	422.93	409.26	407.74	379.76	414.24	457.74	505.12	486.12	467.4	501.54	503.74	471.14	487.8	530.01	426.79	407.15	416.63	52066	46340	54349	49089	56071	52580	35859	36101	32649	30781	34514	36316	35617	40361	46371	40546	44962	43533	40795	41346	45179	41328	41085	35947	LG1
PARG01886	17.87	17.59	17.27	16.87	20.84	18.9	20.64	24.28	22.75	17.9	21.86	17.9	19.43	17.01	13.85	15.6	16.98	15.39	16.95	18.44	17.03	14.93	17.37	18.36	2382	1856	1862	1856	2421	2138	2066	2381	2085	1553	2283	1803	1737	1562	1518	1555	1749	1528	1686	1796	1668	1661	2014	1820	LG1
PARG01888	351.11	395.73	414.1	304.43	265.77	284.58	250.86	278.18	236.07	368.87	311.84	366.96	314.06	434.09	364.51	272.61	272.99	264.45	285.67	331.91	347.86	298.58	429.95	390.15	17239	15379	16448	12338	11370	11854	9249	10049	7970	11785	11994	13615	10342	14679	14715	10008	10357	9672	10468	11906	12549	12236	18361	14246	LG1
PARG01889	12.12	10.07	10.22	10.82	10.35	10.58	10.72	8.71	10.27	8.13	10.81	8.19	10.21	11.62	10.72	10.61	10.37	10.83	9.47	10.19	8.67	9.44	7.98	8.36	1575	1035	1074	1160	1172	1166	1046	833	917	687	1100	804	890	1040	1145	1031	1041	1048	918	967	828	1024	902	808	LG1
PARG01892	40.16	47.36	45.2	44.83	41.27	43	44.15	41.68	38.01	35.15	38.97	38.43	39.38	45.32	43.76	44.17	45.69	45.33	43.75	39.26	36.65	39.87	40.27	41.76	4247	3964	3867	3913	3803	3858	3506	3243	2764	2419	3228	3071	2793	3301	3805	3493	3734	3571	3453	3033	2848	3519	3704	3284	LG1
PARG01893	8.33	8.42	8.47	5.95	6.91	6.45	8.04	7.87	7.37	6.51	7.58	6.91	8.64	8.49	8.32	6.12	6	6.5	7.05	6.97	6.37	6.56	6.7	7.09	2278	1824	1875	1344	1648	1496	1651	1584	1387	1158	1624	1428	1585	1600	1871	1252	1269	1324	1439	1392	1280	1497	1595	1443	LG1
PARG01894	8.69	3.75	7.22	5.75	10.5	8.19	7.7	12.48	9.03	11	6.76	4.86	11.91	2.98	2.27	5.11	4.55	3.53	5.78	7.75	4.41	4.03	4.33	6.38	284	97	191	155	299	227	189	300	203	234	173	120	261	67	61	125	115	86	141	185	106	110	123	155	LG1
PARG01895	0.43	0.23	0.53	1.19	0.99	1.09	0.74	0.84	1.7	1.13	1.88	0.33	1.19	0.27	0.45	0.49	0.64	0.25	0.99	0.5	0.17	0.29	0.57	0.58	7	3	7	16	14	15	9	10	19	12	24	4	13	3	6	6	8	3	12	6	2	4	8	7	LG1
PARG01896	39.53	46.03	48.95	36.34	25.73	30.89	27.3	23.65	23.31	28.95	29.92	38.2	28.25	35.29	36.05	34.49	36.27	26.15	29.12	32.87	30.16	23.87	24.71	29.68	1786	1646	1789	1355	1013	1184	926	786	724	851	1059	1304	856	1098	1339	1165	1266	880	982	1085	1001	900	971	997	LG1
PARG01897	0.34	0.17	0.23	0.65	0.32	0.48	1.54	1.2	2.97	0.16	1.73	2.11	1.53	0.06	0.26	0.32	0.61	1.96	0.3	0.59	0.07	0.08	1.06	1.77	26	10	14	41	21	31	88	67	155	8	103	121	78	3	16	18	36	111	17	33	4	5	70	100	LG1
PARG01899	0	0	0.07	0	0	0	0	0.08	0.16	0	0	0	0	0	0	0	0	0	0	0.08	0	0	0	0	0	0	1	0	0	0	0	1	2	0	0	0	0	0	0	0	0	0	0	1	0	0	0	0	LG1
PARG01900	7.46	4.04	5.16	4.5	10.76	7.71	9.68	15.99	15.02	16.64	9.91	8.73	6.43	5.48	2.14	6.36	6.34	6.33	4.93	8.96	8.27	5.34	7.48	8.83	730	313	408	363	917	640	711	1151	1010	1059	759	645	422	369	172	465	479	461	360	640	594	436	636	642	LG1
PARG01901	4.5	3.87	3.68	4.57	5.09	4.83	4.13	9.87	3.08	4.84	4.3	3.76	5.58	7.79	2.06	1.18	3.7	2.18	2.34	4.01	2.44	1.54	3.78	3.1	266	181	176	223	262	242	183	429	125	186	199	168	221	317	100	52	169	96	103	173	106	76	194	136	LG1
PARG01903	3.75	4.07	3.93	4.06	2.76	3.39	2.91	2.91	2.62	2.64	3.86	3.76	2	3.84	3.86	3.09	3.61	3.63	3.83	3.01	3.11	3.84	2.56	2.78	600	515	508	536	384	460	349	342	288	275	484	455	214	423	507	369	446	432	457	352	366	513	356	331	LG1
PARG01904	3.61	3.35	2.53	3.41	2.6	3	3.05	1.76	2.07	1.93	2.71	2.31	1.4	2.51	2.32	2.45	2.11	2.66	2.85	3.9	2.91	2.33	3.23	3.23	619	455	351	483	388	436	393	222	244	215	364	299	161	296	327	314	279	339	365	489	367	334	481	412	LG1
PARG01905	34.31	40.87	40.94	34.45	26.43	30.33	29.16	23.67	28.84	26.72	34.43	35.25	47.31	40.08	53.94	36.01	40.05	36.25	34.85	30.66	33.13	39.45	35.12	37.57	2670	2517	2577	2213	1792	2002	1704	1355	1543	1353	2099	2073	2469	2148	3451	2095	2408	2101	2024	1743	1894	2562	2377	2174	LG1
PARG01906	1.39	1.66	1.24	0.66	1.2	0.93	1.06	0.58	1.1	0.24	2.37	1.1	0.12	1.24	0.61	0.57	0.65	1.51	0.86	1.22	1.11	0.58	1	0.83	72	68	52	28	54	41	41	22	39	8	96	43	4	44	26	22	26	58	33	46	42	25	45	32	LG1
PARG01907	0.55	0.54	0.47	0.39	0.38	0.38	0.48	0.75	0.46	0.83	0.55	0.54	0.78	0.53	0.39	0.29	0.35	0.23	0.44	0.28	0.31	0.5	0.64	0.77	92	72	64	54	56	55	61	93	53	91	73	69	88	61	54	37	46	29	55	34	38	70	94	96	LG1
PARG01910	0.51	0.77	1.36	0.85	1.29	1.08	1.52	1.25	1.15	0.85	0.94	0.83	2.63	1.47	2.3	1.3	1.73	0.86	1.03	1.28	2.72	0.88	1.22	1.23	28	33	60	38	61	50	62	50	43	30	40	34	96	55	103	53	73	35	42	51	109	40	58	50	LG1
PARG01911	9.98	10.13	13.03	6.29	9.78	8.08	6.58	11.46	9.16	10.27	7.21	8.27	22.44	10.48	11.83	6.75	5.47	5.66	7.54	7.31	6.91	8.22	6.32	7.55	800	643	845	416	683	550	396	676	505	536	453	501	1207	579	780	405	339	338	451	428	407	550	441	450	LG1
PARG01912	6.44	3.77	5.25	10.48	12.04	11.28	7.24	20.75	9.56	9.54	9.34	8.97	14.35	13.3	4.77	6.63	9.09	6.99	8.05	9.24	4.76	4.41	8.95	5.67	678	314	447	910	1104	1007	572	1606	692	653	770	713	1013	964	413	522	739	548	632	710	368	387	819	444	LG1
PARG01914	22.18	13.38	20.44	31.5	47.4	39.68	30.68	55.09	55.48	53.86	27.64	34.89	26.87	23.49	9.13	21.48	30.02	19.23	22.88	25.94	42.66	16.01	27.39	22.18	1265	604	943	1483	2356	1920	1314	2312	2176	1999	1235	1504	1028	923	428	916	1323	817	974	1081	1788	762	1359	941	LG1
PARG01915	18.2	16.83	15.83	18.97	19.31	19.15	16.45	18.13	19.11	21.56	16.49	21.33	14.64	16.41	15.53	18.53	19.79	17.28	16.55	18.68	15.12	16.42	19.4	18.13	1127	825	793	970	1042	1006	765	826	814	869	800	998	608	700	791	858	947	797	765	845	688	849	1045	835	LG1
PARG01916	16.27	20.75	20.73	24.25	17.51	20.78	17.28	13.69	18.48	14.17	15.52	20.45	11.68	18.34	23.93	23.02	25.7	26.69	20.54	19.72	24.37	22.15	21.3	19.45	2107	2127	2172	2593	1976	2284	1681	1305	1646	1194	1575	2002	1015	1636	2548	2229	2572	2575	1986	1866	2319	2395	2400	1874	LG1
PARG01917	1.49	2.07	0.41	0.35	0.75	0.56	0.58	0.4	0.42	0	0.14	0.34	0.43	0.16	1.55	0.49	0.09	0.1	0.73	0.6	0.2	1	0.42	0.44	41	45	9	8	18	13	12	8	8	0	3	7	8	3	35	10	2	2	15	12	4	23	10	9	LG1
PARG01918	16.03	12.85	12.99	11.76	12.78	12.28	13.33	13.28	11.33	11.9	12.65	14.18	12.72	11.84	9.93	12.13	11.45	11.27	11.61	11.18	11.5	11.39	13.43	14.17	1712	1086	1122	1036	1189	1112	1069	1043	832	827	1058	1144	911	871	872	968	945	896	925	872	902	1015	1247	1125	LG1
PARG01919	10.03	13.51	11.41	9.06	8.4	8.73	8.66	7.53	8.26	8.27	9.01	8.97	7.32	9.03	9.71	8.04	8.05	10.27	8.69	8.53	7.99	10.6	8.12	8.98	940	1002	865	701	686	694	609	519	532	504	661	635	460	583	748	563	583	717	608	584	550	829	662	626	LG1
PARG01920	176.03	189.6	194.87	189.5	175.96	182.54	174.16	169.33	173.52	176.3	164.02	183.83	205.31	191.92	220.63	201.48	209.84	205.1	190.39	190.94	215.12	204.02	173.29	181.11	9691	8262	8679	8612	8441	8526	7200	6859	6569	6316	7074	7648	7581	7277	9987	8294	8927	8411	7823	7680	8702	9375	8298	7415	LG1
PARG01921	19.5	19.73	17.96	21.06	15.11	18.01	16.07	12.67	14.42	15.17	16.13	18.59	10.7	20.98	23.65	20.41	20.31	19.76	18.6	16.32	17.13	20.4	17.51	16.47	4872	3901	3631	4344	3290	3817	3015	2329	2477	2466	3157	3510	1793	3610	4859	3813	3922	3678	3468	2979	3145	4255	3805	3060	LG1
PARG01922	117.52	73.44	127	169.46	313.76	243.56	236.68	277.48	290.36	291.83	146.26	176.23	150.49	126.02	56.54	169.83	137.93	193.56	198	215.88	222.95	108.65	202.09	199.17	8530	4219	7457	10153	19843	14998	12900	14818	14492	13783	8316	9666	7326	6300	3374	9217	7736	10465	10726	11448	11890	6582	12758	10751	LG1
PARG01923	18.73	17.82	18.02	20.13	18.03	19.05	16.99	15.74	15.52	17.06	17.67	18.54	11.47	17.97	14.97	17.58	15.21	17.19	17.79	18.62	18.06	17.47	19.16	17.87	2522	1899	1963	2238	2115	2176	1718	1559	1437	1495	1864	1887	1036	1667	1657	1770	1583	1724	1788	1832	1787	1963	2244	1790	LG1
PARG01924	10.73	11.11	11.24	13.19	15.46	14.36	13.25	14.4	14	16.03	11.64	13.45	14.92	13.24	14.49	14.42	15.73	14.66	14.48	13.29	14.02	14.01	10.98	13.05	399	327	338	405	501	453	370	394	358	388	339	378	372	339	443	401	452	406	402	361	383	435	355	361	LG1
PARG01925	11.08	8.08	4.77	22.73	23.35	23.05	14.96	17.33	15.51	21.51	15.31	27.93	7.16	10.93	3.68	19.93	23.01	28.64	12.72	9.68	19.87	15.27	21.74	11.8	293	169	102	496	538	517	297	337	282	370	317	558	127	199	80	394	470	564	251	187	386	337	500	232	LG1
PARG01926	0	0	0	0.04	0.03	0.04	0	0	0	0	0	0	0	0.09	0	0	0	0	0	0	0.16	0	0.89	0	0	0	0	1	1	1	0	0	0	0	0	0	0	2	0	0	0	0	0	0	4	0	26	0	LG1
PARG01927	0	0	0.04	0.07	0.04	0.04	0	0	0	0	0	0	0	0.29	0	0	0	0	0	0	0.05	0	1.18	0	0	0	2	3	2	2	0	0	0	0	0	0	0	11	0	0	0	0	0	0	2	0	57	0	LG1
PARG01929	0	0	0	0	0	0	0	0	0	0	0	0.07	0	0	0	0	0	0	0	0	0.15	0	0.74	0	0	0	0	0	0	0	0	0	0	0	0	1	0	0	0	0	0	0	0	0	2	0	12	0	LG1
PARG01930	6.69	6.19	5.35	5.1	3.59	4.32	4.3	1.97	3.57	4.85	4.74	4.99	2.92	5.73	6.49	4.87	4.88	5.44	5.21	5.02	7.54	7.25	7.24	5.48	458	335	296	288	214	251	221	99	168	216	254	258	134	270	365	249	258	277	266	251	379	414	431	279	LG1
PARG01932	0	0	0	0.09	0	0.04	0	0	0	0	0.19	0	0.28	0	0	0	0	0	0	0	0.2	0	1.84	0	0	0	0	2	0	1	0	0	0	0	4	0	5	0	0	0	0	0	0	0	4	0	43	0	LG1
PARG01933	0.35	0.44	0.47	0.87	0.42	0.64	0.33	0.25	0.51	0.3	0.17	0.22	0.06	0.26	0.16	0.68	0.67	0.98	0.58	0.36	0.51	0.56	0.37	0.28	27	27	29	55	28	42	19	14	27	15	10	13	3	14	10	39	40	56	33	20	29	36	25	16	LG1
PARG01934	8.79	8.83	8.79	8.85	8.14	8.49	8.99	7.88	8.36	7.5	9.67	8.66	7.37	9.12	7.41	7.64	7.63	8.29	8.52	8.68	7.24	8.95	8.81	7.48	1881	1495	1522	1564	1518	1541	1444	1241	1230	1044	1621	1400	1057	1344	1303	1222	1261	1321	1361	1357	1138	1598	1639	1191	LG1
PARG01938	56.99	58.85	53.83	55.18	46.73	50.85	47.15	40.14	44.3	42.4	54.57	48.45	31.62	49.79	60.81	54.24	48.98	62.69	52.03	48.93	47.05	55.01	44.59	45.94	12065	9861	9218	9643	8620	9132	7496	6252	6448	5841	9050	7750	4489	7259	10584	8585	8013	9886	8221	7567	7318	9720	8210	7233	LG1
PARG01939	0.19	0.05	0.17	0.05	0.05	0.05	0.17	0.08	0.2	0.09	0.14	0.08	0.03	0.07	0.05	0.08	0.21	0.05	0.24	0.1	0.23	0.46	1.7	0.47	19	4	14	4	4	4	13	6	14	6	11	6	2	5	4	6	16	4	18	7	17	39	149	35	LG1
PARG01942	4.06	4.14	3.84	3.33	2.72	3.02	3.42	2.97	3.32	3.07	3.75	2.97	4.23	3.52	4.17	3.55	3.01	3.31	3.8	4.27	3.97	3.9	3.6	3.2	2979	2407	2279	2019	1743	1881	1885	1602	1677	1468	2159	1647	2084	1780	2517	1948	1708	1812	2083	2291	2144	2391	2296	1747	LG1
PARG01945	0	0	0	0	0	0	0	0	0	0	0	0	0	0	0	0	0	0	0	0	0	0	0	0.06	0	0	0	0	0	0	0	0	0	0	0	0	0	0	0	0	0	0	0	0	0	0	0	2	LG1
PARG01948	0.57	0.53	0.68	0.3	0.43	0.36	0.41	0.5	0.11	0.45	0.22	0.19	0.16	0.38	0.35	0.24	0.49	0.35	0.67	0.51	0.32	1.1	1.38	2.17	63	46	60	27	41	34	34	40	8	32	19	16	12	29	32	20	42	29	55	41	26	101	132	177	LG1
PARG01950	0.06	0.01	0.02	0	0.01	0.01	0.02	0.02	0.01	0	0.02	0.01	0.08	0.04	0.07	0.04	0	0.03	0.03	0	0.01	0.02	0.04	0.05	10	1	3	0	2	1	2	2	1	0	2	1	8	4	9	5	0	3	3	0	1	3	6	6	LG1
PARG01951	0	0	0	0	0	0	0	0	0	0	0	0	0	0	0	0	0	0	0	0	0	0	0.03	0	0	0	0	0	0	0	0	0	0	0	0	0	0	0	0	0	0	0	0	0	0	0	2	0	LG1
PARG01952	0	0	0	0	0	0	0	0	0	0	0	0	0	0	0	0	0.08	0	0	0	0	0	0	0.09	0	0	0	0	0	0	0	0	0	0	0	0	0	0	0	0	1	0	0	0	0	0	0	1	LG1
PARG01953	0	0	0.02	0	0	0	0	0	0	0	0	0	0	0	0	0	0.05	0	0.06	0.03	0.04	0.16	0.17	0.24	0	0	2	0	0	0	0	0	0	0	0	0	0	0	0	0	6	0	7	3	4	19	21	26	LG1
PARG01954	0.84	0.53	0.75	2.39	4.2	3.33	0.78	1.33	0.7	1.62	0.91	0.82	0.28	0.2	0.08	1.35	2.23	1.89	1.2	0.81	0.49	0.46	0.27	1.08	54	27	39	127	236	182	38	63	31	68	46	40	12	9	4	65	111	91	58	38	23	25	15	52	LG1
PARG01955	75.2	81.42	65.3	56.01	69.96	63.17	95.04	119.6	75.28	118.4	85.27	72.16	36.41	58.57	60.01	65.83	56.69	53.25	81.94	69.1	67.44	104.6	74.06	86.9	4595	3938	3228	2825	3725	3275	4361	5377	3163	4708	4082	3332	1492	2465	3015	3008	2677	2424	3737	3085	3028	5335	3936	3949	LG1
PARG01956	88.6	131.2	141.9	86.58	81.13	83.79	105.61	107.03	107.19	94.09	99.69	86.61	123.73	105.83	99.15	82.98	93.74	85.1	97.57	91.43	80.99	94.34	93.87	115.93	11884	13928	15397	9586	9482	9534	10637	10562	9886	8212	10474	8778	11130	9776	10934	8322	9715	8502	9767	8959	7981	10561	10951	11564	LG1
PARG01957	28.93	27.72	28.04	23.08	24.83	23.98	24.49	27.24	26.84	23.1	27.28	23.63	21.46	26.72	22.9	22.85	22.26	22.7	24.75	22.91	19.04	24.71	27.08	29.8	3185	2416	2498	2098	2382	2240	2025	2207	2032	1655	2353	1966	1585	2026	2073	1881	1894	1862	2034	1843	1540	2271	2593	2440	LG1
PARG01958	9.54	8.96	9.87	6.76	6.48	6.63	7.13	7.77	9.48	9.52	7.94	8.47	12.34	10.16	12.49	8.72	8.35	6.45	8.49	4.01	5.76	7.86	5.65	7.75	417	310	349	244	247	246	234	250	285	271	272	280	362	306	449	285	282	210	277	128	185	287	215	252	LG1
PARG01959	15.5	16.18	14.95	16.16	11.15	13.59	12.93	8.1	9.33	9.84	13.16	12.08	3.15	11.82	12.22	15.13	15.25	18.56	14.87	12.31	11.23	13.7	12.44	13	2297	1897	1792	1977	1440	1708	1439	883	951	949	1527	1352	313	1206	1489	1676	1746	2048	1644	1333	1223	1694	1603	1432	LG1
PARG01960	27.5	22.46	25.88	28.2	38.8	33.63	29.72	43.92	45.47	31.24	31.85	29.66	49.21	35.25	24.72	24.94	27.77	23.6	28.67	29.66	27.67	17.57	34.12	25.59	1951	1261	1485	1651	2398	2024	1583	2292	2218	1442	1770	1590	2341	1722	1442	1323	1522	1247	1518	1537	1442	1040	2105	1350	LG1
PARG01961	0	0.1	0	0	0	0	0	0	0	0	0	0	0	0.11	0	0	0	0	0	0	0	0	0	0	0	1	0	0	0	0	0	0	0	0	0	0	0	1	0	0	0	0	0	0	0	0	0	0	LG1
PARG01962	1.32	0.95	0.91	0.87	1.74	1.32	1.38	1.73	1.34	1.75	1.3	1.19	1.45	0.73	0.86	1	1.18	1	1.09	1.01	0.53	0.96	1.48	1.79	221	126	123	120	255	188	174	213	154	191	171	151	163	84	119	125	153	125	137	124	65	134	216	223	LG1
PARG01963	16.56	18.84	17.62	10.65	10.2	10.42	7.88	12.67	7.72	12.18	14.88	10.69	12.46	13.68	13.69	9.38	9.86	9.11	10.89	9.32	12.14	13.12	15.04	14.65	652	587	561	346	350	348	233	367	209	312	459	318	329	371	443	276	300	267	320	268	351	431	515	429	LG1
PARG01964	0	0	0	0.02	0	0	0	0.02	0	0	0	0	0	0	0	0.07	0.04	0	0	0	0	0	0.02	0	0	0	0	1	0	0	0	1	0	0	0	0	0	0	0	4	2	0	0	0	0	0	1	0	LG1
PARG01965	11.6	11.64	13.37	12.67	12.86	12.76	13.86	12.62	13.44	7.67	12.34	10.79	13.13	13.86	13.53	12.35	11.91	14	13.52	12.07	11.28	12.83	12.7	13.45	1097	871	1023	989	1060	1024	984	878	874	472	914	771	833	903	1052	873	870	986	954	834	784	1013	1045	946	LG1
PARG01966	12.07	12.82	12.12	10.82	9.38	10.09	10.68	9.01	8.9	8.94	10.62	10.06	9.93	12.55	13.17	9.96	10.51	11.81	10.48	9.16	8.74	12.02	10.92	10.14	2345	1970	1905	1735	1588	1662	1558	1288	1188	1130	1616	1477	1294	1679	2103	1447	1577	1708	1519	1300	1247	1948	1845	1465	LG1
PARG01968	1.21	1.37	0.93	0.02	0.67	0.35	2	1.22	1.17	0.17	1.12	0.24	0	0.53	0.98	1.1	0.31	0.27	1.84	1.68	0.8	1.45	1.27	1.01	66	59	41	1	32	16	82	49	44	6	48	10	0	20	44	45	13	11	75	67	32	66	60	41	LG1
PARG01969	0.14	0.31	0.32	0.07	0.05	0.06	0.21	0.15	0.25	0.41	0.19	0.25	0.04	0.06	0.16	0.11	0.04	0.03	0.24	0.21	0.18	0.38	0.31	0.49	25	44	46	10	8	9	28	20	31	48	27	34	5	7	24	15	5	4	32	27	24	57	49	65	LG1
PARG01970	8.89	10.58	11.07	13.21	10.74	11.95	6.94	6.28	9.64	5.42	8.7	8.99	8.37	9.52	9.75	10.97	9.96	10.93	9.62	9.34	8.96	8.8	9.13	7.79	1185	1116	1194	1454	1248	1351	695	616	884	470	909	906	748	874	1069	1093	1026	1085	957	910	878	979	1058	772	LG1
PARG01971	13.22	14.32	15.63	11.29	9.74	10.49	7.46	12.32	9.92	15.3	9.52	11.02	10.46	15.06	19.16	13.19	10.11	12.59	10.77	10.61	13.29	10.55	8.95	9.6	413	354	395	291	265	278	175	283	213	311	233	260	219	324	492	308	244	293	251	242	305	275	243	223	LG1
PARG01972	6.2	7.13	9.05	8.3	14.28	11.38	10.86	13.14	11.92	18.09	12.34	12.49	5.96	6.73	5.53	8.72	11.38	9.48	7.82	7.87	8.3	10.29	8.42	9.24	425	387	502	470	853	662	559	663	562	807	663	647	274	318	312	447	603	484	400	394	418	589	502	471	LG1
PARG01973	14.09	15.62	15.52	15.65	14.69	15.15	15.42	15.5	16.89	13.15	14.01	14.44	17.07	14.09	14.52	13.32	12.66	14.12	14.54	13.47	14.81	13.64	12.99	11.99	1448	1270	1290	1327	1315	1321	1190	1172	1193	879	1128	1121	1176	997	1227	1023	1005	1081	1115	1011	1118	1170	1161	916	LG1
PARG01974	13.57	13.59	13.6	17.5	19.45	18.5	11.45	10.09	13.5	18.37	11.63	13.54	8.03	10.92	13.28	16.28	14.4	13.26	13.14	11.05	12.7	13.21	12.11	13.11	1170	927	948	1245	1461	1353	741	640	800	1030	785	882	464	648	941	1049	959	851	845	696	804	950	908	840	LG1
PARG01976	11.4	11.78	12.87	12.61	9.85	11.19	10.19	13.85	14.85	11.82	8.5	10.96	26.23	11.81	14.05	11.9	13.58	9.24	11.98	14.51	13.63	8.88	11.75	10.88	2342	1914	2138	2138	1762	1950	1571	2093	2097	1580	1367	1700	3613	1671	2372	1827	2155	1413	1836	2177	2057	1522	2099	1661	LG1
PARG01978	0.54	0.41	0.23	0.54	0.23	0.38	0.14	0.33	0.11	0.52	0.2	0.41	0.66	0.25	0.43	0.25	0.3	0.27	0.16	1.01	0.9	0.31	0.46	0.58	35	21	12	29	13	21	7	16	5	22	10	20	29	11	23	12	15	13	8	48	43	17	26	28	LG1
PARG01979	0.28	0.09	0.17	0	0	0	0	0.19	0	0	0.09	0.09	0	0	0	0	0	0	0	0	0.09	0	0.47	0	4	1	2	0	0	0	0	2	0	0	1	1	0	0	0	0	0	0	0	0	1	0	6	0	LG1
PARG01980	4.11	2.44	5.46	1.92	6.05	4.04	4.49	8.37	5.55	6.55	4.79	3.79	18.77	5.57	2.64	1.15	1.69	1.21	2.59	5.42	5.26	2.8	7.79	9.83	521	245	560	201	668	434	427	781	484	540	476	363	1596	486	275	109	166	114	245	502	490	296	859	927	LG1
PARG01984	1.09	0.77	0.63	0.6	0.63	0.62	0.84	0.59	1.05	0.68	1.29	1.07	0.85	0.92	0.88	1.31	0.87	1.31	1.01	1.17	0.98	0.98	1.3	1.14	137	76	64	62	69	66	79	54	90	55	126	101	71	79	91	123	84	122	94	107	90	102	142	106	LG1
PARG01985	13.14	10.43	16.91	12.09	18.14	15.19	18.39	24.98	23.69	25.21	17.28	22.61	9.92	15.41	6.73	10.98	11.26	9.95	11.3	17.06	28.68	10.9	14.3	18.18	1764	1108	1836	1339	2122	1730	1854	2467	2186	2202	1817	2293	893	1425	743	1102	1168	995	1132	1673	2828	1221	1670	1815	LG1
PARG01986	0	0	0.15	0	0.64	0.29	0.17	0.93	0.18	0	0.24	0.33	0	0	0	0.25	0	0.25	0.66	0.34	0.17	0.15	0.29	0.33	0	0	2	0	9	4	2	11	2	0	3	4	0	0	0	3	0	3	8	4	2	2	4	4	LG1
PARG01987	20	19.86	18.73	21.17	21.69	21.44	21.82	22.34	21.14	21.17	19.51	23.2	19.1	20.76	17.8	20.93	22.29	22.83	22.33	21.64	22.76	20.62	18.56	19.19	1655	1301	1254	1446	1564	1505	1356	1360	1203	1140	1265	1451	1060	1183	1211	1295	1425	1407	1379	1308	1384	1424	1336	1181	LG1
PARG01988	6.63	7.23	7.59	7.82	6.08	6.92	6.02	5.8	4.73	7.13	6.08	7.79	5.74	8.31	5.96	7.47	8.47	6.17	7.59	6.72	8.19	7.61	8.09	7.21	443	382	410	431	354	392	302	285	217	310	318	393	257	382	327	373	437	307	378	328	402	424	470	358	LG1
PARG01989	7.49	7.45	6.84	6.64	6.53	6.58	6.27	5.99	5.7	7.2	7.72	6.63	4.77	6.58	5.68	7.06	5.47	7.07	6.46	6.71	5.53	6.69	6.55	6.13	1428	1124	1055	1044	1084	1064	897	840	747	893	1153	954	609	863	890	1006	805	1003	918	934	774	1064	1085	869	LG1
PARG01990	19.04	19.14	16.73	18.53	13.3	15.84	14.4	9.43	12.86	9.33	16.49	12.54	3.95	13.68	13.84	15.88	14.93	17.92	15.87	13.65	11.32	13.96	12.99	13.94	3539	2815	2515	2843	2153	2498	2009	1289	1643	1128	2400	1761	492	1751	2114	2206	2144	2481	2201	1853	1546	2165	2099	1926	LG1
PARG01991	1.84	2.56	2.15	3.89	3.16	3.52	1.74	2.08	1.86	1.93	2.98	2.9	0.5	1.58	1.89	3.28	3.05	2.99	2.66	3.16	2.32	3.14	2.97	2.79	154	169	145	268	230	249	109	128	107	105	195	183	28	91	130	205	197	186	166	193	142	219	216	173	LG1
PARG01992	0.17	0	0.21	0	0	0	0	0	0	0.38	0	0	0	0	0	0	0	0	0	0	0.56	0	0.29	0.22	2	0	2	0	0	0	0	0	0	3	0	0	0	0	0	0	0	0	0	0	5	0	3	2	LG1
PARG01994	0	0	0	0	0	0	0	0	0	0	0	0	0	0	0	0	0	0	0	0	0	0	0.04	0.1	0	0	0	0	0	0	0	0	0	0	0	0	0	0	0	0	0	0	0	0	0	0	2	4	LG1
PARG01995	0	0	0	0	0	0	0	0	0	0	0	0	0	0	0	0	0	0	0	0	0.05	0	0	0	0	0	0	0	0	0	0	0	0	0	0	0	0	0	0	0	0	0	0	0	1	0	0	0	LG1
PARG01996	0	0.03	0	0	0	0	0	0	0.04	0	0	0	0	0	0	0	0	0.03	0	0	0	0.03	0	0	0	1	0	0	0	0	0	0	1	0	0	0	0	0	0	0	0	1	0	0	0	1	0	0	LG1
PARG01998	7.26	7.53	7.59	6.94	7.75	7.36	6.26	6.39	6.53	5.96	7.09	9.03	9.72	7.31	7.94	6.77	8.74	7.69	6.52	6.95	5.82	7.07	7.3	6.55	1465	1203	1240	1157	1364	1260	949	949	906	783	1121	1377	1316	1017	1318	1022	1363	1157	983	1025	863	1192	1282	984	LG1
PARG01999	0.28	0.35	0.59	1.69	4.11	2.91	0.69	0.76	0.41	1.35	0.86	0.21	0.71	0.29	0.34	1.33	2.99	2.24	1.28	0.65	1.25	0.19	1.42	1.61	7	7	12	35	90	62	13	14	7	22	17	4	12	5	7	25	58	42	24	12	23	4	31	30	LG1
PARG02000	30.35	35.58	40.69	29.5	28.88	29.18	28.04	35.41	29.92	32.74	26.1	30.81	51.44	33.43	43.88	29.98	34.88	29.39	29.79	27.82	30.26	29.46	26.3	29.47	3221	2989	3494	2585	2671	2628	2235	2765	2184	2261	2170	2471	3662	2444	3829	2379	2861	2324	2360	2157	2360	2610	2428	2326	LG1
PARG02002	0	0	0	0	0	0	0	0	0	0	0	0	0	0	0	0	0	0	0	1.11	1.06	0	0.22	0	0	0	0	0	0	0	0	0	0	0	0	0	0	0	0	0	0	0	0	30	29	0	7	0	LG1
PARG02003	0	0	0	0	0	0	0	0	0	0	0	0	0	0	0	0	0	0	0	0.15	0.3	0	0	0	0	0	0	0	0	0	0	0	0	0	0	0	0	0	0	0	0	0	0	2	4	0	0	0	LG1
PARG02004	0	0	0	0	0	0	0	0	0	0	0	0	0	0	0	0	0	0	0.1	0	0	0	0.17	0	0	0	0	0	0	0	0	0	0	0	0	0	0	0	0	0	0	0	2	0	0	0	4	0	LG1
PARG02005	13.08	8.78	15.46	13.5	32.92	23.47	13.52	22.81	27.42	15.93	10.76	9.09	29.69	6.16	9.5	10.51	11.85	5.29	11.52	16.59	7.1	3.77	11.96	11.9	777	413	743	662	1704	1183	603	997	1120	616	501	408	1183	252	464	467	544	234	511	720	310	187	618	526	LG1
PARG02006	4.05	5.55	4.75	3.75	3.39	3.57	3.51	3.24	4.12	4.28	3.56	3.93	3.61	4.11	5.26	4.21	3.88	3.53	3.86	2.95	3.34	3.96	3.61	3.5	627	680	595	479	457	468	408	369	438	431	432	459	375	438	669	487	464	407	446	333	380	511	486	403	LG1
PARG02007	853.38	432.89	770.61	742.98	1804.5	1288.1	592.98	1570.17	751.3	1997.87	808.82	966.21	593.37	539.41	137.31	1167.39	886.9	860.71	882.58	986.84	1393.3	952.21	677.27	969.43	58552	23509	42773	42080	107880	74980	30552	79265	35446	89198	43473	50096	27305	25490	7746	59891	47022	43990	45195	49468	70240	54531	40418	49466	LG1
PARG02008	17.32	15.82	18.25	23.76	37.05	30.58	30.18	35.54	40.59	38.41	25.25	27.59	30.06	17.29	15.59	19.85	25	18.96	23.32	25.67	29.43	17.43	26.51	24.47	1050	759	895	1189	1957	1573	1374	1585	1692	1515	1199	1264	1222	722	777	900	1171	856	1055	1137	1311	882	1398	1103	LG1
PARG02009	7.81	8.97	5.96	12.15	6.84	9.46	4.04	4.49	3.78	6.25	3.39	7.32	3.07	7.87	10.88	12.47	7.16	8.66	5.01	6.08	6.57	7.08	7.23	6.34	144	131	89	185	110	148	56	61	48	75	49	102	38	100	165	172	102	119	69	82	89	109	116	87	LG1
PARG02010	48.36	52.04	56.29	56.59	70.32	63.64	69.36	67.18	68.71	55.63	57.2	52.18	58.01	54.37	48.97	59.76	59.86	65.96	63.56	63.17	68.46	51.86	49.6	53.35	4662	3971	4390	4503	5907	5205	5021	4765	4555	3490	4320	3801	3751	3610	3882	4308	4459	4737	4573	4449	4849	4173	4159	3825	LG1
PARG02011	34.39	39.65	33.74	43.42	38.32	40.81	47.24	38.93	41.41	29.92	36.51	28.92	26.78	31.11	34.74	44.99	40.92	42.65	37.93	32.16	32.79	35.66	30.25	29.17	4528	4132	3594	4719	4396	4558	4670	3771	3749	2563	3765	2877	2365	2821	3761	4429	4163	4183	3727	3093	3172	3919	3464	2856	LG1
PARG02012	190.59	175.8	172.14	182.38	160.1	170.94	172.09	144.46	151.81	234.22	188.32	242.94	101.45	171.95	168.98	195.55	183.85	173.86	182.48	178.23	194.31	193.02	180.89	179.68	5417	3955	3958	4279	3965	4122	3673	3021	2967	4332	4193	5218	1934	3366	3949	4156	4038	3681	3871	3701	4058	4579	4472	3798	LG1
PARG02013	0	0	0.1	0	0.09	0.05	0	0	0	0	0	0	0	0	0	0	0.11	0	0	0	0	0	0	0	0	0	2	0	2	1	0	0	0	0	0	0	0	0	0	0	2	0	0	0	0	0	0	0	LG1
PARG02014	2.32	2.56	1.73	3.85	2.47	3.13	2.43	2.5	2.44	2.64	2.16	3.12	1.27	2.16	2.16	2.93	2.84	3.34	2.86	2.42	3.06	2.67	2.26	1.99	232	203	140	318	215	266	183	184	168	172	169	236	85	149	178	219	220	249	214	177	225	223	197	148	LG1
PARG02015	11.62	10.26	8.87	11.05	8.92	9.96	6.99	5.64	11.86	13.22	10.35	12.94	1.68	10.44	9.41	12.2	10.88	10.1	9.01	8.99	8.4	13.05	9.09	8.23	1023	715	632	803	684	744	462	365	718	757	714	861	99	633	681	803	740	662	592	578	543	959	696	539	LG1
PARG02016	19.66	21.34	19.69	14.5	14.54	14.53	17.11	14.5	13.35	19.58	14.57	17.3	24.79	22.64	20.26	15.36	17.27	16.61	17.29	24.63	30.84	20.28	26.7	33.63	2833	2434	2295	1725	1826	1776	1851	1537	1323	1836	1645	1884	2396	2247	2401	1655	1923	1783	1859	2593	3265	2439	3347	3604	LG1
PARG02017	0	0	0	0.09	0	0.05	0	0.11	0	0	0	0	0	0	0	0.21	0	0.11	0	0	0	0	0	0	0	0	0	2	0	1	0	2	0	0	0	0	0	0	0	4	0	2	0	0	0	0	0	0	LG1
PARG02018	23.57	23.88	23.21	22.34	21.11	21.71	20.5	19.63	19.54	19.36	23.41	23.51	25.86	25.21	27.12	22.13	24.96	23.93	24.02	25.58	26.08	28.31	29.79	28.57	6841	5486	5450	5354	5339	5346	4468	4192	3900	3656	5323	5158	5034	5041	6474	4804	5598	5174	5203	5424	5562	6859	7522	6168	LG1
PARG02019	0.07	0	0	0	0.04	0.02	0	0	0	0	0	0.05	0	0.11	0	0.05	0	0	0	0.15	0	0	0	0.15	4	0	0	0	2	1	0	0	0	0	0	2	0	4	0	2	0	0	0	6	0	0	0	6	LG1
PARG02020	0.48	0.2	0.38	0.78	0.57	0.67	0.37	0.26	0.17	0.27	0.6	0.31	0	0.13	0.05	0.43	0.57	0.57	0.37	0.44	0.3	0.35	0.32	0.31	33	11	21	44	34	39	19	13	8	12	32	16	0	6	3	22	30	29	19	22	15	20	19	16	LG1
PARG02021	7.73	7.64	7.38	8.14	5.21	6.63	6.56	3.78	4.49	5.95	6.7	5.36	1.47	6.82	6.45	7.85	7.31	8.13	7.72	7.85	8.23	8.74	9.2	6.75	739	578	571	642	434	538	471	266	295	370	502	387	94	449	507	561	540	579	551	548	578	697	765	480	LG1
PARG02022	0	0	0	0.05	0.04	0.04	0	0	0	0.06	0	0	0	0	0	0	0	0	0	0.05	0	0	0	0	0	0	0	2	2	2	0	0	0	2	0	0	0	0	0	0	0	0	0	2	0	0	0	0	LG1
PARG02024	0.03	0	0	0	0	0	0	0	0	0	0	0	0	0	0.02	0	0	0	0	0	0	0.13	0.04	0.04	2	0	0	0	0	0	0	0	0	0	0	0	0	0	1	0	0	0	0	0	0	7	2	2	LG1
PARG02025	2.08	2.34	1.67	2.17	1.25	1.7	1.57	0.98	1.88	1.21	2.4	1.65	0.93	2.1	1.63	1.79	1.71	1.78	1.85	1.81	2.25	2.21	2.09	2.19	246	219	160	212	129	170	139	85	153	93	222	147	74	171	158	158	156	157	163	156	195	218	215	192	LG1
PARG02026	82.28	89.4	63.74	101.45	98.76	100.07	119.67	108.99	109.52	137.73	120.42	135.7	29.07	68.23	49.92	93.76	107.33	95.08	109.87	110.95	87.47	107.95	127.84	112.14	3777	3248	2367	3844	3950	3897	4125	3681	3457	4114	4330	4707	895	2157	1884	3218	3807	3251	3764	3721	2950	4136	5104	3828	LG1
PARG02027	23.6	23.15	21.48	23.1	21.28	22.16	21.74	20.37	20.76	22.16	24.61	22.23	19.84	24.51	23.08	21.43	19.6	21.64	21.67	21.99	20.5	22.27	19.41	19.23	1954	1517	1439	1579	1535	1557	1352	1241	1182	1194	1596	1391	1102	1398	1571	1327	1254	1335	1339	1330	1247	1539	1398	1184	LG1
PARG02028	0.04	0.14	0.03	0.03	0	0.01	0	0	0	0	0.03	0	0	0	0.13	0.12	0.03	0	0.03	0	0	0	0	0.01	4	10	2	2	0	1	0	0	0	0	2	0	0	0	10	8	2	0	2	0	0	0	0	1	LG1
PARG02029	0.11	0	0	0	0	0	0	0	0	0	0	0	0	0	0	0.3	0.15	0	0.15	0	0.15	0	0.13	0.15	2	0	0	0	0	0	0	0	0	0	0	0	0	0	0	4	2	0	2	0	2	0	2	2	LG1
PARG02030	0	0.06	0.02	0	0.08	0.04	0	0.04	0	0.1	0	0	0	0	0.16	0	0	0	0.04	0.04	0	0.08	0	0	0	3	1	0	4	2	0	2	0	4	0	0	0	0	8	0	0	0	2	2	0	4	0	0	LG1
PARG02031	0	0.06	0.05	0	0.25	0.13	0.12	0.06	0	0	0	0	0	0	0	0	0	0	0.06	0	0	0.11	0	0.06	0	2	2	0	10	5	4	2	0	0	0	0	0	0	0	0	0	0	2	0	0	4	0	2	LG1
PARG02032	2.11	1.49	1.23	1.34	1.01	1.17	1.42	1.08	0.86	0.86	1.34	1.3	0.92	1.63	1.32	1.63	1.02	1.44	1.64	1.59	1.48	1.28	1.6	1.55	226	126	106	118	94	106	114	85	63	60	112	105	66	120	116	130	84	115	131	124	116	114	149	123	LG1
PARG02033	17.24	13.72	17.26	17.74	26.01	21.99	25.44	24.56	25.71	37.88	20.1	14.75	11.62	9.76	9.08	17.67	16.53	16.05	19.02	21.07	28.3	21.65	20.09	26.18	1578	994	1278	1340	2074	1707	1748	1654	1618	2256	1441	1020	713	615	683	1209	1169	1094	1299	1409	1903	1654	1599	1782	LG1
PARG02034	19.25	15.67	12.58	20.19	18.52	19.33	20.66	12.5	18.63	14.73	24.34	20.94	6.29	14.71	15.21	19.28	19.43	21.15	20.92	22.59	16.03	24.18	24.83	18.28	1667	1074	881	1443	1397	1420	1343	796	1109	830	1651	1370	365	877	1083	1248	1300	1364	1352	1429	1020	1747	1870	1177	LG1
PARG02035	13.7	11.23	13.01	17	25.44	21.33	12.83	16.27	15.07	22.34	13.82	18.44	12.35	13.02	10.56	14.44	15.94	17.02	14.66	16.77	16.93	16.62	17.66	19.17	1440	934	1106	1475	2330	1902	1013	1258	1089	1528	1138	1465	871	943	913	1135	1295	1333	1150	1288	1308	1458	1615	1499	LG1
PARG02036	29.4	27.32	26.85	42.23	35.71	38.88	27.16	18.17	23.57	23.14	31.23	33.95	9.25	24.74	21.93	34.87	33.55	44.15	33.26	26.86	28.62	31.61	25.5	26.37	2968	2183	2193	3519	3141	3330	2059	1350	1636	1520	2470	2590	626	1720	1820	2632	2617	3320	2506	1981	2123	2664	2239	1980	LG1
PARG02038	1.69	1.63	1.9	1.52	2.21	1.87	1.31	0.91	0.96	1.75	0.97	1.47	0.81	1.09	1.75	1.89	1.51	1.49	1.42	1.47	1	1.64	1.23	1.43	131	100	119	97	149	123	76	52	51	88	59	86	42	58	111	109	90	86	82	83	57	106	83	82	LG1
PARG02039	10.56	7.23	9.89	16.27	31.81	24.25	17.13	23.43	24.09	29.39	11.89	12.67	11.07	9.92	8.69	20.66	15.27	15.67	15.22	20.12	27.54	12.62	12.71	14.93	408	221	309	519	1071	795	497	666	640	739	360	370	287	264	276	597	456	451	439	568	782	407	427	429	LG1
PARG02040	51.85	55.96	59.41	57.37	50.12	53.65	44.25	40.84	46.36	38.29	47.1	52.19	52.93	49.76	52.36	50.18	62.95	72.6	59.66	54.44	57.83	69.32	50.35	68.21	6691	5716	6202	6111	5635	5873	4288	3877	4114	3215	4761	5089	4581	4422	5555	4842	6277	6979	5746	5132	5483	7466	5651	6546	LG1
PARG02041	2.1	0.88	1.01	1.89	2.75	2.32	1.59	2.12	1.3	1.58	0.83	0.9	3.61	3.08	1.4	0.85	1.12	0.94	1.36	2.2	1.75	0.82	3.26	1.97	139	46	54	103	158	130	79	103	59	68	43	45	160	140	76	42	57	46	67	106	85	45	187	97	LG1
PARG02042	28.76	61.51	47.58	10.54	7.07	8.74	8.95	5.94	15.93	4.43	20.15	7.84	13.57	39.5	54.66	16.16	12.55	14	12.06	13.32	8.02	10.35	6.43	7.3	869	1471	1163	263	186	224	203	132	331	87	477	179	275	822	1358	365	293	315	272	294	178	261	169	164	LG1
PARG02043	0	0.07	0	0	0	0	0	0	0	0	0	0	0	0	0.03	0	0	0	0	0	0	0	0.07	0	0	2	0	0	0	0	0	0	0	0	0	0	0	0	1	0	0	0	0	0	0	0	2	0	LG1
PARG02044	12.39	12.76	12.88	15.55	23.84	19.81	16.47	20.39	20.44	14.79	15.72	12.25	19.91	12.87	13.15	15.49	13.43	14.91	14.03	13.98	11.66	10.57	12.98	13.12	1195	974	1005	1238	2004	1621	1193	1447	1356	928	1188	893	1288	855	1043	1117	1001	1071	1010	985	826	851	1089	941	LG1
PARG02045	0.34	0.1	0.29	0.69	1.43	1.06	0.34	0.87	0.16	1.08	0.16	0.07	1.13	0.08	0.13	0.48	0.38	0.28	0.34	0.76	0.88	0.09	0.74	0.91	38	9	26	63	138	100	28	71	12	78	14	6	84	6	12	40	33	23	28	62	72	8	72	75	LG1
PARG02046	47.9	48.23	58.65	53.05	63.84	58.58	49.34	65.5	54.81	55.33	46.49	49.37	69.04	48.15	43.13	48.75	48.54	45.81	46.04	50.14	51.38	44.05	46.85	51.32	3354	2673	3322	3066	3895	3480	2594	3374	2639	2521	2550	2612	3242	2322	2483	2552	2626	2389	2406	2565	2643	2574	2853	2672	LG1
PARG02047	16.59	20.96	15.71	17.85	17.05	17.45	14.12	10.06	12.92	16.09	15.6	19.21	8.32	19.83	19.85	17.45	19.83	19.69	18.14	13.85	18.17	19.01	15.89	14.92	984	984	754	874	881	878	629	439	527	621	725	861	331	810	968	774	909	870	803	600	792	941	820	658	LG1
PARG02048	1.9	1.43	1.81	3.67	4.43	4.08	6.07	15.82	22.39	3.02	6.2	16.59	11.55	5.46	2.27	6.49	7.88	3.44	1.6	3	11.41	0.48	10.25	2.59	57	34	44	91	116	104	137	350	463	59	146	377	233	113	56	146	183	77	36	66	252	12	268	58	LG1
PARG02049	0.07	0	0	0	0.32	0.17	0	0	0	0	0	0.09	0	0	0	0	0.09	0	0.28	0	0.1	0	0.16	0	2	0	0	0	8	4	0	0	0	0	0	2	0	0	0	0	2	0	6	0	2	0	4	0	LG1
PARG02050	8.88	8.5	8.34	9.94	9.21	9.56	10.82	8.54	12.5	8.4	11.29	12.68	8.88	8.86	9.46	12.14	11.81	14.5	10.53	8.22	9.42	9.13	9.91	10.45	1183	896	899	1093	1069	1081	1083	837	1145	728	1179	1277	794	813	1037	1210	1216	1439	1047	800	922	1015	1149	1036	LG1
PARG02051	0	0	0	0	0	0	0	0	0	0	0	0	0	0	0	0	0	0.06	0	0.28	0.08	0	0.07	0	0	0	0	0	0	0	0	0	0	0	0	0	0	0	0	0	0	2	0	10	3	0	3	0	LG1
PARG02052	4.75	5.96	5.92	4.57	3.19	3.86	3.5	3.28	3.75	4.62	4.95	6.37	2.91	5.34	4.8	4.12	4.42	4.18	4.55	4.13	4.61	5.23	3.9	4.33	745	740	752	592	436	514	413	379	405	472	608	756	306	577	619	484	536	489	533	473	532	685	533	505	LG1
PARG02053	69.3	93.46	100.58	64.36	46.56	55.23	58.64	44.43	56.9	52.19	59.05	63.18	44.42	79.96	76.38	66.33	66.05	65.19	69.95	75.09	75.81	67.67	58.22	70.73	4520	4825	5307	3465	2646	3056	2872	2132	2552	2215	3017	3114	1943	3592	4096	3235	3329	3167	3405	3578	3633	3684	3303	3431	LG1
PARG02054	0	0	0	0.08	0.08	0.08	0.04	0	0.1	0	0	0	0	0.05	0.04	0.13	0.04	0.09	0.04	0.05	0	0	0.06	0.09	0	0	0	4	4	4	2	0	4	0	0	0	0	2	2	6	2	4	2	2	0	0	3	4	LG1
PARG02055	21.36	18.44	26.12	23.14	41.15	32.38	33.2	55.62	47.37	33.05	34.52	27.2	54.98	21.26	17.77	23.74	22.19	23.15	27.56	27.75	20.67	20.38	24.29	32.6	1297	886	1283	1160	2177	1668	1514	2485	1978	1306	1642	1248	2239	889	887	1078	1041	1047	1249	1231	922	1033	1283	1472	LG1
PARG02056	14.8	21.19	24.83	14.9	12.85	13.87	13.88	17.67	19.83	15.51	12.76	10.08	32.89	20.38	12.11	13.59	12.07	12.2	16.57	10.2	6.14	11.57	7.15	15.19	443	502	601	368	335	352	312	389	408	302	299	228	660	420	298	304	279	272	370	223	135	289	186	338	LG1
PARG02057	9.27	10.48	10.76	9.76	9.05	9.39	8.69	11.66	12.68	9.25	17.71	11.41	11.25	8.35	10	9	13.37	10.02	9.11	10.73	10.88	9.73	10.92	10.5	1373	1228	1289	1193	1168	1180	966	1270	1291	891	2054	1277	1117	852	1217	996	1530	1105	1007	1161	1184	1203	1406	1156	LG1
PARG02058	0.06	0	0	0	0	0	0	0.35	0.19	0	0.16	0	0.29	0	0.23	0	0.17	0	0.17	0	0.09	0.08	0	0	1	0	0	0	0	0	0	4	2	0	2	0	3	0	3	0	2	0	2	0	1	1	0	0	LG1
PARG02059	37.05	41.58	49.49	42.69	45.24	44	50.74	95.37	94.58	45.55	95.51	70.25	49.91	43.58	29.07	32.94	57.17	47.11	50.33	84.58	78.27	54.31	91.79	69.84	1575	1399	1702	1498	1676	1587	1620	2983	2765	1260	3181	2257	1423	1276	1016	1047	1878	1492	1597	2627	2445	1927	3394	2208	LG1
PARG02060	15.82	17.39	15.43	12.2	9.02	10.54	11.29	7.12	7.77	5.68	11.87	9.59	4.06	13.2	12.25	7.56	9.71	10.21	13.9	10.13	7.27	16.37	22.56	17.41	308	268	243	196	153	174	165	102	104	72	181	141	53	177	196	110	146	148	202	144	104	266	382	252	LG1
PARG02061	56.35	60.61	56.65	50.11	41.25	45.56	46.85	38.46	39.54	44.35	50.6	49.75	42.28	57.21	57.99	49.01	50.92	51.58	55.82	63.62	62.13	74.1	73.61	62.86	7149	6086	5814	5247	4560	4904	4463	3590	3449	3661	5029	4769	3597	4999	6049	4649	4992	4874	5285	5897	5791	7846	8122	5931	LG1
PARG02062	216.28	219.7	230.99	229.69	229.39	229.54	221.09	195.33	222.31	242.67	199.83	220.2	160.57	230.17	201.52	253.44	268.55	214.9	217.26	248.41	282.49	213.88	216.95	196.74	4587	3688	3963	4021	4239	4130	3521	3048	3242	3349	3320	3529	2284	3362	3514	4019	4401	3395	3439	3849	4402	3786	4002	3103	LG1
PARG02063	14.97	18.1	16.99	15.79	14.92	15.35	15.42	14.06	15.54	17.21	17.41	17.84	14.64	14.41	17.66	15.49	16.31	13.99	16.57	13.21	14.87	17.15	15.71	15.17	1140	1091	1047	993	990	992	882	788	814	853	1039	1027	748	756	1106	882	960	794	942	735	832	1090	1041	859	LG1
PARG02064	12.91	13.1	12.82	13.73	12.52	13.11	12.4	12.26	11.59	10.56	12.52	13.31	13.79	15	13.62	13.53	12.04	13.94	12.02	12.14	12.24	11.53	13.36	10.81	1692	1359	1359	1485	1429	1457	1220	1182	1044	900	1285	1318	1212	1354	1467	1326	1219	1361	1175	1162	1178	1261	1523	1053	LG1
PARG02065	45.19	50.17	47.85	50.83	45.44	48.05	48.5	50.49	47.23	55.35	42.59	51.84	42.26	42.63	47.27	48.61	53.2	47.47	48.57	49.22	54.57	54.81	48.53	48.71	2350	2065	2013	2182	2059	2120	1894	1932	1689	1873	1735	2037	1474	1527	2021	1890	2138	1839	1885	1870	2085	2379	2195	1884	LG1
PARG02066	0.99	0.57	1.05	1.1	1.27	1.19	0.97	0.83	0.9	2.23	1.1	1.14	0.97	0.74	0.58	0.67	1.07	1.15	1.18	1	0.75	1.22	0.9	1.1	99	45	85	91	111	101	73	61	62	145	86	86	65	51	48	50	83	86	88	73	55	102	78	82	LG1
PARG02067	11.13	11.23	12.02	9.37	10.68	10.05	11.32	11.69	11.15	11.13	11.77	10.87	11.02	11.33	10.62	8.91	9.35	8.47	9.99	11.36	9.38	10.22	9.91	11.39	1756	1402	1534	1220	1467	1344	1341	1357	1209	1142	1454	1295	1166	1231	1377	1051	1140	995	1176	1309	1087	1345	1360	1336	LG1
PARG02068	31.39	33.54	34.63	35.32	31.84	33.53	35.48	31.21	34.35	30.09	32.09	33.78	27.81	33.4	30.72	34.84	37.23	34.52	33.69	31.96	33.95	33.88	34.79	33.46	2699	2283	2409	2507	2386	2446	2291	1975	2031	1684	2162	2195	1604	1978	2172	2240	2474	2211	2162	2008	2145	2432	2602	2140	LG1
PARG02069	26.67	26.74	20.94	29.09	20.59	24.73	21.15	16.13	20.77	27.82	22.21	29.48	9.42	23.3	25.84	29.25	29.15	30.31	28.36	22.55	29.44	38.12	22.65	22.7	984	781	625	886	662	774	586	438	527	668	642	822	233	592	784	807	831	833	781	608	798	1174	727	623	LG1
PARG02070	0	0.07	0.03	0	0	0	0	0	0	0.08	0.07	0	0	0	0	0	0	0	0	0	0	0	0	0	0	2	1	0	0	0	0	0	0	2	2	0	0	0	0	0	0	0	0	0	0	0	0	0	LG1
PARG02071	46.26	49.13	52.85	58.07	42.15	49.89	30.18	21	29.22	28.98	27.99	38.12	19.45	42.58	47.89	46.9	44.94	59.69	44.79	45.78	54.48	40.95	40.89	43.25	4538	3815	4194	4702	3603	4152	2223	1516	1971	1850	2151	2826	1280	2877	3863	3440	3407	4362	3279	3281	3927	3353	3489	3155	LG1
PARG02072	26.18	28.08	26.02	24.16	23.24	23.69	21.03	21.45	22.41	20.86	24.59	23.43	32.85	28.56	29.51	24.11	24.2	25.08	21.27	18.23	22.09	24.99	20.74	20.58	2263	1921	1819	1724	1750	1737	1365	1364	1332	1173	1665	1530	1904	1700	2097	1558	1616	1615	1372	1151	1403	1803	1559	1323	LG1
PARG02073	18.76	21.15	18.97	17.44	11.74	14.52	12.41	11.07	11.76	13.49	14.43	18.72	12.62	20.22	18.47	15.08	16.14	14.41	13.84	13.49	18.14	16.53	18.26	16.18	594	530	486	456	324	390	295	258	256	278	358	448	268	441	481	357	395	340	327	312	422	437	503	381	LG1
PARG02075	22.69	21.35	22.5	21	21.15	21.09	21.39	27.17	22.61	30.81	29.68	23.54	30.55	19.29	19.19	24.76	26.35	22.26	22.05	20.26	24.92	22.06	26.04	20.35	1093	814	877	835	888	862	774	963	749	966	1120	857	987	640	760	892	981	799	793	713	882	887	1091	729	LG1
PARG02076	7.05	8.98	11.87	7.15	8.59	7.89	9.5	7.06	9.65	8.94	9.99	7.42	4.2	7.42	11.92	9.26	8.44	8.53	11.49	10.11	8.63	13.65	9.08	10.69	508	512	692	425	539	482	514	374	478	419	564	404	203	368	706	499	470	458	618	532	457	821	569	573	LG1
PARG02077	124.36	118.69	108.86	129.39	124.26	126.75	137.4	119.69	126.32	131.82	128.01	135.44	86.98	118.81	102.69	134.67	135.37	123.33	135.56	133.3	137.94	129.3	135.66	130.89	8593	6491	6085	7380	7481	7430	7129	6085	6002	5927	6929	7072	4031	5654	5834	6958	7228	6348	6991	6729	7003	7457	8153	6726	LG1
PARG02078	7.66	12.11	13.53	3.38	4.26	3.83	3.43	8.64	7.36	3.06	18.89	13.06	9.12	8.11	3.1	2.95	8.6	6.95	4.23	11.85	4.06	4.51	14.35	19.83	1439	1801	2056	524	697	610	484	1194	950	374	2779	1854	1149	1049	478	415	1248	972	593	1626	560	707	2345	2770	LG1
PARG02079	0.16	0	0.49	0	0.28	0.19	0	0	0.58	1.11	2.45	3.18	0.24	0.23	0	0.21	1.45	1.29	0	0	1.42	0.19	1.84	1.4	2	0	5	0	3	2	0	0	5	9	24	30	2	2	0	2	14	12	0	0	13	2	20	13	LG1
PARG02080	0.3	0	0	0	0.14	0.07	0	0	0.17	0.27	0.08	0	0	0	0.07	0	0	0.08	0	0.08	0.16	0	0	0.08	5	0	0	0	2	1	0	0	2	3	1	0	0	0	1	0	0	1	0	1	2	0	0	1	LG1
PARG02081	12.47	11.81	9.94	13.1	10.79	11.92	8.63	6.02	7.43	7.14	9.84	9.03	3.21	8.62	9.72	11.25	10.22	11.62	10.13	7.56	6.38	10.28	8.17	7.68	2473	1854	1595	2145	1865	2005	1286	878	1013	921	1529	1353	427	1178	1585	1668	1566	1716	1499	1096	930	1702	1409	1133	LG1
PARG02082	8.24	10.81	8.41	11.54	11.79	11.66	6.31	6.12	5.44	10.47	7.63	10.21	4.4	9.76	10.24	11.11	10.05	12.02	8.32	8.76	5.78	10.18	10.64	7.57	520	540	429	601	648	624	299	284	236	430	377	487	186	424	531	524	490	565	392	404	268	536	584	355	LG1
PARG02083	5.24	4.94	5.28	12.42	18.85	15.73	9.5	8.16	8.69	14.89	12.56	11.59	4.22	5.14	3.11	11.93	16.2	13.99	7.58	7.55	8.89	9.74	11.64	10.44	450	336	367	881	1411	1146	613	516	513	832	845	752	243	304	220	766	1075	895	486	474	561	698	870	667	LG1
PARG02084	181.91	213.36	214.83	233.99	164.31	198.2	146.35	92.93	124.08	143.3	166.95	193.47	105.25	176.96	212.42	229.37	226.4	272.29	241.8	172.66	209.49	248.67	198.6	201.78	16251	15087	15526	17255	12790	15022	9818	6108	7622	8330	11684	13061	6306	10888	15603	15322	15629	18120	16122	11269	13751	18542	15432	13406	LG1
PARG02085	14.59	17.63	13.73	10.79	10.85	10.82	7.7	12.35	11.35	10.3	13.47	9.35	12.73	16.53	13.84	11.05	11.28	9.61	11.93	8.04	10.87	10.12	9.92	9.87	159	152	121	97	103	100	63	99	85	73	115	77	93	124	124	90	95	78	97	64	87	92	94	80	LG1
PARG02086	14.04	13.98	12.14	18.5	18.23	18.36	18.23	11.86	19.67	18.27	16.1	15.27	11.64	12.13	12.3	16.36	17.55	19.26	14.06	12.32	12.95	17.54	15.24	15.69	2593	2043	1813	2820	2933	2876	2527	1611	2497	2195	2329	2130	1441	1542	1867	2259	2504	2649	1937	1662	1757	2703	2448	2155	LG1
PARG02087	0.77	0.57	1.27	0.72	0.91	0.82	0.32	0.9	0.47	1.04	0.42	0.78	24.29	0.73	0.59	0.48	0.64	0.81	0.53	0.62	0.36	0.46	0.51	1.57	99	58	132	77	102	90	31	85	42	87	42	76	2099	65	62	46	64	78	51	58	34	50	57	150	LG1
PARG02088	65.92	63.97	66.01	62.84	67.01	64.97	62.85	69.26	63.42	71.73	61.48	65.55	66.6	64.88	59.86	56.2	57.77	62.04	59.51	68.99	62.24	62.79	70.58	67.21	6001	4609	4861	4722	5315	5018	4296	4639	3970	4249	4384	4509	4066	4068	4480	3825	4064	4207	4043	4588	4163	4771	5588	4550	LG1
PARG02089	3.95	2.86	2.91	3.02	2.81	2.91	3.1	2.2	2.4	3.06	3.11	3.96	2	3.22	3.28	3.32	4.23	4.55	3.18	4.07	3.69	4.17	4.47	5.1	256	147	153	162	159	160	151	105	107	129	158	194	87	144	175	161	212	220	154	193	176	226	252	246	LG1
PARG02090	30.62	30.66	29.98	28.98	33.31	31.2	21.47	39.76	20.91	32.46	24.19	28.48	54.58	67.72	39.07	26.34	29.58	23.36	25.98	31.95	24.51	20.17	33.37	20.78	2015	1597	1596	1574	1910	1742	1061	1925	946	1390	1247	1416	2409	3069	2114	1296	1504	1145	1276	1536	1185	1108	1910	1017	LG1
PARG02091	9.66	15.82	14.54	9.67	6.58	8.11	6.24	12.02	5.28	6.17	8.42	10	19.46	26.52	15.99	9.65	9.09	9.11	9.86	9.75	6.51	7.1	10.99	7.01	202	262	246	167	120	144	98	185	76	84	138	158	273	382	275	151	147	142	154	149	100	124	200	109	LG1
PARG02092	38.5	47.18	45.22	32.36	46.5	39.62	34.95	47.35	46.21	37.93	37.02	33	70.42	47.71	57.89	29.7	34.26	31.92	37.66	37.53	41.92	37.35	41.55	42.38	3413	3311	3243	2368	3592	2980	2327	3089	2817	2188	2571	2211	4187	2913	4220	1969	2347	2108	2492	2431	2731	2764	3204	2794	LG1
PARG02093	0	0.02	0	0	0	0	0.04	0	0	0	0.02	0	0	0.08	0	0.04	0	0	0	0.04	0.12	0	0.1	0	0	1	0	0	0	0	2	0	0	0	1	0	0	4	0	2	0	0	0	2	6	0	6	0	LG1
PARG02094	1.74	2.17	1.86	2.53	1.8	2.15	1.74	2.18	1.83	1.05	2.75	3.46	3.21	2.24	1.93	2.11	2.07	1.85	1.03	1.79	1.31	2.36	1.49	1.82	148	146	128	177	133	155	111	136	107	58	183	222	183	131	135	134	136	117	65	111	82	167	110	115	LG1
PARG02095	33.5	20.55	35.53	37.73	88.48	63.8	60.51	96.61	83.87	112.61	88.08	103.46	46.37	68.22	11.74	43.77	48.46	26.17	32.84	50.16	72.28	26.81	70.65	64.61	2430	1180	2085	2259	5592	3926	3296	5156	4183	5315	5005	5671	2256	3408	700	2374	2716	1414	1778	2658	3852	1623	4457	3485	LG1
PARG02096	4.5	3.77	4.65	6.99	13.02	10.09	8.06	13.5	13.93	9.4	7.99	6.7	13.42	5.27	3.42	4	5.56	3.75	6.07	8.26	5.62	4.44	7.7	8.19	627	416	524	804	1580	1192	843	1384	1334	852	872	705	1254	506	392	417	599	389	631	841	575	516	933	848	LG1
PARG02097	17.95	19.37	20.37	21.85	23.5	22.7	24.55	22.1	22.05	20.67	20.24	21.43	37.34	30.67	24.12	21.25	23.92	20.95	19.52	20.19	20.1	16.76	24.32	23.41	2147	1834	1971	2157	2449	2303	2205	1945	1813	1609	1896	1937	2995	2526	2372	1900	2211	1866	1742	1764	1766	1673	2530	2082	LG1
PARG02098	0.22	0.41	0.42	0.18	0.05	0.11	0.15	0.33	0.26	1.55	0.65	0.38	0.29	0.36	0.53	0.42	0.12	0.15	0.22	0.19	0.46	0.28	0.11	0.44	16	24	25	11	3	7	8	18	13	74	37	21	14	18	32	23	7	8	12	10	25	17	7	24	LG1
PARG02099	34.3	37.34	32.54	32.78	24.86	28.72	30.25	19.89	22.99	23.8	30.86	32.73	17.5	33.63	35.24	32.65	31.66	34.06	35.18	28.73	26.73	43.85	34.74	32.22	3421	2948	2626	2699	2161	2430	2266	1460	1577	1545	2411	2467	1171	2310	2890	2435	2440	2531	2619	2094	1959	3651	3014	2390	LG1
PARG02100	83.29	94.63	98.6	78.57	76.9	77.72	83.65	88.28	83.56	79.41	75.46	75.7	122.73	91.55	102.81	75.04	80.54	79.82	81.6	87.53	79.2	83.98	86.55	80.72	6235	5607	5971	4855	5016	4936	4702	4862	4301	3868	4425	4282	6162	4720	6328	4200	4659	4451	4559	4787	4356	5247	5635	4494	LG1
PARG02101	479.66	494.21	521.27	518.39	528.36	523.51	495.53	566.44	512.55	824.4	536.99	594.55	545.79	574.45	494.62	567.72	587.88	458.59	497.81	537.34	613.43	595.77	581.72	536.86	18464	15058	16233	16472	17722	17097	14324	16043	13567	20650	16193	17295	14091	15230	15655	16341	17487	13150	14302	15112	17350	19142	19477	15369	LG1
PARG02102	43.29	41.6	52.27	31.74	57.01	44.73	57.06	73.8	80.59	83.27	58.65	53.44	70.7	34.37	33.47	34.03	33.41	26.26	32.12	49.08	55.99	37.01	38.06	39.74	2295	1746	2242	1389	2634	2012	2272	2879	2938	2873	2436	2141	2514	1255	1459	1349	1369	1037	1271	1901	2181	1638	1755	1567	LG1
PARG02103	1.55	1.12	0.82	0.81	3.14	2.01	3.15	2.52	6.35	4.21	3.31	3.82	3.75	1.5	0.27	0.69	1.34	0.89	1.39	1.93	1.81	1.95	1.28	2.09	21	12	9	9	37	23	32	25	59	37	35	39	34	14	3	7	14	9	14	19	18	22	15	21	LG1
PARG02104	31.28	33.05	28.71	34.52	27.19	30.75	28.84	26.4	25.32	26.3	31.83	32.07	20.42	28.22	25.87	28.06	30.35	31.04	27.45	30.5	29.78	34.02	37.11	31.91	2113	1767	1569	1925	1600	1762	1463	1312	1176	1156	1684	1637	925	1313	1437	1417	1584	1562	1384	1505	1478	1918	2180	1603	LG1
PARG02105	11.39	11.21	10.13	12.57	10.2	11.35	8.54	9.36	7.36	11.5	9.52	11.46	13.01	11.28	17.04	12.58	10.76	12.1	11.04	8.48	15.07	8.89	10.16	7.61	918	715	660	836	716	776	517	555	408	603	601	698	703	626	1129	758	670	726	664	499	892	598	712	456	LG1
PARG02106	2.71	3.35	3.69	3.08	3.22	3.15	3.47	2.87	3.45	3.35	3.31	3.55	4.41	3.5	3.7	3.25	3.2	3.27	2.91	2.73	2.97	3.17	2.78	2.95	915	894	1006	859	946	902	879	713	801	736	874	904	997	814	1026	819	834	821	734	674	736	892	815	740	LG1
PARG02108	102.61	106.61	102.49	96	74.25	84.84	71.25	50.26	71.14	105.29	99.83	134.43	43.43	88.38	100.86	94.44	92.59	111.85	120.38	105.87	149.63	153.59	135.14	135.65	16759	13782	13542	12943	10567	11755	8738	6039	7989	11190	12773	16591	4757	9942	13544	11533	11685	13608	14674	12633	17956	20937	19197	16476	LG1
PARG02109	10.05	10.86	14.51	9.4	10.75	10.09	9.53	15.84	19.58	9.25	15.63	11.33	25.73	11.56	11.06	9.75	11.62	9.63	9.41	11.22	10.26	10.98	10.73	14.39	601	514	702	464	560	512	428	697	805	360	732	512	1032	476	544	436	537	429	420	490	451	548	558	640	LG1
PARG02112	45.52	61.19	68.03	47.18	37.12	42.03	33.67	37.04	42.18	37.83	28.78	34.74	69.47	53.79	69.47	49.39	44.14	45.41	45.67	39.58	43.39	41.56	27.61	45.97	2643	2812	3195	2261	1878	2070	1468	1582	1684	1429	1309	1524	2705	2151	3316	2144	1980	1964	1979	1679	1851	2014	1394	1985	LG1
PARG02113	24.73	24.38	25.95	22.81	25.23	24.05	26.52	30.18	25.35	22.83	23.54	21.78	35.71	24.99	23.57	22.21	22.14	23.04	22.52	23.09	20.59	21.22	20.96	21.02	4243	3310	3601	3230	3772	3501	3416	3809	2990	2549	3163	2823	4109	2953	3325	2849	2935	2944	2884	2894	2595	3039	3128	2682	LG1
PARG02114	0.14	0.13	0.12	0.33	0.08	0.2	0.13	0.1	0.03	0.15	0.14	0.06	0	0.17	0.19	0.1	0.08	0.13	0.25	0.1	0.11	0.17	0.07	0.1	12	9	8	23	6	14	8	6	2	8	9	4	0	10	13	6	5	8	16	6	7	12	5	6	LG1
PARG02115	331.19	312.72	269.72	428.61	288.54	356.69	307.76	190.09	271.96	340.23	301.37	368.37	120.31	276.1	316.22	421.3	422.63	459.55	376.29	353.64	451.93	326.04	317.26	315.7	19292	14418	12710	20609	14645	17627	13462	8147	10893	12896	13752	16215	4700	11077	15145	18350	19023	19940	16359	15050	19342	15852	16074	13676	LG1
PARG02116	7.14	11.15	11.53	8.79	8.23	8.5	9.76	11.53	12.17	7.9	14.01	14.62	27.26	10.34	12.96	10.13	13.47	11.23	7.64	12.09	7.03	9.19	10.42	18.58	834	1030	1089	847	837	842	856	990	977	600	1281	1290	2134	831	1244	884	1215	977	666	1031	603	895	1058	1613	LG1
PARG02117	1.05	0.23	0.25	1.65	2.41	2.05	2.08	2.89	4.62	1.75	3.45	2.96	2.83	0.71	0.76	1.14	2.63	1.62	1.08	2.29	1.31	1.18	1.8	4.99	47	8	9	61	94	78	70	95	142	51	121	100	85	22	28	38	91	54	36	75	43	44	70	166	LG1
PARG02119	21.67	18.48	19.55	19.01	23.49	21.31	22.62	24.01	24.96	21.3	22.36	20.79	24.79	19.16	19.27	20.93	20.19	21.06	21.46	20.91	19.27	19.28	21.51	21.21	3542	2391	2584	2564	3345	2954	2776	2887	2805	2265	2862	2568	2717	2157	2589	2557	2550	2564	2617	2497	2314	2630	3058	2578	LG1
PARG02120	10.67	10.47	8.19	10.28	9.74	10.01	10.47	12.81	10.1	10.84	10.48	10.09	6.67	10.25	7.57	8.99	9.07	8.74	9.36	10.32	8.69	9.87	8.96	8.93	1362	1058	846	1084	1084	1084	1004	1203	887	901	1048	974	571	901	795	858	895	831	892	963	815	1052	995	848	LG1
PARG02121	16.72	17.43	18.22	17.63	15.85	16.72	15.68	14.86	15.61	12.2	16.7	15.33	12.24	15.82	15.75	18.08	16.26	17.19	18.17	16.77	16.07	15.59	15.54	15.39	1944	1604	1714	1692	1606	1649	1369	1271	1248	923	1521	1347	954	1267	1506	1572	1461	1489	1577	1424	1373	1513	1571	1331	LG1
PARG02122	31.16	40.67	42.16	26.44	34.39	30.52	32.7	42.9	37.37	38.41	33.51	33.19	57.94	41.2	36.31	26.78	30.39	27.08	31.6	33.23	30.11	28.41	38.02	42.26	3266	3375	3575	2288	3141	2714	2574	3309	2694	2620	2752	2629	4074	2975	3130	2099	2462	2115	2472	2545	2319	2486	3467	3295	LG1
PARG02123	14.97	14.97	12.92	17.19	10.05	13.52	9.11	7.08	8.01	15.46	9.9	15.45	2.85	10.55	13.17	16.29	13.2	13.13	13.12	7.22	7.16	11.64	7.43	7.83	954	755	666	904	558	731	436	332	351	641	494	744	122	463	690	776	650	623	624	336	335	619	412	371	LG1
PARG02124	9.69	7.13	6.65	12.97	14.99	14	22.92	26.22	53.86	43.44	21.47	32.83	12.61	8.82	3.07	11.01	24.33	20.19	6.93	12.38	22.63	6.33	11.87	26.48	1098	639	610	1213	1480	1346	1950	2186	4196	3203	1906	2811	958	688	286	933	2130	1704	586	1025	1884	599	1170	2231	LG1
PARG02125	5.38	3.94	7.62	7.21	17.69	12.59	8.16	8.82	8.39	9.31	9.79	7.54	10.59	8.23	2.49	3.4	7.15	2.12	4.76	9.18	5.08	3.01	11.46	11.38	150	87	172	166	430	298	171	181	161	169	214	159	198	158	57	71	154	44	99	187	104	70	278	236	LG1
PARG02126	5.62	5.08	4.72	4	3.3	3.64	3.55	2.39	2.7	2.74	4.2	3.63	2.04	5.53	5.37	4.36	3.6	3.62	3.83	4.05	3.17	4.62	4.17	3.78	576	412	391	338	295	316	273	180	190	183	337	281	140	390	452	334	285	276	293	303	239	395	372	288	LG1
PARG02127	34	35.72	35.57	32.05	29.94	30.96	29.18	29.74	29.45	29.18	31.61	29.3	41.42	34.6	37.26	27.95	30.49	30.47	29.03	28.5	25.69	32.47	28.81	31.26	3731	3102	3157	2903	2862	2882	2404	2401	2222	2083	2717	2429	3048	2615	3361	2293	2585	2490	2377	2285	2071	2974	2749	2551	LG1
PARG02129	2.56	2.37	1.2	0.23	0.66	0.45	2.96	3.34	0.64	1.81	1.37	0.54	2.35	1.95	3.04	1.16	0.62	0.35	2.77	1.46	1.85	3.27	2.22	3.61	187	137	71	14	42	28	162	179	32	86	78	30	115	98	182	63	35	19	151	78	99	199	141	196	LG1
PARG02130	0.85	0.73	0.9	0.45	1.46	0.97	0.16	0.39	0.27	0.33	0.13	0.17	1.16	1.14	0.36	1.53	0.32	0.2	0.4	0.65	0.43	0.73	0.31	0.67	86	59	74	38	129	84	12	29	19	22	10	13	79	80	30	116	25	15	30	48	32	62	27	51	LG1
PARG02131	0.28	0.12	0.17	0.06	0.43	0.22	0.12	0.25	0.14	0.58	0.06	0.19	0.35	0.14	0.28	0.13	0.12	0.19	0.31	0.06	0	0.11	0	0	6	2	3	1	8	4	2	4	2	8	1	3	5	2	5	2	2	3	5	1	0	2	0	0	LG1
PARG02132	0	0.03	0.02	0	0.06	0.03	0.09	0.09	0.04	0.08	0.07	0.04	0.16	0.06	0	0.11	0	0.04	0	0.08	0.02	0	0.08	0.02	0	2	1	0	4	2	5	5	2	4	4	2	8	3	0	6	0	2	0	4	1	0	5	1	LG1
PARG02133	0.24	0.11	0.18	0.56	0.68	0.62	0.9	1.98	0.77	0.66	0.78	0.2	1.55	0.47	0.23	0.22	0.43	0	0.47	0.51	1.26	0.15	1.14	1.05	22	8	13	42	54	48	61	132	48	39	55	14	94	29	17	15	30	0	32	34	84	11	90	71	LG1
PARG02134	69.71	93	121.08	58.56	151.28	106.18	134.78	130.92	232.79	190.7	100.51	94.06	78.27	55.46	67.4	60.79	61.91	48.97	69.74	105.4	94.17	80.72	50.81	155.41	5917	6248	8314	4103	11189	7646	8591	8176	13587	10533	6683	6033	4456	3242	4704	3858	4061	3096	4418	6536	5873	5719	3751	9810	LG1
PARG02135	0.19	0.1	0.41	0.9	1.39	1.17	1.54	1.24	2.88	0.63	1.97	1.24	0.41	0.12	0	0.59	0.86	1.33	0.37	0.87	0.07	0.46	1.46	0.96	7	3	12	27	44	36	42	33	72	15	56	34	10	3	0	16	24	36	10	23	2	14	46	26	LG1
PARG02136	63.63	51.78	69.58	91.81	119.86	106.21	125.3	142.55	142.91	146.46	96.01	104.77	94.14	71.31	63.75	81.46	108.98	81.75	81.3	86.35	137.28	55.89	59.99	75.04	3774	2431	3339	4495	6195	5345	5581	6221	5829	5653	4461	4696	3745	2913	3109	3613	4995	3612	3599	3742	5983	2767	3095	3310	LG1
PARG02137	4.06	4.05	4	4.45	4.48	4.47	5.46	5.52	7.06	5.55	9.03	6.58	6.33	4.4	5.08	5.58	5.2	6.71	6.94	6.68	5.15	7.44	5.95	6.05	660	520	526	597	634	616	666	660	788	587	1149	807	689	492	679	678	653	812	841	793	615	1009	840	731	LG1
PARG02138	0.12	0.04	0.15	0.11	0.17	0.14	0.08	0.08	0.17	0.18	0.08	0.08	0	0.09	0	0.32	0.19	0.4	0.16	0.08	0.16	0.04	0	0.08	4	1	4	3	5	4	2	2	4	4	2	2	0	2	0	8	5	10	4	2	4	1	0	2	LG1
PARG02139	0.4	0.2	0.2	0.27	0.15	0.21	0.3	0.39	0.37	0.22	0.22	0.23	0.26	0.21	0.31	0.49	0.12	0.24	0.13	0.15	0.15	0.34	0.22	0.28	25	10	10	14	8	11	14	18	16	9	11	11	11	9	16	23	6	11	6	7	7	18	12	13	LG1
PARG02141	6.49	5.89	5.41	5.96	5.09	5.51	5.07	6.04	5.63	5.63	5.67	5.81	8.14	6.46	7.22	6.1	6.31	7.14	6.23	6.42	5.49	5.92	6.11	6.94	1090	783	734	825	745	785	639	746	650	615	745	737	916	747	996	765	818	892	780	787	677	829	892	866	LG1
PARG02142	0	0	0	0	0	0	0	0	0	0	0	0	0	0	0.07	0	0	0	0	0	0	0.06	0	0	0	0	0	0	0	0	0	0	0	0	0	0	0	0	1	0	0	0	0	0	0	1	0	0	LG1
PARG02143	2.72	3.26	2.98	2.51	2.64	2.58	2.65	2.44	2.25	2.43	2.46	2.86	3.68	3.2	3.97	2.82	2.5	3.09	3.07	3.61	2.75	2.53	1.85	1.71	362	343	321	276	306	291	265	239	206	210	256	288	328	293	434	281	257	306	305	351	269	281	214	169	LG1
PARG02144	1.16	1.13	1.82	0.73	1.13	0.94	1.16	0.76	1.08	0.91	1.01	0.93	2.09	1.14	1.45	1.09	1.2	0.83	1.03	2	1.28	1.55	2.29	1.53	167	128	211	86	141	114	125	80	107	85	114	101	201	113	171	117	133	89	110	210	135	186	286	163	LG1
PARG02145	10.93	13.36	11.8	7.42	8.96	8.21	9.73	12.91	13.72	10.02	9.53	9.53	27.01	13.01	17.5	8.07	10.8	9.32	9.17	8.53	6.56	12.26	9.98	13.37	1215	1176	1061	681	868	774	812	1056	1049	725	830	801	2014	996	1600	671	928	772	761	693	536	1138	965	1105	LG1
PARG02146	0.21	0	0	0.19	0.18	0.18	0	0	0.04	0.08	0.07	0.27	9.04	0.07	0.06	0.17	0.07	0	0	0.04	0	0	0.59	1.59	8	0	0	6	6	6	0	0	1	2	2	8	236	2	2	5	2	0	0	1	0	0	20	46	LG1
PARG02147	13.43	14.52	15.12	12.69	15.37	14.07	13.69	17.28	15.07	16.27	13.11	11.19	22.06	13.97	14.22	11.74	11.91	12.23	10.9	12.41	12.06	11.44	11.59	14.26	1273	1089	1159	993	1269	1131	974	1205	982	1003	973	801	1402	912	1108	832	872	863	771	859	840	905	955	1005	LG1
PARG02148	23.03	26.24	20.27	26.62	24.92	25.75	21.13	21.3	18.65	20.11	22.31	24.91	26.31	24.89	24.39	23.58	26.06	24.37	22	22.41	23.49	28.68	24.88	19.55	1915	1727	1363	1827	1805	1816	1319	1303	1066	1088	1453	1565	1467	1425	1667	1466	1674	1509	1365	1361	1435	1990	1799	1209	LG1
PARG02149	0.59	0.81	0.55	0.71	0.6	0.64	0.34	0.34	0.45	0.33	0.7	0.77	0.93	0.45	0.31	1.15	0.38	0.39	0.52	0.56	0.66	0.44	0.4	0.81	30	33	23	30	27	28	13	13	16	11	28	30	32	16	13	44	15	15	20	21	25	19	18	31	LG1
PARG02150	0.38	0.1	0.24	1.83	2.39	2.12	1.27	1.72	2.73	0.82	1	0.99	4.65	0.94	0.09	0.41	0.54	0.05	0.74	2.07	0.36	0.18	0.9	1.13	20	4	10	79	109	94	50	66	98	28	41	39	163	34	4	16	22	2	29	79	14	8	41	44	LG1
PARG02151	17.19	18.74	19.89	16.49	15.88	16.18	15.75	16.91	15.53	13.05	14.8	15.2	21.89	19.68	22.14	17.68	18.08	16.6	17.08	16.27	15.69	14.77	13.34	14.81	4882	4214	4570	3868	3932	3900	3359	3535	3033	2412	3294	3263	4170	3851	5171	3756	3969	3513	3621	3377	3276	3502	3297	3128	LG1
PARG02152	0	0.01	0	0	0	0	0	0	0	0	0	0	0	0.01	0	0	0	0	0	0.01	0	0	0.22	0	0	1	0	0	0	0	0	0	0	0	0	0	0	1	0	0	0	0	0	1	0	0	24	0	LG1
PARG02153	23.51	28.5	28.89	20.35	21.39	20.88	17.96	19.78	18.49	25.24	20	24.55	30.62	28.6	24.52	23.08	19.95	19.88	21.3	20.99	24.51	24.61	23.01	25.27	2286	2193	2272	1633	1812	1722	1311	1415	1236	1597	1523	1804	1997	1915	1960	1678	1499	1440	1546	1491	1751	1997	1946	1827	LG1
PARG02154	14.62	18.03	16.56	14.01	12.72	13.35	16.54	9.73	9.75	14.77	16.08	23.4	7.25	18.73	14.76	13.78	14.84	12.48	15.83	15.24	17.42	14.91	19.32	15.68	2053	2004	1881	1624	1556	1590	1744	1005	941	1350	1769	2483	683	1811	1704	1447	1610	1305	1659	1563	1797	1748	2360	1637	LG1
PARG02155	54.28	52.74	50.45	56.28	38.83	47.33	38.57	26.44	34.19	36.49	52.35	51.38	30.46	44.04	58.09	52.08	52.45	54.83	53.38	48.45	49.21	56.26	49.85	48.07	3858	2967	2901	3302	2405	2854	2059	1383	1671	1688	2915	2760	1452	2156	3395	2768	2881	2903	2832	2516	2570	3338	3082	2541	LG1
PARG02156	4.31	2.72	8.2	15.67	27.99	22	4.97	8.45	4.58	20.01	9.63	4.5	4.82	3.01	2.02	15.53	28.34	15.03	7.45	7.49	5.64	5.56	3.34	5.35	52	26	80	156	294	225	45	75	38	157	91	41	39	25	20	140	264	135	67	66	50	56	35	48	LG1
PARG02157	2.38	1.31	1.47	2.24	2.68	2.47	3.97	3.85	2.03	3.19	4.21	2.87	2.53	3.12	1.35	1.11	1.71	0.86	1.36	2.22	3.77	1.69	7.94	2.13	126	55	63	98	124	111	158	150	74	110	175	115	90	114	59	44	70	34	54	86	147	75	366	84	LG1
PARG02158	1.27	1.11	0.54	2.4	2.21	2.34	0.66	0.6	0	0.85	0.49	1.17	1.4	1.36	1.41	2.21	2.64	3.92	1.33	0.68	2.17	3.17	1.9	1.56	23	16	8	36	35	36	9	8	0	10	7	16	17	17	21	30	37	53	18	9	29	48	30	21	LG1
PARG02159	90.8	77.81	62.67	91.32	73.27	82.04	60.77	42.13	41.11	64.49	61.83	76.56	32.05	71.63	81.82	88.71	84.49	97.74	74.07	71.52	79.32	80.79	66.76	56.46	6353	4309	3547	5274	4467	4870	3193	2169	1978	2936	3389	4048	1504	3452	4707	4641	4568	5094	3868	3656	4078	4718	4063	2938	LG1
PARG02160	12.4	10.91	12.71	11.98	14.77	13.41	18.26	23.93	25.48	11.55	16.31	15.21	24.32	14.47	11.76	12.11	13.72	14.51	13.09	14.04	18.64	11.28	20.85	14.12	1608	1120	1334	1283	1669	1476	1779	2284	2273	975	1657	1491	2116	1293	1254	1175	1375	1402	1267	1331	1777	1221	2352	1362	LG1
PARG02161	2.64	2.32	2.19	1.9	1.92	1.89	2.49	3.27	2.28	1.59	3.33	1.86	3.14	1.84	2.36	2.23	1.56	1.84	1.88	1.88	1.55	1.32	1.96	1.48	79	55	53	47	50	48	56	72	47	31	78	42	63	38	58	50	36	41	42	41	34	33	51	33	LG1
PARG02162	22.56	18.38	25.07	14.69	17.48	16.11	17.25	20.01	16.21	19.98	14.12	15.32	25.73	21.55	21.07	15.62	13.56	11.75	14.01	15.51	16.08	13.28	14.95	15.41	1825	1177	1641	981	1232	1106	1048	1191	902	1052	895	937	1396	1201	1402	945	848	708	846	917	956	897	1052	927	LG1
PARG02163	17.36	17.03	15.89	19.2	15	17.05	17.45	13.93	18.49	16.66	21.26	21.29	13.48	21.3	17.45	17.15	17.52	18.5	18.59	19.21	15.03	21.04	23.54	18.59	1736	1348	1285	1585	1307	1446	1310	1025	1271	1084	1665	1609	904	1467	1435	1282	1354	1378	1387	1403	1104	1756	2047	1382	LG1
PARG02164	19	20.97	18.84	23.09	20.85	21.94	20.41	20.41	19.85	20.47	20.56	20.96	14.13	17.6	18.01	20.47	22.21	18.99	22.33	20.08	20.06	19.27	19.45	19.92	2258	1972	1811	2265	2159	2212	1821	1784	1622	1583	1914	1882	1126	1440	1760	1819	2039	1681	1980	1743	1751	1911	2010	1760	LG1
PARG02165	85.78	92.91	96.66	87.83	83.81	85.75	83.92	76.3	79.23	83.28	72.19	89.78	92.33	93.88	99.64	83.16	86.93	75.78	90.1	96.07	96.27	87.94	84.24	86.76	5013	4298	4570	4237	4268	4252	3683	3281	3184	3167	3305	3965	3619	3779	4788	3634	3926	3299	3930	4102	4134	4290	4282	3771	LG1
PARG02166	0.35	0.31	0.3	0.69	0.71	0.7	0.99	0.99	0.6	0.49	0.94	0.65	0.15	0.27	0.11	0.69	0.77	0.25	0.75	0.49	0.08	0.45	0.44	0.29	35	25	25	58	63	60	75	74	42	32	75	50	10	19	9	52	60	19	57	36	6	38	39	22	LG1
PARG02167	496.81	395.9	549.53	434.86	816.86	631.03	564	824.43	702.38	878.72	449.15	503.64	741.24	416.19	375.23	419.99	422.93	319.43	476.19	566.59	580.19	352.26	412.99	574.32	35290	22259	31578	25498	50558	38028	30084	43087	34307	40616	24993	27034	35313	20361	21915	22307	23214	16902	25245	29404	30281	20885	25516	30339	LG1
PARG02168	33.78	36.24	26.27	18.94	25.87	22.49	45.66	48.49	30.94	40.32	38.86	22.29	23.54	27.27	27.31	30.27	20.14	21.49	34.54	29.73	23.9	40.09	35.23	36.22	3942	3347	2480	1824	2630	2227	4001	4163	2483	3062	3552	1966	1842	2192	2620	2641	1816	1868	3008	2535	2049	3905	3576	3143	LG1
PARG02169	36.95	34.18	33.47	32.61	34.49	33.57	35.16	52.16	43.3	41.13	40.04	45.89	97.65	56.62	43.77	37.84	37.59	36.05	26.81	32.49	33.12	29.15	46.35	40.23	2800	2050	2052	2040	2277	2158	2001	2908	2256	2028	2377	2628	4963	2955	2727	2144	2201	2035	1516	1799	1844	1844	3055	2267	LG1
PARG02170	26.19	27.28	23.44	27.05	22.09	24.51	24.05	21.03	20.03	24.32	25.71	29.4	24.4	27.48	33.13	26.12	26.58	28.72	25.86	26.6	25.74	31.45	32.68	27.12	2261	1864	1637	1928	1662	1795	1559	1336	1189	1366	1739	1918	1413	1634	2352	1686	1773	1847	1666	1678	1633	2266	2454	1741	LG1
PARG02171	30.54	32.87	30.58	31.71	33.68	32.71	30.41	31.87	35.35	40.29	33.05	36.78	24.82	31.68	27.26	30.73	32.24	27.43	26.42	27.91	24.15	26.06	25.57	23.26	2249	1916	1822	1928	2161	2044	1682	1727	1790	1931	1907	2047	1226	1607	1651	1692	1835	1505	1452	1502	1307	1602	1638	1274	LG1
PARG02172	28.9	36.04	16	7.05	11.31	9.23	45.48	51.69	17.43	34.71	36.3	7.06	4.85	14.6	26.24	28.38	7.38	11.06	37.74	26.18	8.66	41.06	31.66	34.68	2807	2771	1257	565	957	761	3317	3694	1164	2194	2762	518	316	977	2096	2061	554	800	2736	1858	618	3329	2675	2505	LG1
PARG02173	41.6	37.64	33.93	48.4	34.34	41.18	38.04	22.79	27.02	35.91	31.88	44.7	25.4	36.97	44.44	50.85	46.86	54.14	43.78	41.49	50.05	39.37	43.73	37.96	5721	4097	3775	5494	4115	4804	3928	2306	2555	3213	3434	4645	2343	3501	5025	5229	4979	5546	4493	4168	5057	4519	5231	3882	LG1
PARG02174	11.54	12.7	12.63	11.53	11.68	11.6	10.93	11.31	11.53	13.73	10.88	11.06	14.69	12.7	13.64	12.62	12.52	12.45	11.64	10.75	14.22	10.93	11.16	12.84	917	799	812	756	809	782	652	661	630	710	677	664	783	695	891	750	769	737	690	624	830	725	771	759	LG1
PARG02175	7.23	7.83	6.87	6.42	6.36	6.38	6.81	5.49	4.42	4.84	5.7	5.22	8.98	7.15	5.71	5.38	5.08	5.67	4.36	7.03	5.39	4.99	7.7	6.72	571	490	439	419	438	428	404	319	240	249	353	312	476	389	371	318	310	334	257	406	313	329	529	395	LG1
PARG02176	155.03	130.97	141.12	139.31	150.27	144.94	140.18	151.56	151.8	213.82	139.09	171.26	146.43	139.98	132.08	152.08	154.51	130.21	144.79	156.56	186.25	155.29	148.68	161.09	9301	6219	6849	6899	7855	7377	6315	6690	6262	8347	6537	7764	5892	5784	6515	6822	7163	5819	6483	6862	8210	7776	7758	7187	LG1
PARG02177	11.04	11.76	12.19	12.18	11.25	11.7	11.11	11.83	11.68	12.22	12.15	12.79	9.06	12.48	9.4	12.84	11.28	10.23	12.36	11.68	13.12	11.84	12.6	12.47	1745	1471	1559	1589	1549	1569	1318	1376	1269	1257	1504	1527	960	1359	1221	1517	1378	1204	1458	1349	1524	1562	1732	1466	LG1
PARG02178	11.38	9.15	10.56	14.29	15.88	15.1	12.91	13.59	14.29	15.81	10.75	10.87	8.85	9.24	8.68	14.79	14.96	13.75	10.81	12.6	13.98	11.21	11.37	10.72	842	536	632	873	1024	948	717	740	727	761	623	608	439	471	528	818	855	758	597	681	760	692	732	590	LG1
PARG02179	82.59	74.4	86.17	91.03	113.31	102.47	84.21	97.16	101.2	97.69	80.11	90.31	95.97	82.27	76.46	96.24	86.94	83.89	94.62	100.8	78.17	92.55	99.58	108.65	10686	7619	9019	9722	12774	11248	8181	9249	9003	8224	8119	8829	8328	7331	8134	9310	8692	8085	9137	9528	7431	9994	11206	10454	LG1
PARG02180	7.95	8.88	7.14	8.76	6.09	7.38	9.82	8.29	5.67	7.15	10.59	8.02	2.51	6.7	5.84	8.7	7.53	9.07	9.38	9.51	6.94	10.38	10.91	8.69	1571	1390	1142	1429	1048	1238	1457	1206	771	920	1640	1198	333	912	949	1286	1150	1335	1383	1373	1008	1713	1875	1277	LG1
PARG02181	13.3	14.86	13.05	14.54	10.55	12.5	10.45	10.83	10.4	12.02	12.98	13.2	10.8	15.58	16.24	15.17	13.06	13.61	13.23	13.26	11.12	16.08	11.76	10.63	918	812	729	829	635	732	542	550	494	540	702	689	500	741	922	783	697	700	682	669	564	927	706	546	LG1
PARG02182	34.68	33.01	29.16	35.76	28.2	31.89	28.93	30.42	29.04	25.12	28.08	28	26.01	34.18	35.76	34.1	35.51	35.2	33.08	35.98	40.11	34	36.27	34.16	2584	1947	1758	2200	1831	2016	1619	1668	1488	1218	1639	1577	1300	1754	2191	1900	2045	1954	1840	1959	2196	2115	2351	1893	LG1
PARG02183	90.69	22.62	47.66	90.11	235.91	164.97	117.96	246.99	151.46	157.14	85.71	69.24	196.98	76.07	15.43	42.32	50.21	22.16	66.88	105.29	91	22.97	135.6	89.06	6363	1256	2705	5219	14422	9820	6215	12750	7307	7174	4711	3671	9269	3676	890	2220	2722	1158	3502	5397	4691	1345	8275	4647	LG1
PARG02184	32.66	37.54	40.34	27.84	21.74	24.72	25.05	21.27	23.2	33.33	25.04	32.67	28.32	37.32	38.27	31.63	31.23	27.48	28.35	23.35	26.79	34.22	20.91	25.72	1417	1289	1416	997	822	910	816	679	692	941	851	1071	824	1115	1365	1026	1047	888	918	740	854	1239	789	830	LG1
PARG02185	29.55	39.48	41.58	30.62	22.44	26.43	23.56	22.95	24.4	28.76	25.88	32.28	49.8	40.84	58.67	38.45	35.95	29.96	32.9	26.76	30.27	38.85	26.4	28.1	1099	1162	1251	940	727	834	658	628	624	696	754	907	1242	1046	1794	1069	1033	830	913	727	827	1206	854	777	LG1
PARG02186	192.27	231	236.74	209.08	141.98	174.62	174.64	130.52	152.17	183.98	168.37	202.79	151.71	236.59	246.41	232.29	232.08	191.12	207.81	209.28	194.88	208.67	186.39	167.18	2793	2656	2782	2507	1797	2152	1905	1395	1520	1739	1916	2226	1478	2367	2943	2523	2605	2068	2253	2221	2080	2530	2355	1806	LG1
PARG02187	63.77	65.36	62.9	56.4	57.48	56.96	44.7	48.65	40.2	59.55	45.89	57.77	48.11	63.58	61.74	54.54	53.45	56.34	54.11	56.63	64.05	57.78	56.34	55.1	3668	2976	2927	2678	2881	2780	1931	2059	1590	2229	2068	2511	1856	2519	2920	2346	2376	2414	2323	2380	2707	2774	2819	2357	LG1
PARG02188	91.88	113.63	105.52	95.42	89.23	92.22	101.6	93.24	89.69	114.69	101.27	101.71	89.3	104.01	116.87	102.47	92.18	91.17	105.37	128.48	122.74	107.32	101.45	91.04	2269	2221	2108	1945	1920	1932	1884	1694	1523	1843	1959	1898	1479	1769	2373	1892	1759	1677	1942	2318	2227	2212	2179	1672	LG1
PARG02189	11.52	10.85	11.55	12.7	12.2	12.44	11.62	11.07	11.24	9.52	10.71	11.32	9.82	12.05	12.12	11.71	11.06	12.68	11.33	10.78	10.46	10.4	11.15	10.55	3669	2734	2976	3337	3384	3360	2779	2594	2461	1972	2671	2724	2097	2643	3174	2788	2722	3007	2692	2508	2448	2765	3088	2498	LG1
PARG02190	0.14	0.41	0.35	0.74	0.58	0.68	0.48	0.15	0	0.28	0.27	0.33	0.21	0.57	0.52	0.34	0.56	0.48	0.1	0.29	0.54	0.21	0.7	1.01	4	9	8	17	14	16	10	3	0	5	6	7	4	11	12	7	12	10	2	6	11	5	17	21	LG1
PARG02191	18.89	16.38	13.17	25.18	20.94	22.99	15.24	15.36	12.64	15.43	14.28	15.03	10.05	14.68	20.3	24.07	22.29	26.2	19.85	15.72	16.38	17.1	12.94	12.3	1317	904	743	1449	1272	1360	798	788	606	700	780	792	470	705	1164	1255	1201	1361	1033	801	839	995	785	638	LG1
PARG02192	1.08	0.89	1.05	1.34	1.39	1.35	1.36	0.95	0.74	0.82	1.14	0.84	0.79	0.8	1.42	1.31	1.13	1.14	0.74	1.25	1.16	0.48	1.51	0.74	51	33	40	52	57	54	48	33	24	25	42	30	25	26	55	46	41	40	26	43	40	19	62	26	LG1
PARG02193	4.71	1.66	3.1	2.98	6.06	4.55	3.16	5.52	2.79	3.87	3.98	2.46	8.47	2.99	1.51	2.11	2.17	1.84	2.55	2.98	3.82	1.75	3.8	2.37	329	92	175	172	369	270	166	284	134	176	218	130	397	144	87	110	117	96	133	152	196	102	231	123	LG1
PARG02194	0.07	0	0	0	0	0	0	0	0	0.11	0	0	0.1	0	0	0	0	0	0.05	0.09	0.37	0.04	0.08	0.05	2	0	0	0	0	0	0	0	0	2	0	0	2	0	0	0	0	0	1	2	8	1	2	1	LG1
PARG02195	3.58	1.31	1.29	1.5	2.51	2.01	1.09	2.87	1.1	4.11	2	3.06	2.96	2.8	0.69	0.37	0.78	0.65	1.57	2.4	2.48	1.23	5.56	1.74	327	95	95	113	200	156	75	193	69	244	143	211	181	176	52	25	55	44	107	160	166	94	441	118	LG1
PARG02196	180.87	163.39	155	159.85	180.93	170.67	206.81	192.1	184.7	159.23	191.85	168.56	103.07	156.63	112.88	155.59	163.18	149.05	180.12	175.18	158.49	160.04	165.71	178.6	24916	17815	17274	18177	21717	19947	21394	19470	17496	14273	20703	17547	9523	14861	12785	16026	17370	15295	18519	17631	16042	18402	19855	18297	LG1
PARG02198	3.34	2.98	2.21	2.45	1.95	2.19	2.74	1.78	2.67	1.89	4.05	2.69	1.12	2.55	2.57	2.24	2.46	2.22	2.86	1.96	1.79	2.56	2.18	1.82	299	211	160	181	152	166	184	117	164	110	284	182	67	157	189	150	170	148	191	128	118	191	170	121	LG1
PARG02199	22.98	24.71	29.21	24.53	16.74	20.52	17.14	15.64	16.59	14.69	18.32	20.04	29.85	28.06	35.58	22.87	22.42	23.72	20.56	18.95	18.52	25.08	22.33	22.48	2043	1739	2101	1800	1297	1548	1144	1023	1014	850	1276	1346	1780	1718	2601	1520	1540	1571	1364	1231	1210	1861	1727	1486	LG1
PARG02200	7.16	8.09	9.22	10.63	14.39	12.56	8.71	11.05	13.13	12.78	7.49	9.42	10.05	9.59	11.01	9.19	10.64	9.9	13.22	13.34	20.28	10.84	13.61	11.14	729	652	760	894	1277	1086	666	828	920	847	598	725	687	673	922	700	838	751	1005	993	1518	922	1206	844	LG1
PARG02201	2.86	0.88	1.36	1.64	4.51	3.11	3.54	5.43	3.89	6.11	3.09	2.82	3.66	2.24	0.56	1.29	1.12	0.89	2.95	9.34	12.6	2.01	5.12	2.48	169	41	65	80	232	156	157	236	158	235	143	126	145	91	27	57	51	39	130	403	547	99	263	109	LG1
PARG02202	2.41	1.76	1.84	1.78	2.91	2.37	2.94	6.46	3.45	3.34	2.91	2.78	5.37	2.87	2.19	1.95	1.92	1.73	1.93	1.46	1.8	1.46	1.17	1.05	161	93	99	98	169	134	147	317	158	145	152	140	240	132	120	97	99	86	96	71	88	81	68	52	LG1
PARG02203	41.49	20.78	26.77	25.08	54.26	40.06	41.93	72.83	54.01	72.31	46.89	35.91	59.35	38.8	15.54	26.44	19.42	16.42	29.29	36.98	23.57	21.28	39.96	35.5	2439	967	1273	1217	2779	1998	1851	3150	2183	2766	2159	1595	2340	1571	751	1162	882	719	1285	1588	1018	1044	2043	1552	LG1
PARG02204	13.8	9.83	20.17	11.65	22.63	17.29	24.87	22.95	15.46	20.51	13.34	14.49	23.23	12.67	9.21	10.27	11.39	10.89	10.15	16.51	11.1	9.6	15.47	17.91	920	519	1088	641	1315	978	1245	1126	709	890	697	730	1039	582	505	512	587	541	505	804	544	534	897	888	LG1
PARG02205	0	0	0	0	0	0	0	0.02	0	0	0	0	0	0	0	0	0	0	0	0	0	0	0	0	0	0	0	0	0	0	0	2	0	0	0	0	0	0	0	0	0	0	0	0	0	0	0	0	LG1
PARG02208	1.01	0.56	0.6	0.88	1.07	0.95	1.02	1.27	1.59	1	1.14	0.54	1.39	0.71	0.39	1.25	1.1	1.03	1.09	0.94	0.77	1.36	1.02	1.14	25	11	12	18	23	20	19	23	27	16	22	10	23	12	8	23	21	19	20	17	14	28	22	21	LG1
PARG02209	2.03	1.94	2.08	1.7	1.28	1.49	1.2	0.99	0.93	1.31	1.17	1.41	2.93	2.41	2.12	1.4	1.28	1.25	1.61	1.82	1.66	1.64	2.4	1.58	276	209	229	191	152	172	123	99	87	116	125	145	268	226	237	143	135	127	164	181	166	187	284	160	LG1
PARG02210	3.28	3.02	3.24	5.03	5.05	5.04	3.65	3.17	3.41	4.28	4.13	4.52	1.72	2.74	2.75	4.08	5.19	5.68	4.52	3.4	3.77	3.95	4.23	4.18	527	385	422	668	708	688	441	375	377	448	520	549	185	304	364	491	645	680	542	399	445	530	591	500	LG1
PARG02211	35.21	35.13	34.94	40.17	32.33	36.14	34.4	32.49	34.42	31.11	39.28	38.78	27.38	36.66	36.76	41.7	42.36	41.95	36.9	31.81	35.31	36.26	29.59	29.02	2230	1761	1790	2100	1784	1942	1636	1514	1499	1282	1949	1856	1163	1599	1914	1975	2073	1979	1744	1472	1643	1917	1630	1367	LG1
PARG02212	54.38	58.38	59.78	60.57	54.87	57.64	55.55	52.89	57.89	53.43	59.93	58.86	47.58	57.02	47.12	53.44	56.46	58.63	57.35	57.16	51.11	58.47	57.91	56.43	5940	5048	5283	5462	5223	5342	4557	4251	4348	3798	5128	4859	3486	4290	4232	4365	4766	4771	4676	4562	4102	5331	5502	4584	LG1
PARG02213	184.72	179.97	149.69	194.4	182.41	188.24	198.71	170.99	186.82	177.1	200.42	184.17	73.17	158.99	129.97	179.48	175.31	177.7	209.96	186.11	175.44	200.84	179.63	162.18	9177	7077	6016	7972	7896	7934	7413	6250	6382	5725	7800	6914	2438	5440	5309	6667	6730	6576	7785	6755	6404	8328	7762	5992	LG1
PARG02214	77.21	66.04	58.76	109.72	99.05	104.24	96.27	66.41	72.94	100.97	78.7	124.91	38.38	54.17	39.49	104.18	75.09	79.98	109.65	136.8	105.31	75.56	102.51	143.74	12121	8206	7462	14218	13548	13883	11348	7670	7873	10314	9678	14818	4041	5857	5097	12228	9109	9353	12847	15689	12146	9900	13996	16781	LG1
PARG02215	0.72	0.6	1.95	2.49	5.05	3.83	5.6	3.7	7.3	4.48	1.46	3.23	1.64	0.56	0.87	3.52	4.08	3.21	2.75	1.77	2.54	4.12	1.37	1.48	15	10	33	43	92	68	88	57	105	61	24	51	23	8	15	55	66	50	43	27	39	72	25	23	LG1
PARG02216	70.14	73.54	83.73	61.9	76.87	69.59	70.98	86.9	83.3	64.45	68.14	56.87	84.05	68.88	66.3	62.08	63.15	64.59	66.64	65.97	57.14	60.49	58.07	71.09	13163	10925	12712	9589	12570	11080	10004	12000	10750	7871	10018	8065	10580	8903	10231	8712	9158	9030	9335	9045	7880	9476	9480	9922	LG1
PARG02217	0.19	0.58	0.31	0.18	0.69	0.44	0.53	0.66	0.37	0.43	0.31	0.22	0.81	0.11	0.19	0.42	0.33	0.26	0.24	0.23	0.16	0.2	0.1	0.34	16	38	21	12	50	31	33	40	21	23	20	14	45	6	13	26	21	16	15	14	10	14	7	21	LG1
PARG02218	459.67	492.5	427.1	332.01	216.07	272.46	270.95	183.94	222	268.84	352.05	356.78	332.86	476.64	602.03	353.68	342.52	370.56	371.55	295.27	316.12	511.89	372.34	350.39	29335	24878	22050	17490	12015	14752	12985	8637	9742	11164	17600	17206	14247	20950	31590	16877	16891	17616	17697	13767	14823	27267	20668	16630	LG1
PARG02220	5.7	5.75	6.68	8.11	9.64	8.89	6.84	5.68	7.55	5.31	8.3	6.63	7.84	7.15	11.03	7.11	8.39	11.41	6.17	4.9	7.26	5.31	2.18	3.36	322	257	305	378	474	426	290	236	293	195	367	283	297	278	512	300	366	480	260	202	301	250	107	141	LG1
PARG02221	2.95	2.45	1.95	3.13	2.83	2.97	2.19	1.76	1.64	2.14	2.39	3.47	0.54	2.34	1.67	3.17	3.06	3.81	2.59	2.57	2.86	2.85	4.26	2.24	269	177	144	236	225	230	150	118	103	127	171	239	33	147	125	216	216	259	176	171	192	217	338	152	LG1
PARG02222	11.13	9.26	9.59	8.93	14.09	11.59	12.11	19.48	12.83	15.29	15.21	12.23	16.04	11.29	8.28	8.92	10.45	9.94	11.32	12.05	11.65	12.03	13.61	14.04	1828	1203	1274	1211	2016	1614	1493	2353	1449	1634	1957	1518	1766	1277	1118	1095	1326	1216	1387	1446	1406	1649	1944	1715	LG1
PARG02223	751.05	794.88	839.27	865.55	869.5	867.58	936.06	937.24	960.02	1032.25	861.99	932.63	655.91	971.51	719	924.12	914.11	741.31	876.76	913.66	992.15	812.78	809.5	763.6	12219	10236	11046	11624	12326	11975	11436	11219	10740	10928	10986	11466	7157	10886	9618	11242	11492	8984	10646	10860	11860	11037	11455	9239	LG1
PARG02224	14.6	19.07	17.43	14.98	12.38	13.65	13.79	11.84	12.78	14.86	14.13	16.25	18.34	17.9	23.65	16.42	17.44	16.06	14.9	15.6	18.27	16.09	14.34	17.6	1208	1249	1167	1023	893	958	857	721	727	800	916	1016	1018	1020	1609	1016	1115	990	920	943	1111	1111	1032	1083	LG1
PARG02225	24.51	23.72	22.18	27.42	31.18	29.38	32.36	26.08	32.54	32.86	21.24	25.26	24.49	28.32	26.96	26.64	24.3	26.81	23.34	27.05	29.67	23.81	31.42	21.39	470	360	344	434	521	478	466	368	429	410	319	366	315	374	425	382	360	383	334	379	418	381	524	305	LG1
PARG02226	303.92	317.18	277.86	320.33	241.92	280.07	254.67	201.81	248.48	296.59	278.17	326.28	202.54	321.41	365.55	332.97	337.56	340.55	334.6	317.22	338.32	355.04	314.11	294.75	14598	12059	10797	12701	10125	11413	9186	7132	8207	9270	10467	11843	6525	10633	14437	11959	12529	12185	11995	11132	11940	14234	13123	10529	LG1
PARG02227	28.27	14.43	32.23	60.86	200.21	132.42	75.1	103.52	111.4	116.37	49.17	36.25	75.13	8.93	8.73	71.69	78.66	43.06	72.02	76.18	62.6	20.18	48.67	67.75	193	78	178	343	1191	767	385	520	523	517	263	187	344	42	49	366	415	219	367	380	314	115	289	344	LG1
PARG02228	13.83	23.96	22.48	90.24	116.42	103.65	143.39	101.24	270.97	38.03	181.89	122.64	90.05	24.99	14.61	82.69	121.11	144.03	112.69	90.32	38.54	38.36	53.39	98.42	213	292	280	1147	1562	1354	1658	1147	2869	381	2194	1427	930	265	185	952	1441	1652	1295	1016	436	493	715	1127	LG1
PARG02229	11.33	24.47	21.82	12.04	57.26	35.26	35.06	30.51	62.65	29.85	17.76	14.51	8.63	15.68	10.35	11.68	16.23	14.58	15.18	26.29	46.3	12.39	5.83	28.46	619	1058	964	543	2725	1634	1438	1226	2353	1061	760	599	316	590	465	477	685	593	619	1049	1858	565	277	1156	LG1
PARG02230	74.57	79.42	71.53	73.74	70.82	72.23	80.29	68.54	81.14	106.27	76.83	86.91	59.07	77.64	69.38	80.88	89.25	68.31	78.36	87.42	100.18	77.7	80.12	76.38	3629	3059	2816	2962	3003	2982	2934	2454	2715	3365	2929	3196	1928	2602	2776	2943	3356	2476	2846	3108	3582	3156	3391	2764	LG1
PARG02231	9.18	10.26	10.72	8.55	6.15	7.32	5.33	5.18	6.05	4.14	6.7	5.54	7.37	8.94	10.22	6.5	8.31	8.17	5.12	6.63	5.81	6.86	3.91	4.87	1035	915	978	796	604	700	451	430	469	304	592	472	557	694	947	548	724	686	431	546	481	645	383	408	LG1
[truncated: 22,239 more rows]
[truncated: 12 more columns]
