# Supplementary material for: Identification of key gene networks related to the freezing resistance of apricot kernel pistils by integrating hormone phenotypes and transcriptome profiles
Source: BMC Plant Biol. 2022 Nov 15;22:531. doi: 10.1186/s12870-022-03910-4 (PMC9664786; doi:10.1186/s12870-022-03910-4)
Supplement: Supplementary file 3 — Additional file 3: Table S4. The raw expression information of DEGs in two apricot kernel cultivars under freezing stress. [file 12870_2022_3910_MOESM3_ESM.xlsx]

## Sheet: Longwangmao
										Table S4. The raw expression information of DEGs in ‘Longwangmao’ under freezing stress
ID	CsL1-1_fpkm	CsL1-2_fpkm	CsL1-3_fpkm	CsL2-1_fpkm	CsL2-2_fpkm	CsL2-3_fpkm	CsL3-1_fpkm	CsL3-2_fpkm	CsL3-3_fpkm	CsL4-1_fpkm	CsL4-2_fpkm	CsL4-3_fpkm	CtW1-1_fpkm	CtW1-2_fpkm	CtW1-3_fpkm	CtW2-1_fpkm	CtW2-2_fpkm	CtW2-3_fpkm	CtW3-1_fpkm	CtW3-2_fpkm	CtW3-3_fpkm	CtW4-1_fpkm	CtW4-2_fpkm	CtW4-3_fpkm	CsL1-1_count	CsL1-2_count	CsL1-3_count	CsL2-1_count	CsL2-2_count	CsL2-3_count	CsL3-1_count	CsL3-2_count	CsL3-3_count	CsL4-1_count	CsL4-2_count	CsL4-3_count	CtW1-1_count	CtW1-2_count	CtW1-3_count	CtW2-1_count	CtW2-2_count	CtW2-3_count	CtW3-1_count	CtW3-2_count	CtW3-3_count	CtW4-1_count	CtW4-2_count	CtW4-3_count	chr
PARG24069	10.01	10.68	12.33	14.88	20.97	18.01	20.62	22.71	22.64	19.7	16.1	12.9	10.93	9.37	8.38	15	16.62	18.27	14.15	14.6	14.65	13.41	11.57	11.93	1456	1230	1451	1787	2658	2222	2252	2430	2264	1865	1834	1418	1066	939	1002	1631	1868	1980	1536	1552	1566	1628	1464	1290	LG7
PARG24308	36.9	32.55	44.36	102.78	185.75	145.38	160.14	142.4	199.2	244.74	95.8	107.53	18.69	32.5	28.79	113.46	120.21	119.19	101.36	124.06	228.65	96.1	85.4	101.01	2814	1965	2737	6470	12343	9406	9171	7990	10446	12145	5723	6197	956	1707	1805	6470	7084	6771	5769	6912	12812	6117	5665	5729	LG7
PARG29164	4.79	3.39	2.77	1.23	0.19	0.7	0.45	0.02	0.58	0.23	0.85	0.78	14.86	5.42	15.38	10.84	2.25	9.12	12.62	8.29	4.37	4.56	7.58	24.48	325	182	152	69	11	40	23	1	27	10	45	40	676	253	858	550	118	461	639	411	218	258	447	1235	tig00008183
PARG23730	0	0	0	29.93	24.91	27.34	44.74	41.46	49.91	1.23	31.03	29.48	0	0.12	0	20.74	21.41	38.48	19.65	17.08	6.9	6.76	23.61	14.11	0	0	0	1853	1628	1740	2520	2288	2574	60	1823	1671	0	6	0	1163	1241	2150	1100	936	380	423	1540	787	LG7
PARG24815	15.99	19.69	20.07	15.27	7.71	11.39	9.28	7.93	7.64	9	7.76	10.98	13.01	15.92	23.58	15.97	11.8	12.17	12.91	15.24	14.12	14.85	10.93	11.29	1844	1797	1872	1453	775	1114	803	673	606	675	701	957	1006	1264	2235	1377	1051	1045	1111	1284	1196	1429	1096	968	LG7
PARG14409	2.38	1.36	3.66	6.64	12.91	9.87	13.7	10.11	21.12	4.78	8.56	10.98	5.01	1.97	0.84	7.5	6.17	8.06	8.39	9.28	7.82	4.47	8.12	6.99	193	87	240	444	911	678	833	602	1176	252	543	672	272	110	56	454	386	486	507	549	465	302	572	421	LG4
PARG28297	276.67	167.2	270.52	333.28	487.63	412.54	367.22	555.42	496.93	465.05	342.95	320.59	386.37	267.21	136.22	323.81	300.09	252.17	368.39	359.77	357.77	216.59	383.72	379.95	28816	13784	22793	28653	44253	36453	28721	42562	35589	31518	27981	25232	26989	19168	11665	25218	24152	19564	28636	27376	27379	18829	34761	29430	LG8
PARG14104	1.97	2.15	1.72	1.08	1.29	1.19	0.97	0.91	0.83	0.88	1.2	1.37	2.81	1.78	2.82	1.69	1.2	1.68	1.34	1.87	1.27	1.48	1.28	1.79	394	340	277	178	225	202	146	133	114	114	188	206	376	245	463	252	185	250	200	273	186	246	222	266	LG4
PARG00008	34.21	65.19	66.09	34.87	35.26	35.08	32.84	20.36	23.59	27.14	30.72	30.37	35.05	57.94	82.82	57.47	47.32	45.87	33.84	27.95	27.48	35.61	14.9	23.18	1784	2691	2788	1501	1602	1552	1286	781	846	921	1255	1197	1226	2081	3551	2241	1907	1782	1317	1065	1053	1550	676	899	LG1
PARG00011	6.11	2.83	5.26	7.12	8.26	7.66	16.79	15.66	8.44	35.3	11.06	9.31	49.94	4.04	4.52	11.28	7.81	6.65	8.29	10.27	7.58	3.89	2.67	2.6	79	29	55	76	93	84	163	149	75	297	112	91	433	36	48	109	78	64	80	97	72	42	30	25	LG1
PARG00022	8.61	10.98	9.96	10.69	5.94	8.24	4.74	3.89	3.56	7.86	5.6	8.52	4.93	7.66	10.76	9.83	7.38	7.79	8.21	8.4	10.33	7.91	7.6	5.6	1140	1151	1067	1168	685	926	471	379	324	677	581	852	438	698	1171	973	755	768	811	812	1005	874	875	551	LG1
PARG00038	1.38	1.63	2.1	0.29	0.41	0.35	0.7	0.76	0.87	0.6	0.55	0.77	1.42	1.27	2.11	0.42	0.43	0.65	0.9	0.61	0.08	1.61	0.56	1.53	74	69	91	13	19	16	28	30	32	21	23	31	51	47	93	17	18	26	36	24	3	72	26	61	LG1
PARG00041	4.49	2.62	3.76	4.84	8.52	6.74	5.1	9.67	6.21	8.28	5.79	5.99	8.23	4.44	4.77	2.97	3.42	3.57	3.72	5.43	6.08	3.49	4.87	3.56	316	146	214	281	522	402	269	500	300	379	319	318	388	215	276	156	186	187	195	279	314	205	298	186	LG1
PARG00044	4.14	4.79	1.49	4.17	4.96	4.58	19.37	11.65	6.97	10.1	18.31	8.86	2.98	9.85	0.8	0.56	5.45	2.48	0.75	9.13	8.45	3.28	9.89	3.12	296	271	86	246	309	278	1040	613	343	470	1026	479	143	485	47	30	301	132	40	477	444	196	615	166	LG1
PARG00045	19.92	24.42	33.5	9.75	13.38	11.61	17.07	26.06	33.86	16.66	19.28	7.12	130.01	30.43	50.53	7.84	15.48	8.04	11.1	8.69	12.31	9.8	8.83	11.73	1832	1777	2492	740	1072	906	1179	1763	2141	997	1389	495	8018	1927	3820	539	1100	551	762	584	832	752	706	802	LG1
PARG00046	0.45	0.72	0.43	0.71	0.6	0.65	0.44	0.16	0.13	1.15	1.78	2.79	0.13	0.76	0.35	0.56	0.6	0.68	0.6	0.66	1.1	0.47	1.38	0.58	30	38	23	39	35	37	22	8	6	50	93	141	6	35	19	28	31	34	30	32	54	26	80	29	LG1
PARG00055	0.02	0	0	0.15	0.57	0.38	0.17	0.11	0.16	0.24	0.08	0.17	0	0.02	0	0.11	0.39	0.24	0.06	0.17	0.11	0.04	0.04	0.13	1	0	0	8	31	20	8	5	7	10	4	8	0	1	0	5	19	11	3	8	5	2	2	6	LG1
PARG00058	15.92	19.93	22.55	35.64	37.19	36.44	34.6	45.92	39.33	24.5	21.86	19.89	22.22	21.14	28.51	40.47	44.49	43.31	30.89	32.12	39.2	18.02	12.88	14.28	1387	1374	1589	2563	2823	2693	2263	2943	2356	1389	1492	1309	1298	1268	2042	2636	2995	2810	2008	2044	2509	1310	976	925	LG1
PARG00097	0.05	0.03	0	0.1	0.22	0.16	0.23	0.39	0.15	0.21	0.03	0.14	0.02	0	0	0.09	0.09	0.08	0.09	0.06	0	0	0.11	1.84	4	2	0	7	17	12	15	25	9	12	2	9	1	0	0	6	6	5	6	4	0	0	8	120	LG1
PARG00101	0.22	0.04	0.05	0.06	0.06	0.06	0.57	0.6	0.33	0.78	0.95	1.67	0.24	1.55	0.06	0.02	0.12	0.04	0.04	0.09	0.02	0.18	0.3	0.48	27	4	5	6	7	6	53	55	28	63	93	157	20	133	6	2	12	4	4	8	2	19	32	44	LG1
PARG00103	10.96	13.62	15.63	4.77	4.42	4.59	6.7	5.78	6.71	11.67	13.65	13.64	15.55	11.67	14.33	6.86	5.38	5.43	9.63	9.52	7.91	15.26	14.47	14.44	788	775	909	283	277	280	362	306	332	546	769	741	750	578	847	369	299	291	517	500	418	916	905	772	LG1
PARG00104	0.16	0.11	0.21	0.34	1.53	0.96	1.14	1.64	1.72	3.34	1.02	0.77	0	0.12	0.17	0.21	0.29	0.21	0.5	0.29	0.72	0.72	0.69	0.48	11	6	12	20	94	57	60	85	83	153	56	41	0	6	10	11	16	11	26	15	37	42	42	25	LG1
PARG00130	0.15	0.13	0.32	0.65	1.07	0.86	0.23	0.31	0.22	0.41	0.35	0.1	0.2	0.07	0.17	0.5	0.73	0.35	0.12	0.1	0.08	0.13	0.09	0.21	36	25	61	126	220	173	40	54	35	63	65	17	31	12	33	88	134	61	22	18	14	25	19	37	LG1
PARG00136	2.34	2.12	3.24	4.72	7.77	6.28	3.06	4.44	5.6	3.85	2.79	2.83	5.98	1.51	1.61	4.07	2.81	3.13	2.63	3.15	2.52	1.63	1.64	2.2	325	233	364	541	940	740	319	454	535	348	304	297	557	144	184	423	302	324	273	320	257	189	198	227	LG1
PARG00137	0.27	0.17	0.33	0.51	1.1	0.82	0.5	0.42	0.71	0.17	0.37	0.83	0.37	0.23	0.25	0.57	0.52	0.39	0.4	0.25	0.27	0.51	0.73	0.88	35	17	35	55	124	90	49	40	63	14	38	81	32	21	27	55	52	38	39	24	26	55	83	85	LG1
PARG00138	1.19	0.58	0.83	1.73	3.5	2.64	1.85	3.06	2.6	2.15	1.19	1.82	2.48	0.74	0.67	1.25	1.47	1.23	0.88	1.44	0.8	0.47	0.65	1.37	148	57	84	178	381	280	173	281	223	175	116	172	208	64	69	117	142	114	82	131	73	49	71	127	LG1
PARG00143	14.07	7.68	11.36	17.91	30.98	24.62	18.12	33.02	31.25	24.11	15.36	18.62	33.5	10.82	9.16	15.9	18.78	14.34	11.76	14.28	7.91	6.41	11.49	18.35	1063	459	694	1117	2039	1578	1028	1835	1623	1185	909	1063	1697	563	569	898	1096	807	663	788	439	404	755	1031	LG1
PARG00168	0.7	1.06	0.86	0.27	0.21	0.24	0.51	0.93	0.73	1.05	1.74	2.07	1.03	1.7	0.53	0.21	0.8	0.38	0.15	1.39	0.59	0.58	3.37	1.94	63	75	62	20	16	18	34	61	45	61	122	140	62	105	39	14	55	25	10	91	39	43	262	129	LG1
PARG00172	49.08	64.43	75.03	49.42	120.22	85.78	104	86.85	189.19	197.2	53.27	79.44	11.18	47.88	36.22	46.89	49.43	46.35	55.15	60.06	101.13	56.54	42.42	57.41	5178	5381	6404	4304	11052	7678	8240	6742	13726	13539	4403	6334	791	3479	3142	3699	4030	3643	4343	4630	7840	4979	3893	4505	LG1
PARG00174	39.47	31.76	32.35	52.78	67.54	60.36	59.04	53.61	60.19	79.62	67.54	78.77	18.25	36.41	26.89	43.81	58.52	55.22	49.68	53.93	58.33	59.86	73.16	59.9	7615	4850	5049	8404	11353	9878	8552	7609	7984	9995	10206	11482	2361	4838	4265	6319	8723	7935	7153	7601	8268	9638	12276	8593	LG1
PARG00186	34.83	28.16	41.54	78.04	154.63	117.37	43	54.25	38.38	101.51	57.85	34.6	45.82	25.94	28.21	94.92	172.56	92.64	54.57	48.12	37.81	30.83	36.75	61.05	425	272	410	786	1644	1215	394	487	322	806	553	319	375	218	283	866	1627	842	497	429	339	314	390	554	LG1
PARG00200	5.11	8.4	8.2	3.95	2.24	3.07	5.72	3.03	4.83	8.91	9.67	11.83	9.64	6.38	7.32	4.53	2.62	3.59	10.73	8.65	8.61	15.94	10.75	8.94	1184	1541	1537	755	453	604	996	516	770	1344	1756	2071	1498	1018	1394	785	469	619	1856	1464	1466	3083	2167	1541	LG1
PARG00217	0.02	0	0.02	0.12	0.31	0.21	0.15	0.24	0.61	0.59	0.09	0.22	0	0.03	0	0.02	0.02	0.05	0.02	0.05	0.02	0.1	0.08	0.02	2	0	2	11	30	20	12	19	46	42	8	18	0	2	0	2	2	4	2	4	2	9	8	2	LG1
PARG00251	3.56	3.62	5.47	1.07	0.75	0.91	1.85	3.66	2.91	1.75	2.53	1.73	39.95	3.13	20.01	3.89	4.61	2.92	2.99	0.71	0.97	6.66	3.67	2.67	185	149	230	46	34	40	72	140	104	59	103	68	1392	112	855	151	185	113	116	27	37	289	166	103	LG1
PARG00311	10.73	12.06	11.85	5.16	4.77	4.96	7.58	9.91	7.8	8	7.73	8.75	24.87	14.66	16.62	7.39	9.01	7.95	5.81	8.42	7.27	9.69	9.33	12.15	948	843	847	376	367	372	503	644	474	460	535	584	1473	892	1207	488	615	523	383	543	472	714	717	798	LG1
PARG00312	5.14	4.19	5.96	6.27	8.55	7.44	9.48	11.67	11.67	7.46	9.85	7.94	8.25	6.5	4.12	5.13	6.62	6	5.38	5.95	4.73	4.53	7.66	8.87	577	372	541	581	837	709	799	964	901	545	866	674	621	503	380	431	574	502	451	488	390	425	748	741	LG1
PARG00313	2.04	1.76	1.69	1.55	2.58	2.08	2.81	5.18	2.87	2.54	2.52	2.73	2.32	3.82	1.24	1.45	1.29	1.4	2.13	2.74	1.16	1.75	3.64	3.04	360	245	241	225	396	310	371	671	347	291	347	363	274	463	179	191	175	184	280	353	150	257	557	398	LG1
PARG00318	0.15	0.26	0.29	0.69	1.12	0.91	0.52	0.51	0.21	0.76	0.54	0.37	0.22	0.32	0.18	0.19	0.36	0.55	0.45	0.46	0.45	0.52	0.07	0.43	10	14	16	39	67	53	27	26	10	34	29	19	10	15	10	10	19	28	23	23	23	30	4	22	LG1
PARG00324	0.45	0.35	0.45	1.01	1.82	1.45	0.26	0.38	0.65	0.3	0.75	0.41	0.25	0.08	0.34	0.82	1.33	0.6	0.49	0.23	0.3	0.4	0.16	0.79	16	10	13	30	57	44	7	10	16	7	21	11	6	2	10	22	37	16	13	6	8	12	5	21	LG1
PARG00329	4.44	5.79	5.57	4.15	2.49	3.29	2.37	2.99	2.52	2.55	2.58	2.45	5.47	5.34	9.34	5.18	4.87	4.82	3.06	2.43	3.01	3.65	2.29	2.68	541	558	549	417	264	340	217	268	211	202	246	226	447	448	936	472	458	437	278	216	269	371	243	243	LG1
PARG00338	38.46	36.32	52.69	133.41	201.42	168.34	121.16	168.34	191.76	117.79	62.95	53.17	175.47	54.16	66.74	137.65	157.51	161.44	64.53	78.46	109.84	47.7	41.81	46.08	3995	2986	4427	11438	18228	14833	9450	12864	13695	7961	5122	4173	12223	3874	5699	10690	12641	12490	5002	5954	8382	4135	3777	3559	LG1
PARG00341	1.71	1.24	2.56	4.38	9.87	7.18	1.67	3.14	2.14	6.36	2.61	1.66	2.07	0.75	0.96	5.57	10.07	5.52	1.79	2.61	2	1.3	2.1	3	63	36	76	133	316	224	46	85	54	152	75	46	51	19	29	153	286	151	49	70	54	40	67	82	LG1
PARG00343	26.86	33.96	34.96	15.42	13.5	14.43	18.09	20.74	22.99	23.84	21.04	22.9	80.74	43.91	63.63	19.12	20.75	20.44	26.19	20.71	27.83	36.67	18.41	29.79	2112	2114	2224	1001	925	963	1068	1200	1243	1220	1296	1361	4258	2378	4114	1124	1261	1197	1537	1190	1608	2407	1259	1742	LG1
PARG00356	0.17	0.57	0.14	0	0.52	0.27	0.75	3.59	0.74	1.64	7.69	1.56	8.22	24.1	1.64	0.23	0.44	0	0	0.15	0.77	0	36.23	2.04	3	8	2	0	8	4	10	47	9	19	107	21	98	295	24	3	6	0	0	2	10	0	560	27	LG1
PARG00361	39.36	40.47	46.06	12.02	77.28	45.54	127.41	104.16	166.62	132.79	63.87	37.78	3.07	16.77	14.86	24	12.96	12.15	47.1	50.88	50.21	60.5	29.16	47.36	2123	1728	2010	535	3632	2084	5161	4134	6180	4661	2699	1540	111	623	659	968	540	488	1896	2005	1990	2724	1368	1900	LG1
PARG00365	39.03	18.17	35.1	46.38	89.34	68.45	46.84	113.86	84.97	71.8	62.04	34.15	150.42	74.88	13.99	25.98	29.47	14.68	33.32	55.22	30.74	11.36	69.25	64.02	5452	2009	3967	5348	10875	8112	4914	11703	8162	6527	6789	3605	14093	7204	1607	2714	3181	1528	3474	5636	3155	1325	8414	6651	LG1
PARG00379	8.05	7.04	4.88	6.92	16.8	11.99	13.25	31.67	7.4	17.66	17.57	11.54	8.25	117.91	4.55	4.95	11.14	4.41	5.76	13.58	13.66	4.87	38.39	14.8	581	402	285	412	1056	734	718	1681	367	829	993	629	399	5859	270	267	621	237	310	716	724	293	2409	794	LG1
PARG00392	5.05	3	4.98	4.63	15.56	10.25	9.07	14.24	5.58	12.89	7.86	5.46	4.64	2.41	1.71	4.91	5.18	2.3	6.56	6.23	5.11	2.98	4.93	9.72	550	259	439	417	1478	948	742	1142	418	914	671	450	339	181	153	400	436	187	534	496	409	271	467	788	LG1
PARG00404	10.42	5.07	7.23	10.4	24	17.38	20.44	34.59	42.56	18.54	19.73	23.53	47.74	11.35	6.56	15.46	15.75	18.3	12.38	16.28	13.36	6.76	23.44	20.05	1625	626	913	1339	3262	2300	2395	3970	4566	1882	2411	2774	4995	1220	842	1803	1899	2127	1442	1856	1531	880	3181	2326	LG1
PARG00406	0.05	0.14	0.04	0.24	0.51	0.38	0.15	0.32	0.34	0.36	0.17	0.08	0.13	0	0.04	0.25	0.42	0.14	0.18	0.21	0.05	0.13	0.15	0.14	6	13	4	24	53	38	13	28	28	28	16	7	10	0	4	22	39	12	16	18	4	13	16	12	LG1
PARG00411	8.07	9.28	5.65	4.66	4.63	4.63	3.58	1.97	2.98	6.01	2.45	7.24	5.06	7.16	13.07	4.88	5.36	4.27	3.78	5.17	11.51	5.63	6.09	2.96	378	344	214	180	189	184	126	68	96	183	90	256	159	231	503	171	194	149	132	177	396	220	248	103	LG1
PARG00413	32.33	29.68	31.21	42.83	48.83	45.91	74.1	62.49	108.08	39.88	72.91	55.5	45.35	35.76	31.84	53.91	54.63	83.65	72.45	54.76	48.49	50.2	50.76	62.77	3986	2896	3113	4358	5245	4802	6860	5668	9162	3199	7041	5170	3750	3036	3227	4969	5204	7682	6666	4932	4392	5165	5443	5755	LG1
PARG00419	0.15	0.04	0.2	0.35	0.92	0.65	0.09	0.21	0.13	0.54	0.24	0.13	0.22	0.05	0.16	0.3	0.28	0.36	0.13	0.32	0.22	0.08	0.06	0.2	19	4	20	36	99	68	8	19	11	43	23	12	18	4	16	28	27	33	12	29	20	8	6	18	LG1
PARG00425	11.56	12.46	14.73	15.62	24.18	20.01	19.68	32.43	33.43	22.91	20.08	20.18	40.83	22.5	12.46	13.31	13.81	10.54	13.29	14.2	9.31	10.41	11.91	19.85	742	633	765	828	1353	1090	949	1532	1476	957	1010	979	1758	995	658	639	685	504	637	666	439	558	665	948	LG1
PARG00427	23	25.96	24.16	15.41	9.31	12.28	12.69	10.56	10.11	13.46	12.81	16.06	5.96	18.02	18.71	19.58	15.99	12.35	16.8	17.54	14.49	24.48	15.51	15.93	1998	1785	1698	1105	705	905	828	675	604	761	872	1054	347	1078	1336	1272	1073	799	1089	1113	925	1775	1172	1029	LG1
PARG00428	1.78	1.89	1.74	0.17	0	0.07	0.19	0	0.16	0.82	1.62	1.3	4.2	2.58	2.78	0	0.15	0.15	0.15	0.42	0.08	1.35	2.14	1.67	63	53	50	5	0	2	5	0	4	19	45	35	100	63	81	0	4	4	4	11	2	40	66	44	LG1
PARG00448	3.14	3.93	0.87	0.57	0.81	0.7	6.78	6.18	1.84	2.6	3.79	0.5	0.15	0.86	1.86	2.5	0.37	0.48	3.83	3.85	0.78	3.45	2.7	1.75	371	368	83	56	84	70	602	538	150	200	351	45	12	70	181	221	34	42	338	333	68	341	278	154	LG1
PARG00451	0.06	0.04	0.07	0.21	0.25	0.23	0.09	0.1	0.08	0.21	0.09	0.09	0.08	0.04	0.02	0.09	0.27	0.21	0.15	0.02	0.09	0.05	0.07	0.11	15	7	14	43	53	48	16	18	13	34	17	16	13	6	5	16	52	38	27	4	16	10	15	21	LG1
PARG00462	8.74	9.23	8.85	11.55	11.64	11.6	31.42	19.66	43.2	20.18	38.11	31.79	6.89	8.95	5.44	15.07	13.99	22.34	32.76	20.24	13.63	20.25	26.7	33.81	1112	930	911	1213	1291	1252	3002	1841	3780	1671	3799	3057	588	784	569	1434	1376	2118	3111	1882	1274	2151	2955	3200	LG1
PARG00470	0.22	0.39	0.11	1.08	0.75	0.91	0.74	0.55	0.7	0.81	0.98	0.69	0.26	0.38	0.42	0.86	0.9	0.64	0.96	0.58	0.61	0.45	0.9	0.78	15	21	6	61	45	53	38	28	33	36	53	36	12	18	24	44	48	33	49	29	31	26	54	40	LG1
PARG00480	3.88	3.03	1.37	3.46	7.54	5.55	26.75	8.69	5.69	8.99	18.07	7.83	1.39	10.18	1.36	0.56	7.56	2.49	0.89	11.76	9.71	2.35	17.74	2.9	351	217	100	258	594	426	1816	578	354	529	1280	535	84	634	101	38	528	168	60	777	645	177	1395	195	LG1
PARG00489	3.24	3.98	3.07	1.52	1.16	1.32	2.47	1.06	2.04	1.79	2.51	3.03	1.38	2.01	2.97	3.26	1.87	1.94	2.83	3.52	2.5	3.28	3	3.54	150	146	115	58	47	52	86	36	65	54	91	106	43	64	113	113	67	67	98	119	85	127	121	122	LG1
PARG00491	2.67	3.57	3.76	2.26	1.45	1.84	2.2	1.12	1.03	1.79	2.51	2.64	2.19	3.44	3.13	1.96	2.05	2.04	1.94	2.92	2	2.07	2.52	2.76	312	330	355	218	147	182	193	96	83	136	229	233	171	276	300	171	185	177	169	249	171	202	256	239	LG1
PARG00496	15.98	16.12	15.66	16.95	20.07	18.55	28.29	28.02	36.05	22.17	34.35	25.43	19.86	18.43	14.55	18.68	18.39	24.07	26.43	23.51	19.6	23.31	29.71	31.44	2333	1863	1849	2043	2553	2298	3101	3010	3619	2106	3928	2805	1945	1853	1746	2039	2075	2617	2880	2508	2102	2840	3773	3413	LG1
PARG00509	20.18	17.99	18.5	28.61	29.09	28.85	114.29	98.79	195.94	16.79	52.39	50.7	30.44	25.71	21.9	49.41	26.28	97.67	54.23	43.57	37.77	23.99	56.3	37.13	1693	1195	1256	1982	2127	2054	7202	6099	11306	917	3444	3215	1713	1486	1511	3100	1704	6105	3396	2671	2329	1680	4109	2317	LG1
PARG00510	6.85	5.05	12.02	4.65	11.68	8.26	21.58	30.93	36.39	25.05	14.27	8.55	47.74	7.07	7.63	8.96	8.46	6.24	7.49	9.44	13.09	2.21	5.74	10.43	439	256	623	246	652	449	1038	1458	1603	1044	716	414	2051	312	402	429	419	298	358	442	616	118	320	497	LG1
PARG00529	18.28	11.12	13.95	8.83	20.85	15	27.22	35.82	21.7	22.57	22.84	10.46	32.05	8.89	9.47	10.16	11.04	6.2	17.23	17.68	8.82	9.89	14.78	18.26	2430	1170	1501	969	2416	1692	2718	3504	1984	1953	2379	1051	2858	814	1035	1010	1134	614	1710	1717	862	1098	1709	1806	LG1
PARG00543	0.14	0	0	0.58	0.9	0.72	0.18	0	0	0.63	0.17	0	0.05	0.05	0	0.18	0	0.05	0.23	0.19	0.09	0.08	0.08	0.23	4	0	0	14	23	18	4	0	0	12	4	0	1	1	0	4	0	1	5	4	2	2	2	5	LG1
PARG00555	133.35	93.95	122.22	15.55	23.76	19.77	58.89	114.11	80.36	344.21	208.25	222.84	129.15	113.53	68.1	34.85	20.75	15.43	108.75	118.28	101.38	400.42	281.72	235.23	5256	2931	3897	506	816	661	1743	3309	2178	8828	6430	6637	3414	3082	2207	1027	632	453	3199	3406	2936	13173	9658	6895	LG1
PARG00561	50.09	47.87	57.87	55.41	80.29	68.19	92.45	176.62	115.91	94.18	69.3	60.62	141.65	54.34	45.39	47.44	58.84	42.42	61.86	72.06	66.87	43.49	57.26	95.92	6648	5029	6213	6071	9285	7678	9214	17247	10578	8134	7205	6080	12609	4967	4953	4708	6034	4194	6128	6987	6521	4818	6610	9468	LG1
PARG00575	3.83	4.44	3.96	2.17	1.58	1.86	1.92	3.23	2.39	4.41	2.22	3.46	40.46	5.16	12.77	3.52	3.1	3.32	2.43	3.54	3.14	3.05	2.18	1.14	390	358	326	182	140	161	147	242	167	292	177	266	2763	362	1069	268	244	252	185	263	235	259	193	86	LG1
PARG00598	1.43	5.24	4.75	0.61	0.53	0.57	0.48	0.19	0.42	1.1	0.62	0.84	1.75	2.25	2.16	0.75	0.54	0.77	1.69	1.08	0.88	2.01	1.35	4.45	100	289	268	35	32	34	25	10	20	50	34	44	82	108	124	39	29	40	88	55	45	117	82	231	LG1
PARG00602	11.53	8.52	9.05	10.42	26.03	18.44	18.24	28.26	16.72	20.34	16.87	11.93	16.9	10.38	3.9	9.23	11.13	7.29	13.55	14.9	10.06	7.21	15.03	12.28	983	575	624	733	1933	1333	1167	1772	980	1128	1126	768	966	609	273	588	733	463	862	928	630	513	1114	778	LG1
PARG00609	0.02	0	0.02	0	0.13	0.07	0.69	0.18	0.05	0.09	0.61	0.05	0.03	0.08	0.05	0	0.07	0.03	0.02	0.05	0.06	0.03	0.46	0.29	2	0	2	0	12	6	56	14	4	6	51	4	2	6	4	0	6	2	2	4	5	3	43	23	LG1
PARG00636	2.81	2.03	2.65	4.44	5.49	4.98	2.61	3.1	2.63	4.54	3.85	3.25	1.8	1.73	1.84	3.58	4.11	3.26	2.92	2.76	2.64	3.14	2.5	3.03	191	109	146	249	325	287	133	155	123	201	205	167	82	81	103	182	216	165	148	137	132	178	148	153	LG1
PARG00643	8.83	8.6	11.3	1.02	1.28	1.16	1.94	1.96	2.46	7.41	7.97	8.58	22.44	9.82	11.16	0.82	1.17	1.01	2.01	1.46	1.81	10.47	9.45	9.58	1835	1415	1900	175	232	204	302	300	352	1002	1297	1347	3128	1406	1907	127	188	156	311	222	277	1817	1708	1480	LG1
PARG00661	1.75	1.42	1.38	1.63	2.06	1.85	3.06	3.71	5.94	1.21	2.99	3.29	2.41	1.39	0.92	1.99	2.21	2.4	1.58	1.63	1.33	1.5	3.91	3.42	310	199	197	238	317	278	406	482	722	139	414	439	285	169	133	263	302	316	208	210	173	221	601	449	LG1
PARG00682	1.24	0.82	0.26	0.12	0.16	0.14	1.29	2.02	0.31	0.66	1.43	0.18	0.24	0.14	0.27	0.45	0.12	0.15	0.79	0.45	0.17	1.63	1.31	1	182	96	31	14	21	18	143	219	31	63	165	20	24	14	33	50	14	17	87	48	18	200	168	109	LG1
PARG00714	1.34	1.6	1.48	1.1	0.68	0.89	0.97	0.68	0.6	0.3	0.28	0.81	0.88	1.24	1.01	1.14	0.75	0.81	1.07	1.47	1.1	1.23	2.07	1.85	118	111	105	80	52	66	64	44	36	17	19	54	52	75	73	75	51	53	70	94	71	90	158	121	LG1
PARG00717	9.58	14.23	15.55	8.87	7.4	8.11	6.14	4.63	6.2	7.74	7.22	10.47	15.37	12.76	16.54	10.85	9.1	9.73	9.42	11.08	10.22	10.49	10.02	11.13	523	615	687	400	352	376	252	186	233	275	309	432	563	480	743	443	384	396	384	442	410	478	476	452	LG1
PARG00732	0.27	0.24	0.41	0.91	1.58	1.26	0.29	0.08	0.32	0.24	0.65	0.79	0.3	0.13	0.14	0.95	1.67	0.58	0.27	0.2	0.2	0.49	0.28	0.35	19	13	23	52	95	74	15	4	15	11	35	41	14	6	8	49	89	30	14	10	10	28	17	18	LG1
PARG00751	4.43	5.11	6.32	3.92	2.9	3.38	2.01	2.06	1.1	3.81	2.8	5.11	4.86	5.3	5.45	3.1	3.98	2.91	2.69	1.36	2.06	3.5	2.52	3.16	170	155	196	124	97	110	58	58	29	95	84	148	125	140	172	89	118	83	77	38	58	112	84	90	LG1
PARG00754	3.89	1.25	2.65	3.15	7.27	5.28	11.14	30.16	32.08	2.19	4.67	9.74	4.98	1.43	1.08	10.3	3.14	3.84	4.47	4.23	8.62	1.95	36.72	7.78	205	52	113	137	334	236	441	1170	1163	75	193	388	176	52	47	406	128	151	176	163	334	86	1684	305	LG1
PARG00765	4.94	6.77	5.77	2.77	1.79	2.27	1.92	1.93	2.24	3.22	1.79	1.9	8.33	4.68	8.96	3.32	2.85	2.72	2.74	1.21	1.77	3.64	1.57	1.98	285	309	269	132	90	111	83	82	89	121	81	83	322	186	425	143	127	117	118	51	75	175	79	85	LG1
PARG00766	2.98	4.64	4.18	1.84	0.6	1.24	1.79	1.11	2.46	2.15	2.31	1.54	6.96	5.59	8.02	2.89	2.26	1.33	2.42	0.48	0.79	4.12	2.15	2.43	51	63	58	26	9	18	23	14	29	24	31	20	80	66	113	37	30	17	31	6	10	59	32	31	LG1
PARG00778	3.65	1.57	2.47	10.99	13.75	12.41	29.94	51.62	48.81	2.9	9.99	9.35	12.19	5.72	3.86	17.33	6.17	28.23	19.77	12.66	11.68	4.56	21.93	15.3	417	142	228	1037	1369	1203	2569	4340	3835	216	894	807	934	450	363	1481	545	2403	1686	1057	981	435	2180	1300	LG1
PARG00782	27.32	23.51	29.76	28.49	56.94	43.1	37.94	58.75	58.41	43.14	31.94	31.62	56.1	28.13	22.01	27.53	33.74	26.89	26.4	31.42	31	24.73	33.42	42.66	3394	2312	2991	2922	6164	4543	3540	5371	4990	3488	3109	2969	4675	2407	2249	2558	3239	2489	2448	2852	2830	2565	3612	3942	LG1
PARG00826	22.14	31.61	34.56	16.27	19.62	18.01	9.88	12.4	10.13	6.79	12.79	13.78	15.15	22.31	22.43	12.2	13.33	15.89	18.6	14.94	14.7	28.36	13.09	18.17	791	894	999	480	611	546	265	326	249	158	358	372	363	549	659	326	368	423	496	390	386	846	407	483	LG1
PARG00828	22.38	27.18	14.97	6.47	9.4	7.97	31.74	32.04	14.81	24.26	25.99	8.63	5.21	10.16	18.17	20.98	7.94	8.38	27.01	16.38	7.18	26.18	21.64	22.65	3712	3568	2009	886	1359	1122	3953	3909	1689	2618	3376	1081	580	1160	2477	2602	1018	1035	3343	1985	875	3624	3121	2794	LG1
PARG00834	13.29	12.79	14.86	16.68	43.14	30.27	51.53	49.31	63.01	72.45	30.59	29.38	6.46	14.78	8.63	13.31	18	16.65	13.58	25.74	37.81	16.73	16.67	11.72	2986	2274	2701	3093	8444	5768	8692	8150	9732	10590	5383	4987	973	2287	1594	2235	3125	2786	2276	4224	6240	3137	3257	1958	LG1
PARG00835	0.92	0.77	0.67	1.15	2.35	1.76	1.72	1.41	2.11	2.39	1.1	0.49	0.28	0.56	0.4	0.96	1.28	1.11	0.59	1.2	1.11	0.75	0.2	0.59	69	46	41	71	154	112	97	78	109	117	65	28	14	29	25	54	74	62	33	66	61	47	13	33	LG1
PARG00850	28.4	17.28	19.94	36.52	45.91	41.34	86.38	84.49	155.76	28.72	70.2	79.97	166.09	35.63	30.96	56.17	61.85	96.04	58.48	44	27.76	22.89	72.64	59.4	2570	1238	1460	2728	3620	3174	5870	5626	9693	1691	4977	5469	10081	2221	2304	3801	4325	6474	3950	2909	1846	1729	5718	3998	LG1
PARG00851	0.43	0.24	0.36	0.41	0.98	0.7	0.58	0.52	0.69	1.12	0.73	0.77	0.16	0.71	0.25	0.38	0.36	0.47	0.5	0.87	0.36	0.51	0.67	0.39	83	36	56	64	164	114	84	73	91	139	109	111	20	93	39	55	53	67	71	122	51	82	111	56	LG1
PARG00880	1.86	1.74	1.15	0.04	0.22	0.15	0.51	1.57	0.65	0.98	0.61	1.19	0.91	6.18	0.08	0.17	0.21	0.26	0.51	2.02	0.87	0.35	3.35	2.2	58	43	29	1	6	4	12	36	14	20	15	28	19	133	2	4	5	6	12	46	20	9	91	51	LG1
PARG00916	2.34	0.98	1.64	1.53	2.52	2.04	2.56	7.15	4.53	3.36	3.38	1.7	6.86	2.41	1.34	1.91	1.84	1.19	1.51	2.56	2.11	1.57	1.64	2.32	246	82	140	133	231	182	202	554	328	230	279	135	484	175	116	150	150	93	119	197	163	138	150	182	LG1
PARG00917	12.03	3.76	4.11	10.62	16.63	13.71	9.91	37.99	17.16	19.83	18.64	15.85	42.86	16.05	5.17	9.75	8.97	4.39	5.07	10.75	9.83	3.66	17.32	18.23	1317	326	364	960	1586	1273	815	3060	1292	1413	1599	1311	3147	1210	465	798	759	358	414	860	791	334	1649	1484	LG1
PARG00927	24	26.41	10.51	3.04	7.72	5.43	38.54	42.65	12.73	26.62	29.33	4.27	1.21	9.97	17.37	17.64	4.25	6.4	33.16	20.68	3.18	34.58	23.87	25.59	1541	1342	546	161	432	296	1858	2015	562	1112	1475	207	52	441	917	847	211	306	1589	970	150	1853	1333	1222	LG1
PARG00947	10.77	11.99	13.68	14.48	11.63	12.98	5.57	4.61	5.58	7.1	10.92	10.28	3.15	10.35	11	14.34	10.82	10.69	14.43	14.07	12.11	17.91	8.76	12.3	219	193	225	243	206	224	85	69	78	94	174	158	43	145	184	218	170	162	219	209	181	304	155	186	LG1
PARG00952	32.95	15	29.55	71.32	176.23	125.19	60.85	118.57	94.44	77.57	50.8	35.21	97.97	25.95	16.81	38.37	51.32	24.99	59.34	63.03	66.83	18.12	41.6	55.15	1943	700	1410	3472	9056	6264	2695	5145	3830	2977	2347	1569	3875	1054	815	1692	2339	1098	2612	2716	2896	892	2134	2419	LG1
PARG00964	18.56	18.29	6.07	1.53	4.49	3.06	25.2	23.53	7.16	15.08	22.36	2.78	0.79	5	10.12	14.44	2.42	3.36	21.55	14.51	2.78	23.26	24.05	18	1618	1262	428	110	341	226	1649	1509	429	855	1527	183	46	300	725	941	163	218	1402	924	178	1692	1823	1167	LG1
PARG00979	4.38	4.16	3.78	4.32	7.17	5.79	8.33	10.54	6.65	6.97	9.42	8.88	4.95	8.8	2.4	3.02	5.7	2.91	3.8	5.26	5.35	3.28	9.91	4.89	787	592	549	641	1123	882	1124	1394	822	815	1326	1206	596	1089	354	406	791	390	509	691	707	492	1549	654	LG1
PARG00990	5	6.54	2.88	0.72	2	1.38	10.38	13.6	3.13	7	6.84	1.42	0.72	2.79	4.96	6.29	1.56	1.88	7.07	4.9	0.54	8.48	7.23	6.12	588	609	274	70	205	138	917	1177	253	536	630	126	57	226	480	553	142	165	621	421	47	832	740	535	LG1
PARG01009	2.88	2.63	3.5	7.18	5.08	6.1	4.26	4.13	4.58	0.66	2.25	3.18	1.27	3.56	1.62	4.78	5.66	5.23	4.86	4.31	1.89	2.62	3.37	5.38	54	39	53	111	83	97	60	57	59	8	33	45	16	46	25	67	82	73	68	59	26	41	55	75	LG1
PARG01041	0.08	0	0	0.1	0.26	0.2	0.56	0.19	1.75	0	0.5	0.63	0.25	0.08	0.07	0.22	0.29	3.49	0.37	0.84	0	0	0.13	1.09	3	0	0	3	8	6	15	5	43	0	14	17	6	2	2	6	8	93	10	22	0	0	4	29	LG1
PARG01043	4.47	6.82	7.62	5.35	3.02	4.15	1.94	1.43	1.32	5.55	3.75	5.28	0.73	6.15	5.45	7.38	5.53	5.4	3.84	3.15	3.55	3.99	4.23	2.76	365	441	504	361	215	288	119	86	74	295	240	326	40	346	366	451	349	329	234	188	213	272	301	168	LG1
PARG01054	1.45	2.25	1.25	0.91	1.11	1.02	0.59	0.55	0.56	1.21	0.98	1.53	1.09	1.52	1.69	1.4	1.33	1.08	1.18	0.78	0.57	0.99	1.35	1.23	79	97	55	41	53	47	24	22	21	43	42	63	40	57	76	57	56	44	48	31	23	45	64	50	LG1
PARG01072	0.43	0.25	0.5	1.09	1.63	1.37	0.38	0.45	0.25	1.45	0.6	0.25	0.41	0.27	0.09	1.11	1.24	0.71	0.46	0.22	0.23	0.21	0.23	0.38	30	14	28	63	99	81	20	23	12	66	33	13	19	13	5	58	67	37	24	11	12	12	14	20	LG1
PARG01087	2.25	1.26	1.22	3.03	2.69	2.86	3.78	1.28	2.31	3.17	3.47	2.98	0.2	0.89	0.59	2.2	1.43	2	1.84	3.24	2.26	1.85	3.7	1.67	374	166	164	416	390	403	472	157	264	343	452	374	22	102	81	273	184	248	228	393	276	257	535	206	LG1
PARG01092	0.83	2.29	1.28	2.85	2.84	2.84	3.48	4.8	6.14	7.37	5.72	6.2	0.6	3.88	1.33	1.92	5.09	2.31	1	1.45	1.09	1.86	4.46	2.12	29	63	36	82	86	84	91	123	147	167	156	163	14	93	38	50	137	60	26	37	28	54	135	55	LG1
PARG01093	0.48	0.4	0.46	0.44	1.03	0.75	1.18	1.2	0.79	0.45	0.9	0.07	0.66	0.26	0.3	0.5	0.21	0.11	1.17	1.04	0.23	0.63	0.54	0.69	35	23	27	26	65	46	64	64	39	21	51	4	32	13	18	27	12	6	63	55	12	38	34	37	LG1
PARG01095	2.34	1.81	1.28	1.43	2.42	1.93	3.88	4.57	2.56	3.62	4.04	3.13	1.48	1.51	1.04	1.18	1.6	1.42	2.52	2.94	1.19	2.01	3.24	3.6	214	131	95	108	193	150	267	308	161	216	290	217	91	95	78	81	113	97	172	197	80	154	258	245	LG1
PARG01113	0.97	0.62	0.97	1.89	2.02	1.96	1.4	1.78	1.55	1.99	0.71	1.53	0.83	0.72	0.54	0.54	1.76	0.95	1.45	0.59	0.5	0.81	0.71	1.64	63	32	51	101	114	108	68	85	69	84	36	75	36	32	29	26	88	46	70	28	24	44	40	79	LG1
PARG01114	0.02	2.41	1.17	0	0.05	0.03	0.09	0.42	0.5	0.21	1.32	0.81	0.75	1.2	0.23	0	0.03	0.09	0.03	0.19	0.59	0.35	1.89	2.54	2	168	83	0	4	2	6	27	30	12	91	54	44	73	17	0	2	6	2	12	38	26	145	166	LG1
PARG01144	191.27	103.17	228.69	241.74	615.18	433.51	279.42	598.5	543.53	497.67	252.46	272.3	623.96	277.1	110.77	206.01	237.8	170.69	185.14	296.32	231.68	110.18	266.43	352.38	11651	4974	11269	12155	32651	22403	12781	26823	22766	19726	12047	12534	25491	11625	5548	9383	11193	7745	8417	13187	10369	5602	14116	15963	LG1
PARG01149	0.4	0.17	0.16	0.44	1.78	1.13	0.88	1.75	1.87	0.3	0.84	0.87	3.24	0.19	1.56	0.35	0.6	0.09	0.71	1.17	0.45	0.12	0.53	0.49	12	4	4	11	47	29	20	39	39	6	20	20	66	4	39	8	14	2	16	26	10	3	14	11	LG1
PARG01174	5.39	5.2	6.34	9.89	8.99	9.44	8.36	10.09	16.28	8.28	11.3	7.02	5.04	7.29	4.79	5.96	8.57	9.97	11.05	6.07	3.68	8.38	5.97	10.54	249	190	237	377	362	370	290	343	517	249	409	245	156	232	182	206	306	343	381	205	125	323	240	362	LG1
PARG01181	1.26	0.83	0.83	0.3	0.37	0.33	0.46	0.34	0.44	0.48	0.48	0.74	0.36	1.02	0.5	0.55	0.34	0.36	0.47	1.04	0.48	0.3	0.31	0.15	232	121	124	45	60	52	63	46	56	58	69	103	44	130	76	76	49	49	64	140	65	46	50	21	LG1
PARG01190	1.57	0.87	0.38	2.76	2.8	2.77	9.36	11.18	18.78	0.75	16.84	26.34	13.51	2.73	2.02	5.53	18.73	13.51	0.93	3.04	0.56	3.12	8.88	5.82	107	47	21	155	166	160	478	559	878	33	897	1353	616	128	113	281	984	684	47	151	28	177	525	294	LG1
PARG01214	2.68	2.14	2.24	3	4.85	3.96	4.89	5.3	5.71	5.46	8.13	5.67	8.18	3.31	1.88	3.69	5.45	9.56	3.31	4.55	3.39	2.59	9.01	5.76	179	113	121	165	282	224	245	260	262	237	425	286	366	152	103	184	281	475	165	222	166	144	523	286	LG1
PARG01221	2.31	0.96	1.06	2.04	3.32	2.7	4.6	2.02	3.17	4.9	4.09	3.58	2.13	1.63	1.06	2.05	2.35	3.06	0.87	3	3.19	1.62	3.3	1.76	210	69	78	153	263	208	314	135	198	290	291	246	130	102	79	139	165	207	59	199	213	123	261	119	LG1
PARG01242	0.99	0.53	0.94	1.43	1.91	1.69	2.52	2.69	3.58	1.13	2.12	2.09	0.41	0.73	0.18	1.69	2.29	2.2	1.95	0.46	0.37	0.81	1.14	1.05	47	20	36	56	79	68	90	94	117	35	79	75	13	24	7	60	84	78	69	16	13	32	47	37	LG1
PARG01244	0.56	0.55	0.63	0.25	0.25	0.25	0.54	0.21	0.47	0.29	0.82	0.41	0.38	0.4	0.43	0.22	0.31	0.41	0.49	0.59	0.38	0.57	1.12	1.21	112	86	101	41	44	42	81	31	64	37	127	62	50	55	71	32	48	61	72	86	56	94	194	179	LG1
PARG01248	0	0	0	1.44	1.42	1.4	0.86	1.01	0.94	0.91	0	0	0.3	0	0.12	1.79	0.77	0.66	0.6	0.2	0	0.83	0.06	0	0	0	0	24	25	24	13	15	13	12	0	0	4	0	2	27	12	10	9	3	0	14	1	0	LG1
PARG01254	6.06	5.29	8.32	20	20.85	20.45	26.38	19.33	28.62	10.18	18.32	17.31	6.56	7.24	5.77	12.99	17.85	16.54	17.93	23.19	18.39	9.67	14.09	11.14	281	194	312	765	842	804	918	659	912	307	665	606	204	231	220	450	639	571	620	785	626	374	568	384	LG1
PARG01289	0.11	0.29	0.25	6.94	0.35	3.56	0.89	3.62	21.06	0.13	37.83	51.14	43.59	0.68	0.18	1.28	18.35	11.06	1.38	5.54	0.99	6.65	2.11	5.64	8	17	15	418	22	220	49	194	1056	6	2161	2818	2132	34	11	70	1034	601	75	295	53	405	134	306	LG1
PARG01306	0.43	0.3	0.68	1.6	1.84	1.72	1.05	1.11	1.77	3.65	1.16	0.86	0.24	0.2	0.29	1.32	2.37	0.87	1.16	0.85	1.99	0.96	1.39	1.09	70	39	90	216	262	239	129	133	199	388	149	106	26	22	39	162	300	106	142	102	239	131	197	132	LG1
PARG01347	0.05	0.01	0	0	0	0	0.05	0.18	0.11	0.16	0.31	0.14	1.03	0.18	0.05	0.01	0.02	0	0.02	0.06	0	0.02	1.34	1.54	10	2	0	0	0	0	8	29	16	23	52	22	149	26	8	2	3	0	4	10	0	4	250	247	LG1
PARG01348	2.16	1.92	1.62	2.17	2.61	2.4	3.8	2.76	4.48	2.65	2.25	1.88	1.44	1.71	1.24	2.22	2.55	1.95	3.22	6.07	6.87	2.22	2.93	2.36	134	94	81	111	141	126	177	126	191	107	109	88	60	73	63	103	122	90	149	275	313	115	158	109	LG1
PARG01358	0.27	0.33	0.07	0.03	0.06	0.04	0.09	0.12	0.01	0.29	0.12	0.18	0.28	0.36	0.19	0.06	0.06	0.04	0.09	0.21	0.1	0.12	0.09	0.41	73	70	15	6	14	10	19	24	2	50	25	36	51	66	42	13	12	7	19	41	19	27	22	81	LG1
PARG01366	0.53	0.41	0.48	0.71	0.94	0.83	0.89	0.9	1.34	1.15	0.91	0.87	0.57	0.39	0.33	0.59	0.76	0.78	0.41	0.46	0.32	0.7	0.24	0.91	45	28	33	50	70	60	57	57	79	64	61	56	33	23	23	38	50	50	26	29	20	50	18	58	LG1
PARG01376	5.11	3.19	3.77	41.04	51.18	46.24	50.65	44.51	113.26	7.22	20.53	37.59	29.89	13.57	8.36	37.13	26.79	57.92	30.17	26.15	12.31	11.67	18.48	15.62	517	256	309	3430	4515	3972	3851	3316	7885	476	1628	2876	2030	946	696	2811	2096	4368	2280	1934	916	986	1627	1176	LG1
PARG01407	0.27	0.48	0.61	1.79	1.82	1.8	0.58	0	0.24	0.76	0.56	0.29	0.08	0.32	0.27	0.66	1.2	1.1	0.59	0.52	0.15	0.98	0.5	0.37	5	7	9	27	29	28	8	0	3	9	8	4	1	4	4	9	17	15	8	7	2	15	8	5	LG1
PARG01438	1.06	0.61	0.17	0.08	0.09	0.1	0.44	0.6	0.12	0.57	0.33	0.4	1.01	1.46	0.87	0.33	0.14	0.15	0.5	0.45	0.19	0.41	0.21	0.81	77	35	10	5	6	6	24	32	6	27	19	22	49	73	52	18	8	8	27	24	10	25	13	44	LG1
PARG01448	2.43	2.44	1.75	1.02	0.83	0.91	2.54	1.28	1.34	4.32	4.16	3.4	2.66	2.45	3.39	0.9	1.8	1.04	1.56	2.31	1.97	2.45	4.14	2.34	232	184	135	80	69	74	182	90	88	268	311	245	170	161	266	64	133	74	111	161	138	195	344	166	LG1
PARG01451	46.55	56.08	38.07	159.73	144.87	152.11	146.75	156.76	148.94	157.98	150.8	129.88	98.66	59.3	94.32	207.7	191.97	205.87	189.78	130.12	133.76	165.85	58.3	60.24	1812	1728	1199	5133	4914	5024	4290	4490	3987	4002	4599	3821	2576	1590	3019	6046	5775	5970	5514	3701	3826	5389	1974	1744	LG1
PARG01463	0.71	0.58	0.3	1.02	1.11	1.06	1.41	0.47	0	1.07	2.53	1.65	0.63	1.41	0.35	0.35	1.57	0.95	1.32	0.49	0.63	0.54	2.86	0.89	49	32	17	58	67	62	73	24	0	48	137	86	29	67	20	18	84	49	68	25	32	31	172	46	LG1
PARG01473	15.32	5.18	13.5	17.51	57.77	38.18	27.03	53.71	30.46	49.39	26.44	18.3	33.17	16.16	4.14	9.5	12.08	4.92	26.26	44.72	25.83	8.43	40	36.9	2320	621	1654	2189	7624	4906	3074	5985	3172	4868	3137	2095	3369	1686	516	1076	1414	555	2969	4949	2875	1066	5270	4156	LG1
PARG01475	0	0.04	0.08	0.02	0.27	0.16	0.18	0.45	0.63	0.15	0.04	0.15	1.42	0.24	0.12	0.29	0.04	0	0.18	0.11	0.96	0	0.65	0.27	0	2	4	1	14	8	8	20	26	6	2	7	57	10	6	13	2	0	8	5	42	0	34	12	LG1
PARG01516	11.37	19.08	15.76	10.04	5.77	7.84	5.63	3.71	4.83	4.51	7.76	6.74	6.88	10.71	14.11	9.72	7.55	10.67	12.97	5.89	6.9	14.41	8.56	9.34	774	1028	868	564	342	453	288	186	226	200	414	347	314	502	790	495	397	541	659	293	345	819	507	473	LG1
PARG01573	0.35	0.16	0.47	0.26	1.57	0.94	1.37	1.82	1.31	2.18	0.63	0.33	0.06	0.17	0.18	0.22	0.22	0.2	0.37	0.47	0.26	0.32	0.37	0.13	49	18	53	30	189	110	142	185	124	196	68	34	6	16	20	23	23	21	38	47	26	37	45	13	LG1
PARG01576	1.21	0.13	0.95	2.3	5.45	3.94	2.26	5.52	3.4	1.11	1.77	3.03	1.72	0.71	0.41	2.37	1.6	2.52	2.34	2.39	1.19	0.62	3.31	1.14	47	4	30	74	185	130	66	158	91	28	54	89	45	19	13	69	48	73	68	68	34	20	112	33	LG1
PARG01606	0.19	0.19	0.1	0.31	0.48	0.39	0.48	0.53	0.76	0.19	0.55	0.14	0.98	0.41	0.33	0.18	0.36	0.38	0.25	0.24	0.16	0.27	0.79	1.13	14	11	6	19	31	25	27	29	39	9	32	8	49	21	20	10	21	21	14	13	9	17	51	63	LG1
PARG01643	16.13	13.5	16.42	56.85	59.26	58.08	104.94	87.25	139.22	37.29	53.81	88.48	23.09	27.38	14.43	40.18	58.32	81.84	42.75	59.44	43.5	43.71	46.4	47.57	987	654	813	2872	3160	3016	4823	3929	5859	1485	2580	4092	948	1154	726	1839	2758	3731	1953	2658	1956	2233	2470	2165	LG1
PARG01655	1.25	0.38	0.56	1.36	1.74	1.56	1.92	3.82	1.75	2.1	2.55	1.68	5.15	5.07	0.54	0.54	1.47	0.3	0.68	4.74	4.61	0.32	5.89	2.57	128	31	46	115	155	135	147	287	123	140	204	130	353	357	45	41	116	23	52	354	346	27	524	195	LG1
PARG01673	1.25	1.4	1.55	3.64	8.71	6.23	1	2.15	0.92	5.01	2.31	1.22	1.65	0.75	0.77	4.48	7.64	4.51	1.79	2.28	1.64	1.93	1.77	3	87	77	87	209	528	368	52	110	44	227	126	64	77	36	44	233	411	234	93	116	84	112	107	155	LG1
PARG01728	0.12	0.15	0.29	0.07	0.84	0.48	0.66	1.23	0.85	1.44	0.11	0.39	0	0.34	0	0.16	0.34	0	0.24	0.6	0.32	0.39	0.71	0.32	4	4	8	2	25	14	17	31	20	32	3	10	0	8	0	4	9	0	6	15	8	11	21	8	LG1
PARG01733	1.22	0.82	2.24	2.6	5.52	4.1	1.74	5.83	3.08	3.86	5.26	1.39	5.64	0.53	0.89	1.83	1.71	0.56	2.23	4.2	3.33	0.23	2.19	2.34	96	51	143	169	379	274	103	338	167	198	325	83	298	29	58	108	104	33	131	242	193	15	150	137	LG1
PARG01741	83.61	65.65	45.52	109.28	90.69	99.72	96.78	65.69	45.53	161.1	122.31	165.44	49.78	58.71	74.37	88.57	84.3	102.12	125.79	99.82	198	149.1	169.6	64.7	3939	2448	1735	4250	3723	3986	3424	2277	1475	4939	4514	5890	1573	1905	2881	3120	3069	3584	4423	3436	6854	5863	6950	2267	LG1
PARG01745	0.22	0	0.07	0.09	0.25	0.17	0.29	0.41	0.17	0.45	0.82	1.77	9.61	0.55	0.32	0.1	0.05	0.08	0.14	0.07	0	0.18	1.83	1.59	22	0	6	8	22	15	22	31	12	30	66	137	659	39	27	8	4	6	11	5	0	15	163	121	LG1
PARG01757	261.2	314.99	583.52	455.7	764.26	614.16	949.71	1308.02	1174.29	635.39	464.52	320.35	1575.35	372.16	427.04	438.27	611.96	443.39	471.75	546.97	340.34	177.22	219.19	634.74	25080	23939	45326	36118	63941	50030	68477	92406	77532	39699	34940	23244	101449	24611	33714	31466	45405	31713	33807	38370	24011	14203	18306	45325	LG1
PARG01763	0.87	0.63	0.61	0.41	0.85	0.63	1.52	3.9	1.83	2.79	3.09	5.47	0.51	1.92	0.24	0.27	1.08	0.43	0.8	2.53	0.86	0.53	1.28	3.24	92	53	52	36	78	57	121	304	133	192	256	438	36	140	21	21	88	34	63	196	67	47	118	255	LG1
PARG01789	16.87	19.88	33.99	22.9	65.97	45.01	53.9	84.58	117.04	64.45	35.61	31.99	142.61	17.79	26.11	19.3	31.92	17.92	15.83	28.57	17.55	10.04	18.87	65.26	1782	1662	2904	1996	6070	4033	4274	6572	8499	4429	2946	2553	10101	1294	2267	1524	2605	1410	1248	2204	1362	885	1733	5125	LG1
PARG01790	1.9	1.82	2.6	4.51	9.43	7.02	2.16	2.97	2.32	7.07	2.3	1.7	1.19	0.86	1.12	5.67	9.64	6.66	2.44	2.07	1.29	2.59	2.04	2.97	74	56	82	145	320	232	63	85	62	179	70	50	31	23	36	165	290	193	71	59	37	84	69	86	LG1
PARG01820	3.33	3.18	2.86	5.32	5.06	5.19	9.08	13.52	18.26	5.58	7.91	12.46	5.84	4.25	2.22	4.81	4.42	5	3.94	6.78	5.35	2.93	11.22	5.54	435	328	302	573	575	574	889	1298	1638	474	808	1228	511	382	238	469	446	486	384	646	513	319	1273	537	LG1
PARG01823	0.7	0.63	0.37	4.83	5.27	5.06	7.71	12.75	20.46	1.38	6.11	12.67	5.65	1.59	0.49	1.6	6.07	8.84	3.88	3	4.21	1.91	12.96	6.44	7	5	3	40	46	43	58	94	141	9	48	96	38	11	4	12	47	66	29	22	31	16	113	48	LG1
PARG01825	4.35	2.06	3.92	24.91	22.04	23.49	33.77	73.99	81.8	11.55	39.31	82.35	19.58	9.86	1.43	15.51	27.55	15.93	12.74	21.32	31.56	3.8	97.48	21.44	48	18	35	227	212	220	280	601	621	83	340	687	145	75	13	128	235	131	105	172	256	35	936	176	LG1
PARG01826	2.61	4.45	4.37	3.24	4.26	3.77	7.45	5.93	10.11	2.99	8.09	6.77	3.01	4.5	1.96	4.82	4.94	7.27	7.03	4.26	5.3	3.17	5.13	8.3	186	251	252	191	265	228	399	311	496	139	452	365	144	221	115	257	272	386	374	222	278	189	318	440	LG1
PARG01827	0.17	0.06	0	0.04	0.22	0.14	0.27	1.22	0.95	0.15	0.47	0.95	1.71	0.21	0.3	0.21	0.11	0.06	0.19	0.36	0.7	0	1.07	0.4	14	4	0	3	16	10	17	75	55	8	31	60	96	12	21	13	7	4	12	22	43	0	78	25	LG1
PARG01828	0.38	0.36	0.47	0.07	0.11	0.1	0.04	0.11	0.12	0.13	0.07	0.07	0	0.18	0.17	0.18	0.07	0	0.11	0.11	0.19	0.53	0.03	0.04	28	21	28	4	7	6	2	6	6	6	4	4	0	9	10	10	4	0	6	6	10	32	2	2	LG1
PARG01840	0.07	0	0.09	0.23	0.61	0.43	0.17	0.28	0.22	0.46	0.12	0.06	0.03	0.06	0.08	0.25	0.26	0.21	0.22	0.22	0.16	0.14	0.18	0.05	10	0	10	27	77	52	18	30	22	43	14	7	3	6	10	27	29	23	24	23	17	17	23	5	LG1
PARG01874	369.61	425.39	394.39	294.27	180.52	235.86	242.69	155.02	167.87	224.58	244.33	355.09	114.84	267.17	265.13	326.49	242.44	212.15	274.7	442.99	233.24	281.02	284.02	365.67	39301	35802	33925	25829	16725	21277	19378	12128	12274	15539	20352	28532	8190	19566	23180	25958	19920	16804	21800	34414	18222	24941	26268	28916	LG1
PARG01878	15.56	19.75	28.02	9.03	9.89	9.46	16.79	21.01	19.14	16.04	18.84	13.26	29.15	17.84	15.94	11.06	11	11.59	17.56	13.8	14.57	11.26	16.64	15.44	818	822	1192	392	453	422	663	813	692	549	776	527	1028	646	689	435	447	454	689	530	563	494	761	604	LG1
PARG01879	1.82	1.47	2.78	0.72	2.46	1.6	7.53	4.66	4.99	2.73	3.14	3.5	18.41	4.15	2.11	0.45	1.97	1.96	1.08	2.58	2.34	3.07	3.65	5.5	86	55	106	28	101	64	267	162	162	84	116	125	583	135	82	16	72	69	38	89	81	121	150	193	LG1
PARG01881	26.36	21.69	27.7	30.36	57.84	44.48	41.74	52.03	62.92	66.33	38.29	28.66	35.32	25.83	26.31	33.9	35.29	37.75	31.52	38.1	37.16	31.6	25.54	36.6	2128	1386	1809	2023	4068	3046	2530	3090	3492	3484	2421	1748	1912	1436	1746	2046	2201	2270	1899	2247	2204	2129	1793	2197	LG1
PARG01897	0.34	0.17	0.23	0.65	0.32	0.48	1.54	1.2	2.97	0.16	1.73	2.11	1.53	0.06	0.26	0.32	0.61	1.96	0.3	0.59	0.07	0.08	1.06	1.77	26	10	14	41	21	31	88	67	155	8	103	121	78	3	16	18	36	111	17	33	4	5	70	100	LG1
PARG01900	7.46	4.04	5.16	4.5	10.76	7.71	9.68	15.99	15.02	16.64	9.91	8.73	6.43	5.48	2.14	6.36	6.34	6.33	4.93	8.96	8.27	5.34	7.48	8.83	730	313	408	363	917	640	711	1151	1010	1059	759	645	422	369	172	465	479	461	360	640	594	436	636	642	LG1
PARG01912	6.44	3.77	5.25	10.48	12.04	11.28	7.24	20.75	9.56	9.54	9.34	8.97	14.35	13.3	4.77	6.63	9.09	6.99	8.05	9.24	4.76	4.41	8.95	5.67	678	314	447	910	1104	1007	572	1606	692	653	770	713	1013	964	413	522	739	548	632	710	368	387	819	444	LG1
PARG01914	22.18	13.38	20.44	31.5	47.4	39.68	30.68	55.09	55.48	53.86	27.64	34.89	26.87	23.49	9.13	21.48	30.02	19.23	22.88	25.94	42.66	16.01	27.39	22.18	1265	604	943	1483	2356	1920	1314	2312	2176	1999	1235	1504	1028	923	428	916	1323	817	974	1081	1788	762	1359	941	LG1
PARG01922	117.52	73.44	127	169.46	313.76	243.56	236.68	277.48	290.36	291.83	146.26	176.23	150.49	126.02	56.54	169.83	137.93	193.56	198	215.88	222.95	108.65	202.09	199.17	8530	4219	7457	10153	19843	14998	12900	14818	14492	13783	8316	9666	7326	6300	3374	9217	7736	10465	10726	11448	11890	6582	12758	10751	LG1
PARG01925	11.08	8.08	4.77	22.73	23.35	23.05	14.96	17.33	15.51	21.51	15.31	27.93	7.16	10.93	3.68	19.93	23.01	28.64	12.72	9.68	19.87	15.27	21.74	11.8	293	169	102	496	538	517	297	337	282	370	317	558	127	199	80	394	470	564	251	187	386	337	500	232	LG1
PARG01954	0.84	0.53	0.75	2.39	4.2	3.33	0.78	1.33	0.7	1.62	0.91	0.82	0.28	0.2	0.08	1.35	2.23	1.89	1.2	0.81	0.49	0.46	0.27	1.08	54	27	39	127	236	182	38	63	31	68	46	40	12	9	4	65	111	91	58	38	23	25	15	52	LG1
PARG01969	0.14	0.31	0.32	0.07	0.05	0.06	0.21	0.15	0.25	0.41	0.19	0.25	0.04	0.06	0.16	0.11	0.04	0.03	0.24	0.21	0.18	0.38	0.31	0.49	25	44	46	10	8	9	28	20	31	48	27	34	5	7	24	15	5	4	32	27	24	57	49	65	LG1
PARG01999	0.28	0.35	0.59	1.69	4.11	2.91	0.69	0.76	0.41	1.35	0.86	0.21	0.71	0.29	0.34	1.33	2.99	2.24	1.28	0.65	1.25	0.19	1.42	1.61	7	7	12	35	90	62	13	14	7	22	17	4	12	5	7	25	58	42	24	12	23	4	31	30	LG1
PARG02008	17.32	15.82	18.25	23.76	37.05	30.58	30.18	35.54	40.59	38.41	25.25	27.59	30.06	17.29	15.59	19.85	25	18.96	23.32	25.67	29.43	17.43	26.51	24.47	1050	759	895	1189	1957	1573	1374	1585	1692	1515	1199	1264	1222	722	777	900	1171	856	1055	1137	1311	882	1398	1103	LG1
PARG02039	10.56	7.23	9.89	16.27	31.81	24.25	17.13	23.43	24.09	29.39	11.89	12.67	11.07	9.92	8.69	20.66	15.27	15.67	15.22	20.12	27.54	12.62	12.71	14.93	408	221	309	519	1071	795	497	666	640	739	360	370	287	264	276	597	456	451	439	568	782	407	427	429	LG1
PARG02042	28.76	61.51	47.58	10.54	7.07	8.74	8.95	5.94	15.93	4.43	20.15	7.84	13.57	39.5	54.66	16.16	12.55	14	12.06	13.32	8.02	10.35	6.43	7.3	869	1471	1163	263	186	224	203	132	331	87	477	179	275	822	1358	365	293	315	272	294	178	261	169	164	LG1
PARG02045	0.34	0.1	0.29	0.69	1.43	1.06	0.34	0.87	0.16	1.08	0.16	0.07	1.13	0.08	0.13	0.48	0.38	0.28	0.34	0.76	0.88	0.09	0.74	0.91	38	9	26	63	138	100	28	71	12	78	14	6	84	6	12	40	33	23	28	62	72	8	72	75	LG1
PARG02048	1.9	1.43	1.81	3.67	4.43	4.08	6.07	15.82	22.39	3.02	6.2	16.59	11.55	5.46	2.27	6.49	7.88	3.44	1.6	3	11.41	0.48	10.25	2.59	57	34	44	91	116	104	137	350	463	59	146	377	233	113	56	146	183	77	36	66	252	12	268	58	LG1
PARG02055	21.36	18.44	26.12	23.14	41.15	32.38	33.2	55.62	47.37	33.05	34.52	27.2	54.98	21.26	17.77	23.74	22.19	23.15	27.56	27.75	20.67	20.38	24.29	32.6	1297	886	1283	1160	2177	1668	1514	2485	1978	1306	1642	1248	2239	889	887	1078	1041	1047	1249	1231	922	1033	1283	1472	LG1
PARG02078	7.66	12.11	13.53	3.38	4.26	3.83	3.43	8.64	7.36	3.06	18.89	13.06	9.12	8.11	3.1	2.95	8.6	6.95	4.23	11.85	4.06	4.51	14.35	19.83	1439	1801	2056	524	697	610	484	1194	950	374	2779	1854	1149	1049	478	415	1248	972	593	1626	560	707	2345	2770	LG1
PARG02083	5.24	4.94	5.28	12.42	18.85	15.73	9.5	8.16	8.69	14.89	12.56	11.59	4.22	5.14	3.11	11.93	16.2	13.99	7.58	7.55	8.89	9.74	11.64	10.44	450	336	367	881	1411	1146	613	516	513	832	845	752	243	304	220	766	1075	895	486	474	561	698	870	667	LG1
PARG02095	33.5	20.55	35.53	37.73	88.48	63.8	60.51	96.61	83.87	112.61	88.08	103.46	46.37	68.22	11.74	43.77	48.46	26.17	32.84	50.16	72.28	26.81	70.65	64.61	2430	1180	2085	2259	5592	3926	3296	5156	4183	5315	5005	5671	2256	3408	700	2374	2716	1414	1778	2658	3852	1623	4457	3485	LG1
PARG02096	4.5	3.77	4.65	6.99	13.02	10.09	8.06	13.5	13.93	9.4	7.99	6.7	13.42	5.27	3.42	4	5.56	3.75	6.07	8.26	5.62	4.44	7.7	8.19	627	416	524	804	1580	1192	843	1384	1334	852	872	705	1254	506	392	417	599	389	631	841	575	516	933	848	LG1
PARG02117	1.05	0.23	0.25	1.65	2.41	2.05	2.08	2.89	4.62	1.75	3.45	2.96	2.83	0.71	0.76	1.14	2.63	1.62	1.08	2.29	1.31	1.18	1.8	4.99	47	8	9	61	94	78	70	95	142	51	121	100	85	22	28	38	91	54	36	75	43	44	70	166	LG1
PARG02124	9.69	7.13	6.65	12.97	14.99	14	22.92	26.22	53.86	43.44	21.47	32.83	12.61	8.82	3.07	11.01	24.33	20.19	6.93	12.38	22.63	6.33	11.87	26.48	1098	639	610	1213	1480	1346	1950	2186	4196	3203	1906	2811	958	688	286	933	2130	1704	586	1025	1884	599	1170	2231	LG1
PARG02129	2.56	2.37	1.2	0.23	0.66	0.45	2.96	3.34	0.64	1.81	1.37	0.54	2.35	1.95	3.04	1.16	0.62	0.35	2.77	1.46	1.85	3.27	2.22	3.61	187	137	71	14	42	28	162	179	32	86	78	30	115	98	182	63	35	19	151	78	99	199	141	196	LG1
PARG02130	0.85	0.73	0.9	0.45	1.46	0.97	0.16	0.39	0.27	0.33	0.13	0.17	1.16	1.14	0.36	1.53	0.32	0.2	0.4	0.65	0.43	0.73	0.31	0.67	86	59	74	38	129	84	12	29	19	22	10	13	79	80	30	116	25	15	30	48	32	62	27	51	LG1
PARG02133	0.24	0.11	0.18	0.56	0.68	0.62	0.9	1.98	0.77	0.66	0.78	0.2	1.55	0.47	0.23	0.22	0.43	0	0.47	0.51	1.26	0.15	1.14	1.05	22	8	13	42	54	48	61	132	48	39	55	14	94	29	17	15	30	0	32	34	84	11	90	71	LG1
PARG02135	0.19	0.1	0.41	0.9	1.39	1.17	1.54	1.24	2.88	0.63	1.97	1.24	0.41	0.12	0	0.59	0.86	1.33	0.37	0.87	0.07	0.46	1.46	0.96	7	3	12	27	44	36	42	33	72	15	56	34	10	3	0	16	24	36	10	23	2	14	46	26	LG1
PARG02136	63.63	51.78	69.58	91.81	119.86	106.21	125.3	142.55	142.91	146.46	96.01	104.77	94.14	71.31	63.75	81.46	108.98	81.75	81.3	86.35	137.28	55.89	59.99	75.04	3774	2431	3339	4495	6195	5345	5581	6221	5829	5653	4461	4696	3745	2913	3109	3613	4995	3612	3599	3742	5983	2767	3095	3310	LG1
PARG02150	0.38	0.1	0.24	1.83	2.39	2.12	1.27	1.72	2.73	0.82	1	0.99	4.65	0.94	0.09	0.41	0.54	0.05	0.74	2.07	0.36	0.18	0.9	1.13	20	4	10	79	109	94	50	66	98	28	41	39	163	34	4	16	22	2	29	79	14	8	41	44	LG1
PARG02156	4.31	2.72	8.2	15.67	27.99	22	4.97	8.45	4.58	20.01	9.63	4.5	4.82	3.01	2.02	15.53	28.34	15.03	7.45	7.49	5.64	5.56	3.34	5.35	52	26	80	156	294	225	45	75	38	157	91	41	39	25	20	140	264	135	67	66	50	56	35	48	LG1
PARG02166	0.35	0.31	0.3	0.69	0.71	0.7	0.99	0.99	0.6	0.49	0.94	0.65	0.15	0.27	0.11	0.69	0.77	0.25	0.75	0.49	0.08	0.45	0.44	0.29	35	25	25	58	63	60	75	74	42	32	75	50	10	19	9	52	60	19	57	36	6	38	39	22	LG1
PARG02172	28.9	36.04	16	7.05	11.31	9.23	45.48	51.69	17.43	34.71	36.3	7.06	4.85	14.6	26.24	28.38	7.38	11.06	37.74	26.18	8.66	41.06	31.66	34.68	2807	2771	1257	565	957	761	3317	3694	1164	2194	2762	518	316	977	2096	2061	554	800	2736	1858	618	3329	2675	2505	LG1
PARG02201	2.86	0.88	1.36	1.64	4.51	3.11	3.54	5.43	3.89	6.11	3.09	2.82	3.66	2.24	0.56	1.29	1.12	0.89	2.95	9.34	12.6	2.01	5.12	2.48	169	41	65	80	232	156	157	236	158	235	143	126	145	91	27	57	51	39	130	403	547	99	263	109	LG1
PARG02202	2.41	1.76	1.84	1.78	2.91	2.37	2.94	6.46	3.45	3.34	2.91	2.78	5.37	2.87	2.19	1.95	1.92	1.73	1.93	1.46	1.8	1.46	1.17	1.05	161	93	99	98	169	134	147	317	158	145	152	140	240	132	120	97	99	86	96	71	88	81	68	52	LG1
PARG02215	0.72	0.6	1.95	2.49	5.05	3.83	5.6	3.7	7.3	4.48	1.46	3.23	1.64	0.56	0.87	3.52	4.08	3.21	2.75	1.77	2.54	4.12	1.37	1.48	15	10	33	43	92	68	88	57	105	61	24	51	23	8	15	55	66	50	43	27	39	72	25	23	LG1
PARG02227	28.27	14.43	32.23	60.86	200.21	132.42	75.1	103.52	111.4	116.37	49.17	36.25	75.13	8.93	8.73	71.69	78.66	43.06	72.02	76.18	62.6	20.18	48.67	67.75	193	78	178	343	1191	767	385	520	523	517	263	187	344	42	49	366	415	219	367	380	314	115	289	344	LG1
PARG02228	13.83	23.96	22.48	90.24	116.42	103.65	143.39	101.24	270.97	38.03	181.89	122.64	90.05	24.99	14.61	82.69	121.11	144.03	112.69	90.32	38.54	38.36	53.39	98.42	213	292	280	1147	1562	1354	1658	1147	2869	381	2194	1427	930	265	185	952	1441	1652	1295	1016	436	493	715	1127	LG1
PARG02229	11.33	24.47	21.82	12.04	57.26	35.26	35.06	30.51	62.65	29.85	17.76	14.51	8.63	15.68	10.35	11.68	16.23	14.58	15.18	26.29	46.3	12.39	5.83	28.46	619	1058	964	543	2725	1634	1438	1226	2353	1061	760	599	316	590	465	477	685	593	619	1049	1858	565	277	1156	LG1
PARG02238	96.97	101.29	37.67	7.97	25.05	16.76	151.3	154.92	44.2	65.93	125.74	11.41	4.88	29.95	60.89	84.62	13.73	18.22	130.56	105.49	8.04	150.14	112.06	101.82	3465	2865	1089	235	780	508	4060	4073	1086	1533	3520	308	117	737	1789	2261	379	485	3482	2754	211	4478	3483	2706	LG1
PARG02245	0.32	0.19	0.15	0	0.21	0.11	0.77	1.68	1	1.7	2.3	2.72	3.58	1.48	0.3	0.26	0.39	0.08	0.1	0.18	0.28	0.07	1.82	1.92	33	16	13	0	19	10	60	128	71	115	187	213	249	106	26	20	31	6	8	14	21	6	164	148	LG1
PARG02255	10.55	9.85	5.18	1.39	2.83	2.13	14.24	12.94	4.77	10	12.03	2.12	1.31	3.15	5.4	7.1	2.09	2.41	11.92	7.96	2.07	14.45	13.36	11.52	874	646	347	95	204	150	886	789	272	539	781	133	73	180	368	440	134	149	737	482	126	999	963	710	LG1
PARG02262	30.64	23.24	25.23	15.86	55.72	36.35	56.05	48.24	61.96	118.23	31.3	28.1	12.64	11.72	11.15	30.64	21.28	17.58	32.21	27.75	32.58	33.18	25.75	28.32	896	538	597	383	1420	902	1231	1038	1246	2250	717	621	248	236	268	670	481	383	703	593	700	810	655	616	LG1
PARG02280	5.19	3.49	6.94	7.03	20.2	13.8	10.13	12.37	11.62	10.29	7.85	6.4	8.59	5.08	2.01	3.88	5.76	2.74	3.9	7.47	5.44	3.14	5.88	7.21	606	323	656	678	2056	1367	888	1063	933	782	718	565	673	409	193	339	520	238	340	637	467	306	597	626	LG1
PARG02285	6.91	5.51	7.05	22.93	31.1	27.13	25.44	24.05	35.33	13.04	18.51	14.91	10.33	6.94	5.3	22.59	30.08	27.45	13.7	14.22	14.53	7.92	11.4	9.24	509	321	420	1394	1996	1695	1407	1303	1789	625	1068	830	510	352	321	1244	1712	1506	753	765	786	487	730	506	LG1
PARG02306	51.17	58.81	76.59	35.78	49.82	42.99	109.74	147.7	122.46	150.67	129.96	121.76	80.12	36.66	40.32	41.07	37.91	37.71	96.72	95.56	99.11	121.49	127.66	134.82	8221	7478	9954	4745	6974	5860	13240	17459	13529	15751	16356	14782	8633	4056	5326	4934	4706	4513	11597	11217	11699	16292	17839	16108	LG1
PARG02314	1.51	1.12	2.31	1.55	6.21	3.95	4.23	4.76	8.07	7.41	1.76	2.1	0.47	0.9	0.56	2.05	1.47	1.49	2.33	3.82	6.71	1.97	1.16	2.36	149	87	184	126	533	330	313	345	547	475	136	156	31	61	45	151	112	109	171	275	486	162	99	173	LG1
PARG02316	0.2	0.22	0.26	0.74	2.53	1.66	1.21	0.76	0.87	0.5	0.41	0.26	0.06	0.22	0.24	1.17	0.57	0.6	0.45	0.32	0.56	0.25	0.1	0.29	16	14	17	49	177	113	73	45	48	26	26	16	3	12	16	70	35	36	27	19	33	17	7	17	LG1
PARG02327	0.9	0.43	0.7	3.83	6.61	5.25	2.71	1.99	0.66	3.99	2.45	0.82	1.09	0.66	1.03	2.79	2.77	3.48	1.44	1.47	3.38	0.74	0.97	1.37	16	6	10	56	102	79	36	26	8	46	34	11	13	8	15	37	38	46	19	19	44	11	15	18	LG1
PARG02346	0.02	0.02	0.05	0.2	0.14	0.17	0.29	0.3	0.3	0.1	0.25	0.25	0.1	0.05	0.02	0.07	0.11	0.1	0.13	0.22	0.05	0.04	0.38	0.08	3	2	7	27	20	24	35	36	33	11	32	30	11	6	2	9	14	12	16	26	6	5	54	10	LG1
PARG02353	0.13	0.12	0.21	0.19	0.28	0.23	0.38	0.53	0.46	0.44	0.77	0.58	0.36	0.1	0.14	0.4	0.3	0.23	0.37	0.3	0.22	0.18	0.78	0.41	22	16	28	26	40	33	48	65	53	48	101	73	40	12	19	50	39	28	46	37	27	25	113	51	LG1
PARG02356	7.43	11.3	9.47	4.18	4.15	4.16	8	10.17	5.14	3.81	7.77	2.79	3.98	6.42	9.53	7.97	4.8	3.96	7.68	9.76	7.41	11.08	8.23	10.78	459	552	473	213	223	218	371	462	218	153	376	130	165	273	484	368	229	182	354	440	336	571	442	495	LG1
PARG02372	1.28	0.55	0.97	1.42	2.86	2.17	2.52	1.84	2.17	1.9	1.71	1.86	0.49	0.75	0.48	1.24	1.87	1.05	1.6	2.27	3.27	1.41	2.54	0.67	121	41	74	111	236	174	179	128	141	117	127	133	31	49	37	88	137	74	113	157	227	111	209	47	LG1
PARG02376	1.15	0.14	0.34	2.16	3.12	2.65	8.88	6.37	18.39	0.93	3.26	33.25	9.12	1.47	0.57	5.25	3.55	25.41	0.73	4.05	1.19	0.72	9.27	5.16	42	4	10	65	99	82	243	171	461	22	93	916	223	37	17	143	100	690	20	108	32	22	294	140	LG1
PARG02383	0.4	0.32	0.24	0.3	0.46	0.39	0.4	0.71	0.62	0.88	1.09	1.03	0.56	0.26	0.27	0.32	0.63	0.31	0.4	0.63	0.21	0.31	0.54	0.85	61	39	29	38	61	50	46	79	65	87	130	119	57	27	34	36	74	35	46	70	24	40	72	96	LG1
PARG02399	0	0.02	0	0	0.26	0.14	0.27	0.23	0.21	0.74	0.07	0.46	0.01	0	0	0.15	0	0	0.03	0.26	0.51	0.04	0.93	0.06	0	2	0	0	27	14	24	20	17	57	6	41	1	0	0	13	0	0	3	22	44	4	95	5	LG1
PARG02429	1903.02	1814.72	2484.12	1832.43	2993.48	2428.66	3687.67	5058.52	4622.53	4888.91	2888.59	2775.12	6840.65	2682.01	1736.77	1578.32	2335.32	897.79	2043.65	2517.79	1863.22	1493.28	2579.06	3032.68	97950	73932	103436	77855	134253	106054	142533	191567	163605	163743	116471	107939	236145	95077	73501	60744	92883	34422	78507	94680	70464	64153	115461	116086	LG1
PARG02447	17.51	24.98	29.85	12.72	12.67	12.7	12.62	14.32	14.38	9.93	12.66	9.7	20.08	19.88	23.35	11.98	12.76	12.56	12.52	12.71	12.57	14.56	9.99	13.49	3086	3484	4255	1850	1946	1898	1670	1856	1742	1139	1748	1292	2373	2412	3383	1578	1738	1649	1647	1636	1627	2141	1531	1768	LG1
PARG02451	165.06	129.75	183	318.37	514.98	419.32	377.08	542.17	578.61	439.06	340.58	458.29	408.01	206.21	123.05	260.98	351.53	261.17	267.67	266.77	267	145.51	229.01	296.35	10198	6345	9147	16237	27724	21980	17495	24646	24582	17652	16484	21397	16907	8775	6251	12057	16783	12020	12343	12042	12121	7504	12307	13617	LG1
PARG02453	11.54	8.16	2.64	53.6	42.5	47.9	25.29	11.87	35.01	15.69	43.27	44.23	5.95	8	6.58	31.43	62.18	42.19	23.92	18.65	17.58	6.6	9.99	9.07	243	136	45	932	780	856	400	184	507	215	714	704	84	116	114	495	1012	662	376	287	272	116	183	142	LG1
PARG02456	3.81	2.5	0.58	0.31	0.46	0.39	3.81	3.01	0.38	1.06	2.77	0.37	0.03	0.38	0.62	1.7	0.19	0.29	3.69	2.06	0.62	3.56	3.94	2.68	382	198	47	26	40	33	287	222	26	69	217	28	2	26	51	127	15	22	276	151	46	298	343	200	LG1
PARG02469	2.2	3.31	2.66	2.65	1.78	2.2	1	1.18	0.97	2.87	1.13	2.21	1.24	2.35	3.08	2.92	1.84	1.77	1.83	1.16	2.72	1.82	2.21	1.95	132	157	129	131	93	112	45	52	40	112	53	100	50	97	152	131	85	79	82	51	120	91	115	87	LG1
PARG02475	0.88	0.78	1.19	0.98	1.22	1.1	1.33	5.83	4.18	3.2	2.65	3.84	2.61	4.29	0.79	0.64	0.83	0.2	0.61	2	2.16	1.04	5.56	5.35	87	61	95	80	105	92	99	424	284	206	205	287	173	292	64	47	63	15	45	144	157	86	478	393	LG1
PARG02482	0.52	0.73	1.15	5.54	5.87	5.71	6.28	7.22	7.89	2.55	2.61	1.95	0.71	0.61	0.63	5.11	6.05	5.5	4.59	5.46	6.43	1.59	1.89	2.16	63	70	113	555	621	588	572	645	658	201	248	179	58	51	63	464	567	497	416	484	573	161	199	195	LG1
PARG02512	0.3	0.22	0.1	0.21	0.42	0.33	0.4	1.97	0.49	0.22	0.66	0.73	1.27	1.2	0.14	0.28	0.6	0.18	0.33	0.36	0.11	0.08	0	0.02	46	27	12	27	56	42	46	221	51	22	79	84	130	126	18	32	70	20	38	40	12	10	0	2	LG1
PARG02536	18.08	19.04	20.45	36.08	51.22	43.85	34.46	53.76	33.05	18.98	22.07	18.17	23.99	17.23	22.53	33.54	33.32	34.77	30.5	31.78	25.57	19.55	22.2	20.01	2256	1880	2064	3716	5569	4642	3229	4936	2836	1541	2157	1713	2008	1481	2311	3129	3213	3232	2840	2897	2344	2036	2409	1857	LG1
PARG02539	44.1	33.78	37.27	56.88	64.29	60.7	62.87	87.2	104.21	58.38	82.76	70.35	86.46	39.92	52.24	59.65	80.68	79.92	55.77	66.99	71.78	43.72	63	51.94	2622	1590	1793	2792	3331	3062	2807	3815	4261	2259	3855	3161	3448	1635	2554	2652	3707	3540	2475	2910	3136	2170	3258	2297	LG1
PARG02553	2.51	1.23	3.19	6.03	11.53	8.85	1.7	3.19	1.69	6.83	2.82	1.48	1.98	1.15	1.05	7.18	9.3	6.09	2.59	2.86	1.61	0.84	1.34	3.78	108	42	111	214	432	323	55	101	50	191	95	48	57	34	37	231	309	195	83	90	51	30	50	121	LG1
PARG02627	5.95	6.74	11.12	5.28	10.65	8.05	15.25	19.98	24.35	18.98	12.48	8.42	23.66	7.87	10.99	7.63	8.6	5.87	6.68	8.62	13.61	6.44	4.87	8.08	291	261	440	213	454	334	560	719	819	604	478	311	776	265	442	279	325	214	244	308	489	263	207	294	LG1
PARG02630	1.36	0.82	0.32	0.19	0.24	0.21	0.82	0.52	0.26	0.14	0.47	0.17	0	0.09	0.18	0.35	0.03	0	0.29	0.31	0.16	0.38	0.23	0.71	136	65	26	16	21	18	62	38	18	9	37	13	0	6	15	26	2	0	22	23	12	32	20	53	LG1
PARG02631	1.4	1.18	1.9	3.32	7.67	5.51	2.4	1.64	2.04	4.93	5.29	0.88	1.79	0.19	0.81	4.38	6.83	4.93	1.88	2.38	1	0.88	1.46	1.98	21	14	23	41	100	70	27	18	21	48	62	10	18	2	10	49	79	55	21	26	11	11	19	22	LG1
PARG02677	1.96	2.43	2	0.61	2.01	1.35	3.86	3.81	5.15	2.49	2.15	1.38	0.81	1.67	0.82	0.99	0.92	0.86	2.4	3.42	4.36	2.75	1.63	2.4	58	57	48	15	52	34	86	83	105	48	50	31	16	34	20	22	21	19	53	74	95	68	42	53	LG1
PARG02681	7.48	8.42	6.76	6.28	6.1	6.19	18.08	18.54	11.52	10.24	12.92	10.19	6.66	5.93	6.69	6.39	7.61	8.74	13.01	10.46	5.52	10.81	17.35	13.1	238	212	174	165	169	167	432	434	252	212	322	245	142	130	175	152	187	207	309	243	129	287	480	310	LG1
PARG02684	2.36	1.67	2.13	3.72	7.29	5.57	6.26	5.04	6.9	10.44	7.72	6.42	0.76	1.15	0.72	3.95	5.45	4.47	3.22	3.11	7	2.3	4.9	2.82	107	60	78	139	288	214	213	168	215	308	274	220	23	36	27	134	191	151	109	103	233	87	193	95	LG1
PARG02687	1.13	2.19	0.98	3.32	6.44	4.92	8.14	8.6	10.33	10.06	11.1	8.62	1.64	1.53	0.56	3.04	6.97	5.28	3.32	5.27	6.13	4.63	11.12	3.49	73	112	51	177	363	270	395	409	459	423	562	421	71	68	30	147	348	254	160	249	291	250	625	168	LG1
PARG02756	17.61	16.34	14.87	23.69	35.11	29.56	38.8	40.21	39.88	37.2	31.45	20.23	7.66	12.27	13.92	30.32	25.53	23.01	28.37	27.6	19.97	28.26	23.95	24.11	1254	921	857	1393	2179	1786	2075	2107	1953	1724	1755	1089	366	602	815	1615	1405	1221	1508	1436	1045	1680	1484	1277	LG1
PARG02771	2.07	4.07	3.42	3.9	1.34	2.58	5.35	12.19	13.58	0.52	5.58	0.58	4.57	4.12	2.11	1.52	3.66	0.8	2.09	4.29	2.13	1.21	10.05	11.11	146	227	195	227	82	154	283	632	658	24	308	31	216	200	122	80	199	42	110	221	110	71	616	582	LG1
PARG02782	90.17	63.7	67.58	157.48	198.54	178.58	306.72	293.34	530.72	93.48	362.19	331.02	154.53	121.15	90.17	196.72	301.54	311	216.04	208.88	119.5	105.32	153.6	190.49	3353	1875	2033	4834	6433	5634	8565	8026	13571	2262	10551	9302	3854	3103	2757	5470	8665	8615	5996	5675	3265	3269	4968	5268	LG1
PARG02804	2.4	5.72	6.73	2.94	2.13	2.53	2.35	2.39	3.26	0.93	1.99	2.02	4.38	3.71	5.12	3.72	3.39	2.77	3.32	2.26	2.31	2	0.78	1.15	151	285	343	153	117	135	111	111	141	38	98	96	185	161	265	175	165	130	156	104	107	105	43	54	LG1
PARG02815	42.77	52.9	74.12	16.78	18.92	17.88	30.9	30.45	51.08	30.31	22.64	20.99	175.61	50.79	70.66	20.77	30.67	25.06	14.42	18.67	20.96	18.94	11.29	50.69	4546	4450	6373	1472	1752	1612	2466	2381	3733	2096	1885	1686	12518	3718	6175	1651	2519	1984	1144	1450	1637	1680	1044	4007	LG1
PARG02825	98.14	59	61.37	165.75	95.44	129.63	125.37	92.81	46.75	187.87	114.61	211.93	335.69	177.03	443.81	230.86	260.85	226.83	174.17	137.99	453.37	159.16	155.94	86.23	4296	2044	2173	5989	3640	4814	4121	2989	1407	5351	3930	7010	9855	5337	15973	7556	8823	7396	5690	4413	14581	5815	5937	2807	LG1
PARG02831	2.69	1.35	2.43	7.25	12.42	9.88	1.88	3.6	2.8	9.79	3.88	3.62	3.19	2.36	0.99	9.55	11.34	7.18	1.55	3.8	2.85	2.05	2.46	4.77	63	25	46	140	253	196	33	62	45	149	71	64	50	38	19	167	205	125	27	65	49	40	50	83	LG1
PARG02835	33.03	37.56	36.45	5.78	5.14	5.45	18.08	14.33	20.01	87.29	57.5	71.18	15.21	26.69	22.98	6.38	4.96	6.77	44.43	27.67	32.41	116.15	85.88	87.73	1820	1638	1625	263	247	255	748	581	758	3130	2482	2964	562	1013	1041	263	211	278	1827	1114	1312	5342	4116	3595	LG1
PARG02837	17	7.47	21.33	22.81	74.9	49.56	34.75	72.22	34.3	59.16	28.4	18.2	55.64	10.64	9.24	16.76	21.23	6.51	31.09	40.04	18.44	8.76	27.82	41.98	2464	857	2501	2729	9458	6094	3782	7701	3418	5579	3224	1993	5408	1062	1101	1816	2378	703	3363	4239	1964	1060	3507	4524	LG1
PARG02856	0.03	0.02	0.1	0.21	0.59	0.41	0	0	0.07	0.26	0.16	0.06	0	0.05	0.02	0.21	0.26	0.15	0.04	0.02	0.04	0	0	0.02	2	1	5	11	33	22	0	0	3	11	8	3	0	2	1	10	13	7	2	1	2	0	0	1	LG1
PARG02860	0.15	0.06	0.04	0.42	0.62	0.53	1.01	0.52	0.97	0.21	0.87	1.24	0.03	0.03	0.03	0.53	0.61	0.27	0.45	0.39	0.62	0.42	0.39	0.35	13	4	3	31	48	40	67	34	59	12	60	83	2	2	2	35	42	18	30	25	40	31	30	23	LG1
PARG02868	64.35	110.46	128.97	45.42	40.69	42.99	56.54	77.69	72.3	58.01	48.39	47.98	258.24	112.43	147.21	56.73	53.66	50.64	53.23	52.65	50.85	65.05	48.65	63.07	5300	7201	8593	3088	2920	3004	3497	4708	4095	3109	3122	2986	14265	6378	9969	3494	3415	3107	3272	3168	3077	4472	3485	3863	LG1
PARG02883	20.38	15.46	27.61	18.25	32.53	25.59	36.59	82.67	71.88	33.01	51.34	28.44	22.29	16.99	7.42	26.99	23.38	24.46	26.91	35.14	45.68	11.09	24.18	29.27	1332	800	1460	985	1853	1419	1796	3976	3231	1404	2629	1405	977	765	399	1319	1181	1191	1313	1678	2194	605	1375	1423	LG1
PARG02894	75.5	67.99	77.07	134.18	138.46	136.38	193.8	164.75	292.33	58.27	169.25	183.89	169.28	116.59	98.75	146.02	214.61	291.46	134.65	116.48	109.23	84.86	119.43	119.32	3301	2353	2726	4843	5275	5059	6363	5300	8789	1658	5797	6076	4964	3511	3550	4774	7251	9493	4394	3721	3509	3097	4542	3880	LG1
PARG02907	17.81	9.14	8.65	5.62	10.55	8.15	6.21	6.18	3.8	6.54	5.56	5.7	13.54	18.08	8.29	7.18	5.95	5.36	8.4	12.06	8.91	6.64	9.35	11.43	4807	1953	1888	1253	2480	1866	1258	1227	706	1148	1176	1162	2451	3361	1839	1448	1240	1077	1692	2379	1767	1495	2194	2294	LG1
PARG02925	13.86	12.86	15.3	12.18	22.6	17.54	18.46	38.3	32.74	23.23	22.9	16.68	30.2	18.06	8.72	9.93	12.99	6.9	11.24	17.22	17.81	8.66	20.84	22.59	982	721	877	712	1395	1054	982	1996	1595	1071	1271	893	1435	881	508	526	711	364	594	891	927	512	1284	1190	LG1
PARG02937	6.36	5.82	5.57	5.02	11.55	8.37	14.1	16.51	13.48	16.64	8.94	10.52	5.06	8.96	3.27	5.38	7.53	4.02	6.92	10.2	9.97	5.25	12.85	6.9	367	266	260	239	581	410	611	701	535	625	404	459	196	356	155	232	336	173	298	430	423	253	645	296	LG1
PARG02944	1.07	1.18	1.02	2.66	2.52	2.59	1.57	0.89	1.09	1.69	1.11	1.23	0.39	1.62	0.54	2.59	2.25	2.6	1.96	1.86	2.14	1.85	2.51	2.4	70	61	54	144	144	144	77	43	49	72	57	61	17	73	29	127	114	127	96	89	103	101	143	117	LG1
PARG02946	7.03	6.66	6.38	18.5	22.65	20.63	34.46	28.51	48.14	11.62	16.22	23.41	23.59	13.58	7.4	21.49	21.59	50.03	27.27	15.32	13.58	8.13	14.94	17.75	515	386	378	1119	1446	1282	1896	1537	2425	554	931	1296	1159	685	446	1177	1222	2730	1491	820	731	497	952	967	LG1
PARG02950	0	0.15	0.04	0.92	1.18	1.04	1.4	2.39	2.85	0.63	2.06	1.05	0	0	0	0.78	1.33	0.28	0.43	1.24	0.32	1.19	0.64	0.55	0	4	1	26	35	30	36	60	67	14	55	27	0	0	0	20	35	7	11	31	8	34	19	14	LG1
PARG02954	32.72	48.14	53.2	32.77	20.96	26.71	21.37	16.13	17.36	14.64	19.43	21.57	35.54	44.72	75.56	37.6	39.03	38.34	31.86	18.55	19.33	32.74	20.36	19.7	1903	2216	2503	1573	1062	1318	933	690	694	554	885	948	1386	1791	3613	1635	1754	1661	1383	788	826	1589	1030	852	LG1
PARG02967	0.77	1.22	1.32	1.54	3.22	2.4	2.76	3.32	7.48	7.19	2.69	1.9	0.5	0.29	0.2	1.43	0.74	0.9	2.28	0.91	2	1.28	0.77	2.52	23	29	32	38	84	61	62	73	154	140	63	43	10	6	5	32	17	20	51	20	44	32	20	56	LG1
PARG02986	0.19	0.15	0.17	0.32	0.55	0.44	1.21	1.11	1.64	0.27	1.01	0.59	0.22	0.28	0.16	0.58	0.25	0.56	0.34	0.69	0.67	0.27	0.67	0.24	13	8	9	18	32	25	61	55	76	12	53	30	10	13	9	29	13	28	17	34	33	15	39	12	LG1
PARG02990	1.49	0.51	2.53	5.67	15.23	10.6	7.23	15.17	16.51	9.25	4.67	2.83	27.09	3.92	1.09	2.32	3.21	0.37	4.78	6.58	1.01	0.11	0.18	2.84	48	13	66	151	428	290	175	360	366	194	118	69	586	87	29	56	80	9	115	155	24	3	5	68	LG1
PARG02991	22.56	12.18	23.1	19.26	63.9	42.18	43.17	91.16	57.11	51.96	36.56	30.31	114.14	40.87	12.7	16.15	14.61	6.88	23.48	33.62	17.79	11.21	26.08	53.7	2821	1205	2336	1988	6961	4474	4053	8385	4910	4227	3581	2864	9571	3519	1305	1510	1411	641	2191	3071	1634	1170	2836	4993	LG1
PARG03009	0.13	0.02	0.16	0.34	0.85	0.6	0.18	0.24	0.21	0.31	0.27	0.15	0.17	0.11	0.2	0.35	0.51	0.27	0.1	0.26	0.08	0.03	0.16	0.16	13	2	13	29	77	53	14	18	15	21	22	12	12	8	17	27	41	21	8	20	6	3	14	12	LG1
PARG03018	23.56	28.25	38.33	18.9	16.16	17.49	13.04	13.73	15.61	12.52	14.51	16.8	15.26	17.97	16.75	19.43	15.45	18.31	19.04	15.56	15.64	13.92	14.23	22.25	373	354	491	247	223	235	155	160	170	129	180	201	162	196	218	230	189	216	225	180	182	184	196	262	LG1
PARG03024	16.07	7.9	12.95	16.18	44.11	30.52	30.59	32.92	38.01	51.6	20.81	24.09	7.72	12.74	6.92	16.31	15.11	13.41	16.13	22.85	34.68	17.04	21.85	18.75	2229	867	1453	1852	5330	3591	3186	3359	3625	4656	2261	2524	718	1217	789	1691	1619	1385	1669	2315	3534	1972	2635	1934	LG1
PARG03035	0.23	0.27	0.97	1.09	3.41	2.27	0.72	0.47	0.74	1.3	0.73	0.56	0.46	0.26	0.79	1.44	2.87	1.47	0.42	0.67	0.51	0.35	0.36	1.07	14	13	48	55	182	118	33	21	31	52	35	26	19	11	40	66	136	67	19	30	23	18	19	49	LG1
PARG03040	1.53	0.54	1.8	3.49	8.07	5.83	1.55	1.86	1.69	4.82	3.42	1.78	1.18	0.51	0.61	5.36	7.93	5.45	1.95	1.87	1.53	1.06	1.17	2.53	83	23	79	156	381	268	63	74	63	170	145	73	43	19	27	217	332	220	79	74	61	48	55	102	LG1
PARG03078	1.26	1.45	1.2	0.81	0.9	0.85	1.36	1.4	1.76	3.59	3.34	6.15	0.77	3.39	0.94	0.98	0.83	1	1.28	0.64	0.86	2.12	2.73	2.17	98	89	75	52	61	56	79	80	94	181	203	360	40	181	60	57	50	58	74	36	49	137	184	125	LG1
PARG03095	25.07	23.63	22.2	23.98	38.15	31.27	51.54	45.79	44.92	53.53	53.71	38.2	10.74	27.49	14.22	25.89	30.41	26.54	19.5	25.3	29.08	24.27	29.53	25.36	1340	1000	960	1058	1777	1418	2069	1801	1651	1862	2249	1543	385	1012	625	1035	1256	1057	778	988	1142	1083	1373	1008	LG1
PARG03100	0.22	0.11	0.43	0.67	2.09	1.41	0.15	0.53	0.16	0.6	0.39	0.26	0.12	0.08	0.2	1.19	0.94	0.67	0.41	0.23	0	0.25	0.14	0.19	16	6	25	40	131	86	8	28	8	28	22	14	6	4	12	64	52	36	22	12	0	15	9	10	LG1
PARG03106	1.7	1.15	1.66	4.07	8.71	6.46	1.59	1.83	1.17	5.12	2.33	1.75	2.12	0.95	0.79	5.59	7.93	4.59	2.23	1.81	1.04	1.13	1.5	3.47	216	116	171	428	966	697	152	171	102	424	232	168	181	83	83	532	780	435	212	168	97	120	166	328	LG1
PARG03109	2.6	3.01	2.57	0.99	1.16	1.06	1.11	1.23	2.12	1.42	1.43	1.51	2.46	3.12	3.13	1.23	1.08	0.95	1.58	1.06	1.46	1	0.94	1.3	121	111	97	38	47	42	39	42	68	43	52	53	77	100	120	43	39	33	55	36	50	39	38	45	LG1
PARG03114	0.35	0.37	0.32	1.13	1.04	1.1	1.51	1.27	2.93	1.88	2.09	2.35	0.3	0.34	0.21	0.7	0.91	0.27	1.06	0.96	0.6	0.73	1.11	0.71	12	10	9	32	31	32	39	32	69	42	56	61	7	8	6	18	24	7	27	24	15	21	33	18	LG1
PARG03124	2.4	0.92	0.58	4.11	6.94	5.53	3.54	4.89	18.13	1.52	1.4	4.97	9.56	4.39	1.46	6.35	2.09	2.03	1.82	2.86	3.19	0.62	10.97	5.96	46	14	9	65	116	90	51	69	239	19	21	72	123	58	23	91	31	29	26	40	45	10	183	85	LG1
PARG03142	15.06	20.92	17.72	7.4	8.98	8.21	17.82	21.47	18.06	24.95	21.39	18.16	15.71	23.94	10.79	8.8	8.55	5.67	7.5	13.96	12.94	10.88	14.47	13.11	1265	1391	1204	513	657	585	1124	1327	1043	1364	1408	1153	885	1385	745	553	555	355	470	857	799	763	1057	819	LG1
PARG03162	2.91	2.53	3.31	6.64	10.77	8.76	2.91	3.96	2.38	6.79	3.02	2.19	3.18	1.83	2.09	7.08	10.11	6.35	2.79	3.49	2.48	2.3	2.4	4.27	176	121	162	331	567	449	132	176	99	267	143	100	129	76	104	320	472	286	126	154	110	116	126	192	LG1
PARG03183	0.26	0.09	0.18	0.51	0.53	0.52	0.61	0.75	0.61	0.19	0.46	0.47	0.95	0.42	0.16	0.37	0.38	0.12	0.19	0.38	0.17	0.16	0.57	0.67	25	7	14	41	45	43	45	54	41	12	35	35	62	28	13	27	29	9	14	27	12	13	48	49	LG1
PARG03192	189.71	172.69	68.36	26.25	59.85	43.5	301.94	386.11	67.75	114.26	270.54	25.08	4.14	40.43	119.11	124.24	22.01	21.73	232.94	150.58	80.14	317.41	207.66	203.23	11602	8359	3382	1325	3189	2257	13866	17373	2849	4547	12961	1159	170	1703	5989	5681	1040	990	10632	6728	3601	16202	11046	9243	LG1
PARG03206	4.14	2.68	3.27	4.43	47.18	26.39	141.94	72.76	150.17	215.07	134.28	179.59	3.37	5.1	0.53	2.12	22.86	2.13	4.26	23.46	157.9	5.48	102.45	17.61	86	44	55	76	854	465	2214	1112	2145	2907	2185	2819	47	73	9	33	367	33	66	356	2410	95	1851	272	LG1
PARG03207	0.07	0	0.08	0.03	0.08	0.05	0.18	0.43	0.53	0.8	1.03	0.57	0.05	0.03	0.04	0	0	0.06	0.14	0.11	0.17	0.03	0.73	0	6	0	6	2	6	4	12	28	32	46	71	38	3	2	3	0	0	4	9	7	11	2	56	0	LG1
PARG03209	2.24	1.6	3.14	6	13.17	9.69	2.28	3.43	1.93	8.53	3.78	3.02	2.37	1.09	1.18	6.6	12.19	7.16	2.68	3.25	1.99	1.77	2.36	4.4	195	110	221	430	997	714	149	219	115	482	257	198	138	65	84	429	818	463	174	206	127	128	178	284	LG1
PARG03215	0.75	0.79	1.41	0.33	0.28	0.3	0.29	0.15	0.21	0.28	0.3	0.32	0.78	0.5	0.72	1.32	0.41	0.52	1.19	0.37	0.5	0.33	0.37	0.46	84	70	127	30	27	28	24	12	16	20	26	27	58	38	66	110	35	43	99	30	41	31	36	38	LG1
PARG03221	0.31	0.07	0.24	0.28	0.79	0.54	1.48	1.52	1.59	1.39	0.98	0.33	3.88	0.47	0.16	0.36	0.41	0.03	0.4	0.86	0.21	0.07	0.88	1.83	32	6	20	24	72	48	116	116	114	94	80	26	271	34	14	28	33	2	31	65	16	6	80	142	LG1
PARG03230	10.38	6.79	12.25	31.65	67.75	50.16	12.08	14.25	8.95	38.15	16.38	10.01	12.21	4.01	5.58	34.46	48.19	30.25	12.72	10.21	6.25	8.31	3.48	13.32	199	103	190	501	1132	816	174	201	118	476	246	145	157	53	88	494	714	432	182	143	88	133	58	190	LG1
PARG03234	2.57	4.79	7.74	1.46	4.24	2.89	4.13	3.54	5.96	0.85	2.7	1.41	10.63	5.5	4.84	1.62	2.32	3.73	2.2	2.03	1.48	3.14	2.17	6.86	310	458	756	145	446	296	374	314	495	67	255	129	861	457	480	146	216	335	198	179	131	316	228	616	LG1
PARG03237	0.75	0.44	1	1.63	3.62	2.65	1.06	1.34	1.21	1.97	1.22	1.64	0.54	0.39	0.25	1.91	3.38	2.6	1.32	0.85	0.59	0.53	0.71	1.18	56	26	60	100	234	167	59	73	62	95	71	92	27	20	15	106	194	144	73	46	32	33	46	65	LG1
PARG03243	1.58	2.37	1.71	0.82	3.55	2.22	3.44	6	2.77	3.84	2.92	0.67	0.87	1.23	1.9	2.55	1.08	0.69	3.01	2.15	0.93	3.53	2.36	2.58	293	347	256	125	572	348	478	816	352	462	423	94	108	156	289	352	154	95	415	291	126	544	379	355	LG1
PARG03245	4.91	2.22	4.26	4.88	17.42	11.32	6.71	12.27	7.14	11.74	4.61	4.35	10.44	1.79	1.62	5.71	4.09	2.19	5.83	8.44	4.99	2.26	6.04	6.98	379	136	266	311	1172	742	389	697	379	590	279	254	541	95	103	330	244	126	336	476	283	146	406	401	LG1
PARG03252	0.13	0	0.1	0.05	0.29	0.2	0.84	0.92	0.68	0	0.32	0.11	0.13	0.18	0	0.51	0.27	0.06	0.23	0.35	0.46	0.56	0.19	0.45	3	0	2	1	6	4	15	16	11	0	6	2	2	3	0	9	5	1	4	6	8	11	4	8	LG1
PARG03266	2.81	2.56	1.82	1.69	2.14	1.92	4.71	1.36	0.54	6.38	9.16	7.11	0.44	2.71	1.17	1.58	3.08	1.61	1.84	1.32	1.42	2.17	5.09	1.75	143	103	75	71	95	83	180	51	19	211	365	273	15	95	49	60	121	61	70	49	53	92	225	66	LG1
PARG03279	96.76	49.56	35.62	31.4	18.21	24.63	32.48	21.03	23.31	60.65	47.73	71.01	42.17	56.11	46.92	33.75	34.3	30.07	36.38	52.56	30.8	46.22	59.36	76.43	7637	3096	2274	2046	1252	1649	1925	1221	1265	3115	2951	4235	2232	3050	3045	1992	2092	1768	2143	3031	1786	3045	4075	4486	LG1
PARG03288	15.09	24.16	24.29	16.25	9.93	13	11.14	13.95	11.66	11.61	9.26	9.64	45.69	27.63	45.86	21.12	20.42	21.73	14.56	10.23	13.23	19.09	9.67	10.78	947	1200	1233	842	543	692	525	644	503	474	455	457	1923	1194	2366	991	990	1016	682	469	610	1000	528	503	LG1
PARG03302	4.21	5.78	4.12	1.74	2.59	2.17	5.88	6.11	3.78	5.92	5.81	2.38	1.77	3.71	5.59	5.36	1.95	2.72	5.69	4.66	2.13	6.01	4.68	4.97	868	943	687	296	465	380	909	926	535	794	937	371	245	527	947	825	310	418	875	702	323	1033	839	762	LG1
PARG03325	1	0.8	0.83	1.93	1.85	1.88	1.31	2.29	1.16	2.11	1.37	1.77	0.64	0.59	1.04	1.22	1.8	1.54	1.64	2.31	2.1	1.38	1.37	0.77	54	34	36	86	87	86	53	91	43	74	58	72	23	22	46	49	75	62	66	91	83	62	64	31	LG2
PARG03330	2.49	1.67	1.03	0.19	0.87	0.54	1.9	13.33	2.8	5.13	9.06	6.81	14.09	13.33	1.69	1.09	0.38	0.11	1.16	3.08	4.1	1.84	28.22	8.99	222	118	74	14	68	41	127	875	172	298	633	459	843	819	124	73	26	7	77	201	269	137	2189	596	LG2
PARG03334	1.5	1.21	0.39	0.11	0.35	0.23	0.89	0.85	0.13	0.39	0.79	0.09	0	0.26	0.11	0.4	0.05	0.04	0.67	0.61	0.02	0.94	1.18	1.04	170	109	36	10	35	22	76	71	10	29	70	8	0	20	10	34	4	3	57	51	2	89	117	88	LG2
PARG03340	0.69	0.38	0.63	1.21	3.14	2.2	0.58	0.75	0.57	1.36	0.87	0.81	0.58	0.18	0.25	1.54	2.52	1.17	0.46	0.57	0.34	0.36	0.37	0.61	107	47	79	155	423	289	68	85	61	137	106	95	60	19	32	178	301	135	53	64	39	47	50	70	LG2
PARG03375	4.05	4.34	3.15	4.49	2.76	3.6	1.99	0.89	1.84	1.36	2.7	1.91	2.25	3.2	4.22	4.24	3.35	4.05	3.24	3.72	3	3.12	2.81	2.4	1233	1045	777	1128	731	930	456	199	386	270	645	439	459	671	1057	966	787	918	736	827	671	794	744	543	LG2
PARG03442	2.62	2.33	1.4	1.37	4.01	2.74	3.66	4.39	6.39	3.03	1.77	1.58	10.41	3.66	2.04	2.38	2.55	1.08	1.04	1.5	1.1	0.5	0.3	1.04	81	57	35	35	108	72	85	100	136	61	43	37	216	78	52	55	61	25	24	34	25	13	8	24	LG2
PARG03454	1.55	2.08	1.27	0.85	0.55	0.69	0.84	1.16	1.12	2.34	1.21	1.43	2.24	1.54	2	1.32	1.23	1.01	1.21	1.01	1.02	1.51	1	0.65	250	266	166	113	77	95	102	138	124	246	153	175	243	171	266	159	154	121	146	119	121	204	140	78	LG2
PARG03482	0.28	0.69	0.64	1.97	2.46	2.22	0.6	1.15	0.65	1.01	0.57	0.9	0.56	0.68	0.6	1.14	2.04	1.14	0.54	0.42	0.48	0.68	0.22	0.57	12	23	22	69	91	80	19	36	19	28	19	29	16	20	21	36	67	36	17	13	15	24	8	18	LG2
PARG03488	72.07	59.29	129.92	349.76	602.39	479.51	421.27	406.53	542.19	284.44	205.36	118.91	92.01	97.55	28.13	352.56	315.19	301.84	258.26	253.97	252.3	118.83	92.13	152.29	2935	1911	4280	11757	21374	16566	12882	12180	15182	7537	6551	3659	2513	2736	942	10735	9918	9156	7849	7556	7549	4039	3263	4612	LG2
PARG03490	0.13	0.09	0.12	0.33	2.32	1.35	3.05	2.06	6.38	2.62	2.04	1.93	0	0.16	0.01	0.22	1.76	0.3	1.78	1.04	7.63	3.33	5.68	10.71	13	7	10	28	205	116	232	154	445	173	162	148	0	11	1	17	138	23	135	77	569	282	501	808	LG2
PARG03491	0.06	0.08	1.04	14.68	19.3	17.04	13.52	13.51	10.51	3.64	1.59	3.01	0	0.72	0.23	16.08	20.88	16.35	11.6	5.24	7.72	3.43	2.36	3.9	2	2	27	389	540	464	326	319	232	76	40	73	0	16	6	386	518	391	278	123	182	92	66	93	LG2
PARG03494	0.08	0.1	0.34	20.64	25.84	23.29	20.2	17.6	20.98	10.94	4.32	3.65	0.41	0.34	0.14	24.92	26.78	24.07	18.66	9.58	11.91	4.85	3.85	5.6	2	2	7	438	579	508	390	333	371	183	87	71	7	6	3	479	532	461	358	180	225	104	86	107	LG2
PARG03506	0.21	0.18	0.21	0.31	0.77	0.55	1.26	0.87	0.5	0.62	0.77	0.6	0.15	0.36	0.14	0.11	0.23	0.2	0.18	0.54	0.76	0.42	1.05	0.55	33	22	27	40	107	74	150	102	55	64	96	72	16	39	18	13	28	24	21	62	88	56	145	65	LG2
PARG03511	0.11	0.09	0.05	0.12	0.09	0.1	0.42	0.89	0.86	0.17	0.9	0.7	0.42	0.09	0.11	0.19	0.31	0.79	0.09	0.25	0.17	0.16	0.87	1.05	44	28	17	42	32	37	132	271	246	46	293	221	117	25	36	60	98	246	29	77	52	56	316	326	LG2
PARG03514	0.31	0.31	0.35	0.59	1.08	0.84	0.84	0.55	1.78	1.97	0.5	0.63	0.38	0.14	0.36	0.21	0.32	0.45	0.31	0.57	0.68	0.78	0.62	0.63	47	37	42	73	141	107	94	61	183	192	59	71	38	14	44	23	37	50	35	62	75	97	81	70	LG2
PARG03559	1.08	0.64	0.97	1.53	1.48	1.5	3.5	3.18	2.22	11.31	5.31	2.17	0.76	0.79	0.12	1.53	1.73	1.16	1.92	1.46	2.26	1.79	2.14	1.07	68	32	49	79	81	80	165	147	96	462	261	103	32	34	6	72	84	54	90	67	104	94	117	50	LG2
PARG03560	17.5	8.84	29.12	32.39	62.35	47.77	90.9	70.98	64.81	247.58	82.9	112.83	2.43	9.79	0.37	36.2	47.34	34	29.49	56.84	135.39	58.89	72.41	52.57	633	253	852	967	1965	1466	2469	1889	1612	5827	2349	3084	59	244	11	979	1323	916	796	1502	3598	1778	2278	1414	LG2
PARG03562	7.99	5.14	7.57	10.52	15.22	12.93	13.41	16.21	14.94	18.99	12.7	13.18	8.04	5.91	4.04	10.56	9.85	8.87	10.27	10.51	9.89	10.56	16.87	12.56	724	369	555	787	1202	994	913	1081	931	1120	902	903	489	369	301	716	690	599	695	696	659	799	1330	847	LG2
PARG03565	0.38	4.05	5.38	0.36	0.37	0.35	0.24	0.48	0.77	0.09	0.41	0.47	2.81	1.62	1.07	0.08	0.42	0.67	0.2	0.56	0.16	0.35	0	2.45	13	109	148	10	11	10	6	12	18	2	11	12	64	38	30	2	11	17	5	14	4	10	0	62	LG2
PARG03566	88.27	227.98	267	54.51	38.31	46.19	26.73	17.53	53.85	13.87	49.61	37.56	63.42	134.02	109.76	52.74	53.04	76.53	51	47.47	26.79	59.22	21.5	57.17	9685	19799	23699	4937	3663	4300	2202	1415	4063	990	4264	3114	4667	10128	9902	4327	4497	6255	4176	3805	2160	5423	2052	4665	LG2
PARG03567	19.21	52.12	60.52	11.1	11.47	11.29	10.25	7.28	19.37	3.19	31.73	14.01	14.09	27.94	17.81	10.07	16.43	18.5	13.1	21.88	5.17	14.79	4.57	37.63	1895	4069	4829	904	986	945	759	528	1314	205	2452	1044	932	1898	1444	743	1252	1359	964	1577	375	1218	392	2760	LG2
PARG03568	33.48	89.36	95.07	22.27	14.59	18.33	15.32	9.46	17.55	16.28	28.75	24.31	32.04	51.4	59.88	23.38	23.02	27.23	27.06	21.84	14.66	42.11	38.14	40.43	4119	8702	9463	2262	1564	1913	1415	856	1485	1303	2771	2260	2644	4356	6058	2151	2189	2496	2485	1963	1325	4324	4082	3699	LG2
PARG03583	12.3	8.17	11.77	14.4	17.85	16.18	18.73	22.46	27.87	20.52	17.12	12.47	23.19	10.34	9.75	14.62	16.33	11.75	13.1	12.38	10.21	11.03	12.02	15.15	620	326	480	599	784	692	709	833	966	673	676	475	784	359	404	551	636	441	493	456	378	464	527	568	LG2
PARG03586	14.26	10.94	8.99	13.59	17.95	15.82	18.79	19.72	27.32	12.5	15.9	15.01	13.91	10.9	8.01	13.1	14.38	12.44	15.14	16.7	12.73	12.48	13.57	12.83	680	413	347	535	746	640	673	692	896	388	594	541	445	358	314	467	530	442	539	582	446	497	563	455	LG2
PARG03589	10.32	6.03	8.83	12.31	23	17.8	17.53	26.93	21.11	17.82	11.69	9.93	16.99	8.81	7.2	11.93	12.02	10.74	11.48	13.41	12.33	8.07	13.72	11.3	1579	730	1093	1555	3067	2311	2015	3033	2222	1775	1402	1149	1744	929	906	1365	1422	1224	1311	1500	1387	1031	1826	1286	LG2
PARG03635	17.41	15.55	18.4	25.73	44.45	35.34	36.17	39.2	37.19	23.28	17	29.05	25.72	26.78	16.68	24.07	19.16	25.33	16.17	26.63	26.08	10.6	14.15	12.29	655	463	560	799	1457	1128	1022	1085	962	570	501	826	649	694	516	677	557	710	454	732	721	333	463	344	LG2
PARG03663	0.99	1.12	0.69	2.46	2.48	2.48	1.16	4.37	9.33	1.71	2.57	2.64	12.29	4.71	1.53	1.17	1.57	0.42	0.36	1.21	1.72	0.23	3.87	8.28	66	59	37	135	144	140	58	214	427	74	134	133	549	216	84	58	81	21	18	59	84	13	224	410	LG2
PARG03673	7.67	2.44	1.99	3.65	3.99	3.82	11.41	18.44	8.48	11.21	12.83	16.41	6.85	8.64	3.18	3.58	3.52	2.52	4.98	6.27	4.36	4.46	8.14	9.57	781	197	164	307	354	330	873	1382	594	743	1024	1263	468	606	266	273	277	191	379	467	326	379	721	725	LG2
PARG03696	0.96	0.48	0.54	1.6	3.57	2.61	0.56	1.03	0.73	3.16	1.32	0.71	0.33	0.12	0.24	2.13	2.81	1.98	0.83	0.87	0.27	0.43	0.37	0.99	48	19	22	66	156	111	21	38	25	103	52	27	11	4	10	80	109	74	31	32	10	18	16	37	LG2
PARG03713	0.74	0.57	0.53	1.27	1.77	1.53	1.55	0.74	0.89	2.34	1.61	1.77	0	0.53	0.07	1.04	2.6	1	0.86	0.54	1.08	0.84	1.58	0.68	98	60	57	138	204	171	154	72	81	201	166	177	0	48	8	103	265	98	85	52	105	93	181	67	LG2
PARG03728	14.62	15.88	12.35	7.6	22.82	15.41	44.83	42.64	43.53	46.29	29.58	16.83	2.39	8.35	13.65	22	12.69	10.98	27.4	28.73	39.26	26.69	17.56	18.38	783	673	535	336	1065	700	1803	1680	1603	1613	1241	681	86	308	601	881	525	438	1095	1124	1545	1193	818	732	LG2
PARG03740	1.9	1.77	2.05	1.68	2.02	1.85	3.42	8.94	5.55	4.79	8.08	4.95	5	5.99	1.35	1.5	1.89	1.68	2.31	2.18	1.76	3.19	6.12	4.71	185	136	161	135	171	153	250	640	371	303	616	364	326	401	108	109	142	122	168	155	126	259	518	341	LG2
PARG03741	2.63	1.21	2.58	4.56	10.89	7.81	2.9	4.14	2.21	6.09	3.11	1.73	2.89	1.02	1.23	6.45	9.22	6.78	2.35	3.33	2.43	2.13	2.39	4.29	395	143	313	564	1422	993	326	457	228	594	365	196	291	105	152	723	1068	757	263	365	268	266	311	478	LG2
PARG03753	0.17	0.16	0.14	1.1	1.38	1.24	0.54	0.25	0.91	0.96	0.78	1.2	0.06	0.46	0.45	0.84	1.96	1.14	1.38	0.96	1.26	0.86	1.51	0.94	9	7	6	49	65	57	22	10	34	34	33	49	2	17	20	34	82	46	56	38	50	39	71	38	LG2
PARG03756	2.24	1.37	1.55	2.65	4.17	3.43	2.74	2.93	2.09	5.55	2.33	2.22	1.23	1.48	0.83	1.45	2.36	1.58	1.57	2.12	1.77	1.9	2.69	1.64	324	157	181	316	524	420	297	311	207	521	264	242	119	147	98	157	263	170	169	224	188	229	338	176	LG2
PARG03760	1.83	1.64	1.64	2	3.8	2.92	4.01	4.65	4.31	2.51	4.03	2.37	4.53	2.04	2.05	1.87	2.46	2.4	2.55	2.75	2.47	1.81	2.28	2.35	257	183	186	232	465	348	423	481	417	230	444	252	427	198	237	197	267	251	268	283	255	213	279	246	LG2
PARG03770	0.65	0.41	0.65	4.1	2.36	3.21	2.49	1.06	2.8	1.88	3.37	3.96	0.41	1.31	0.68	3.84	3.76	3.17	1.48	2.12	2.52	1.39	3.11	1.83	38	19	31	199	121	160	110	46	113	72	155	176	16	53	33	169	171	139	65	91	109	68	159	80	LG2
PARG03776	16.55	19.59	25.93	18.69	45.02	32.21	34.77	36.82	48.72	52.8	24.74	26.54	26.41	16.92	20.08	21.53	25.95	22.93	20.22	26.28	46.15	22.25	18.87	24.65	1632	1529	2068	1521	3867	2694	2574	2671	3303	3387	1911	1977	1746	1149	1628	1587	1977	1684	1488	1893	3343	1831	1618	1807	LG2
PARG03777	2.49	1.98	3.36	7.61	17.04	12.46	2.94	4.66	2.47	10.72	3.22	3.63	3.33	1.37	1.77	8.23	15.57	9.22	4.66	3.86	2.69	2.41	2.55	5.97	195	123	213	493	1165	829	173	269	133	547	198	215	175	74	114	483	944	539	273	221	155	158	174	348	LG2
PARG03782	7.1	5.82	4.55	6.81	11.13	9.03	20.4	11.81	27.7	6.22	20.55	16.55	24.4	11.44	7.76	11.6	11.46	16.78	15.44	13.23	3.08	8.35	17.03	22.71	421	273	218	333	575	454	908	515	1129	240	954	741	970	467	378	514	525	741	683	573	134	413	878	1001	LG2
PARG03808	1.72	1	0.78	2.32	2.91	2.62	2.19	1.16	1.58	1.27	2.22	2.01	0.17	0.88	0.78	2.06	1.71	2.6	2.23	1.57	1.83	2.41	2.13	1.53	139	64	51	155	205	180	133	69	88	67	141	123	9	49	52	125	107	157	135	93	109	163	150	92	LG2
PARG03827	95.64	121.9	157.73	136.92	184.39	161.29	292.07	255.38	487.17	97.14	319.51	102.27	167.94	104.44	106.76	189.43	156.36	267.68	266	161.34	144.76	101.14	121.17	167.89	7919	7989	10565	9358	13303	11330	18160	15558	27737	5234	20724	6399	9326	5956	7268	11728	10004	16510	16438	9760	8807	6990	8726	10338	LG2
PARG03828	21.24	14.38	27.2	54.8	131.57	94.19	23.36	27.11	20.82	81.78	36.17	25.7	23.01	11.42	13.27	69.52	99.01	69.86	27.2	25.06	21.56	21.72	9.58	30.53	362	194	375	771	1954	1362	299	340	244	907	483	331	263	134	186	886	1304	887	346	312	270	309	142	387	LG2
PARG03868	0.81	0.47	0.31	1.59	3.38	2.51	3	5.02	8.65	3.75	1.6	4.89	5.88	0.45	0.91	1.09	4.21	4.54	2.85	1.88	1.36	0.82	1.22	1.68	13	6	4	21	47	34	36	59	95	39	20	59	63	5	12	13	52	54	34	22	16	11	17	20	LG2
PARG03902	10.95	9.23	9.97	24.47	33.65	29.19	13.98	14.7	11.9	33.52	20.68	21.65	7.51	8.73	9.29	25.9	34.53	23.32	16.73	13.5	13.98	18.38	17.77	17.04	748	499	551	1380	2003	1692	717	739	559	1490	1107	1118	344	411	522	1323	1823	1187	853	674	702	1048	1056	866	LG2
PARG03919	8.97	10.04	5.05	2.76	2.89	2.82	10.6	8.37	4.16	13.11	10.19	4.6	2.17	3.7	6.81	8.1	2.56	2.62	12.26	12.63	11.34	12.59	12.81	11.06	753	667	343	191	211	201	668	517	240	716	670	292	122	214	470	508	166	164	768	774	699	882	935	690	LG2
PARG03926	1.95	1.12	3.24	4.39	11.29	7.93	1.6	2.59	1.86	6.33	2.49	1.62	2.99	0.89	1.14	5.54	8.84	6.06	2.18	2.73	1.61	0.78	1.85	3.64	185	84	249	344	933	638	114	181	121	391	185	116	190	58	89	393	648	428	154	189	112	62	153	257	LG2
PARG03949	1.68	0.82	2	2.88	4.03	3.46	2.78	5.06	9.07	1.86	4.83	2.58	18.74	2.24	0.66	5.2	1.33	0.08	1.32	1.74	3.61	0.11	8.93	7.53	111	43	107	157	232	194	138	246	412	80	250	129	830	102	36	257	68	4	65	84	175	6	513	370	LG2
PARG03952	0.02	0.05	0.08	0.3	0.87	0.58	0.25	0.11	0	0.16	0	0.05	0.06	0.18	0	0.11	0.48	0.28	0.08	0.06	0	0.05	0.09	0.28	1	2	3	12	37	24	9	4	0	5	0	2	2	6	0	4	18	10	3	2	0	2	4	10	LG2
PARG03958	0.81	0.55	0.7	1.52	2.88	2.22	1.08	1.18	1.04	2.35	1.29	0.46	0.42	0.26	0.33	1.64	2.19	1.81	1.15	0.78	0.44	0.78	0.59	1.28	80	43	56	124	248	186	80	86	71	151	100	34	28	18	27	121	167	133	85	56	32	64	51	94	LG2
PARG03964	7.74	10.33	10.44	8.28	3.66	5.9	3.96	4.35	3.69	8.2	6.57	9.33	6.18	8.44	13.88	7.96	9.42	9.03	7.67	6.68	7.98	11.36	8.14	8	612	647	668	541	252	396	235	253	201	422	407	558	328	460	903	471	576	532	453	386	464	750	560	471	LG2
PARG03984	7.47	8	7.52	7.67	3.83	5.7	3.78	2.93	3.29	3.17	4.03	5.21	6.31	9.47	10.38	7.57	6.97	7.67	5.82	3.88	3.33	5.73	3.19	4.98	1887	1599	1538	1600	844	1222	718	545	571	521	798	994	1069	1648	2157	1430	1361	1443	1097	716	618	1209	700	936	LG2
PARG03993	14.54	12.82	12.88	14.93	14.32	14.61	28.84	21.35	36.22	14.7	16.53	26.24	16.13	17.95	12.73	22.83	17.06	25.81	15.75	15.04	14.48	12.7	12.98	14.39	868	606	622	736	745	740	1293	938	1487	571	773	1184	646	738	625	1019	787	1148	702	656	635	633	674	639	LG2
PARG04043	12.96	6.88	14.03	10.34	28.06	19.44	21.47	28.61	24.74	30.47	14.95	10.65	20.4	6.14	4.49	8.6	8.65	6.25	13.92	15.32	12.05	7.14	14.14	18.22	2490	1047	2182	1641	4698	3170	3099	4045	3269	3811	2250	1547	2630	813	709	1236	1284	895	1996	2151	1701	1145	2363	2604	LG2
PARG04070	5.29	6.34	7.35	8.14	16.48	12.43	14.32	17.08	17.52	17.87	10.04	9.42	27.65	9.67	6	7.63	12.09	8.36	7.39	10.66	9.79	6.15	11.79	16.49	416	395	468	529	1130	830	846	989	948	915	619	560	1459	524	388	449	735	490	434	613	566	404	807	965	LG2
PARG04075	6.01	3.22	4.26	4.78	12.25	8.62	13.32	12.75	9.58	12.13	5.52	5.09	3.82	3.72	2.45	4.58	4.51	5.22	5.75	5.63	10.25	4.56	5.89	6.08	1045	443	599	686	1854	1270	1738	1630	1144	1371	751	668	445	445	350	595	606	676	746	715	1308	661	890	785	LG2
PARG04100	42.88	29.51	35.63	128.24	79.34	103.13	68.37	60.82	23.61	88.29	68.26	133.71	54.53	83.35	127.75	168.04	194.1	184.12	106.25	94.35	254.48	50.6	119.87	53.81	1931	1052	1298	4767	3113	3940	2312	2015	731	2587	2408	4550	1647	2585	4730	5658	6754	6176	3571	3104	8420	1902	4695	1802	LG2
PARG04118	4.39	4.73	2.8	12.51	11.33	11.9	9.04	8.42	9.64	10.09	8.12	6.54	1.57	3.81	2.33	10.56	9.88	11.17	6.92	6.93	6.49	6.14	5.96	5.84	524	447	270	1232	1178	1205	810	739	791	783	759	590	126	313	229	942	911	993	616	604	569	611	618	518	LG2
PARG04124	1.67	0.53	0.88	1.69	5.83	3.83	1.9	3.6	3.4	2.77	1.82	1.29	6.17	1.63	0.36	1.41	1.2	0.31	2.09	2.56	1.39	0.23	2	2.73	103	26	44	86	313	200	88	163	144	111	88	60	255	69	18	65	57	14	96	115	63	12	107	125	LG2
PARG04133	1.41	0.8	3.1	6.5	15.5	11.12	10.88	22.73	44.36	5.32	2.99	2	11.6	2.34	0.77	6.13	2.59	1.6	9.54	10.18	10.49	0.88	14.41	3.44	58	26	103	220	554	387	335	686	1251	142	96	62	319	66	26	188	82	49	292	305	316	30	514	105	LG2
PARG04143	1.14	0.83	0.73	0.42	0.97	0.7	1.85	4.78	1.3	1.83	3.5	2.07	2.61	0.98	0.12	1.24	1.92	0.58	1.39	0.81	0.4	1.34	1.67	1.2	69	40	36	21	51	36	84	213	54	72	166	95	106	41	6	56	90	26	63	36	18	68	88	54	LG2
PARG04182	1.7	2.91	3.31	11.49	8.06	9.72	4.96	2.75	6.43	7.01	6.57	8.24	1.01	2.32	3.24	13.57	12.51	10.61	5.68	4.25	8.61	3.69	6.03	5.17	85	115	134	474	351	412	186	101	221	228	257	311	34	80	133	507	483	395	212	155	316	154	262	192	LG2
PARG04363	198.71	177.2	128.83	201.18	225.7	213.78	322.29	349.83	352.5	293.16	340.37	305.21	62.91	146.11	105.28	222.02	243.74	221.95	252.12	273.39	187.2	241	326.26	267.15	21745	15348	11405	18173	21521	19847	26484	28166	26525	20875	29178	25239	4617	11012	9473	18167	20611	18092	20591	21857	15052	22012	31054	21741	LG2
PARG04364	4.12	2.92	2.84	2.19	2.11	2.15	1.67	1.71	1.34	1.61	2.1	1.52	2.26	2.34	1.96	2.13	1.72	1.97	2.71	3.29	2.06	1.86	3.37	3.88	978	548	545	429	436	432	297	298	218	248	391	272	359	382	383	378	315	348	480	571	359	368	696	685	LG2
PARG04369	0.64	0.32	0.41	1.49	1.06	1.27	1.19	1.36	1.41	2.2	1.05	2.71	0.53	0.78	0.68	1.2	2.05	0.65	0.65	1.82	0.77	1.69	1.5	0.89	25	10	13	48	36	42	35	39	38	56	32	80	14	21	22	35	62	19	19	52	22	55	51	26	LG2
PARG04383	0.7	0.46	0.93	1.36	3.11	2.25	0.9	0.81	0.77	1.88	0.8	0.88	0.54	0.32	0.34	1.97	2.13	1.4	0.7	0.78	0.43	0.55	0.39	0.5	58	30	62	93	224	158	56	49	44	101	52	55	30	18	23	122	136	86	43	47	26	38	28	31	LG2
PARG04387	7.39	4.93	7.67	6.74	13.99	10.46	11.18	22.27	14.87	11.95	11.33	7.77	24.32	4.86	5.8	6.18	6.53	5.88	8	9.56	5.74	6.4	11.65	13.92	793	419	666	597	1309	953	901	1759	1098	835	953	630	1751	359	512	496	542	470	641	750	453	573	1088	1111	LG2
PARG04388	2.33	4.2	4.76	4	5.27	4.66	8.17	6.5	17	3.05	10.07	3.47	3.14	2.46	3.01	3.23	4.62	4.71	5.95	3.75	4.36	2.38	3.11	4.82	191	273	316	271	377	324	503	392	959	163	647	215	173	139	203	198	293	288	364	225	263	163	222	294	LG2
PARG04407	14.41	6.26	11.5	18.47	47.01	33.13	27.33	49.87	27.07	33.65	27.31	21.01	24.5	15.36	5.86	11.67	15.08	7.76	16.74	33.71	17.23	5.74	23.06	20.93	1549	533	1000	1639	4403	3021	2206	3944	2001	2354	2300	1707	1766	1137	518	938	1253	621	1343	2647	1361	515	2156	1673	LG2
PARG04421	0.19	0.27	0.14	0.02	0.83	0.45	1.14	1.87	1.72	2.02	0.37	0.58	0	0	0.02	0.18	0.05	0.26	0.49	0.52	0.93	0.64	0.57	0.9	10	11	6	1	38	20	45	72	62	69	15	23	0	0	1	7	2	10	19	20	36	28	26	35	LG2
PARG04443	21.7	20.1	20.65	31.59	40.94	36.39	46.48	42.97	78.96	26.69	42.27	35.72	32.85	23.92	21.53	38	38.23	49.02	36.17	29.78	26.23	21.32	29.16	29.26	7801	5720	6005	9374	12824	11099	12548	11365	19518	6243	11904	9704	7920	5922	6365	10214	10619	13126	9705	7822	6929	6397	9117	7821	LG2
PARG04444	10.26	9.27	7.79	22.27	35.25	28.94	44.89	42.63	80.37	13.67	42.94	24.06	17.14	12.07	10.19	23.1	24.88	42.11	31.85	21.25	11.05	12.84	24.86	21.13	158	113	97	283	473	378	519	483	851	137	518	280	177	128	129	266	296	483	366	239	125	165	333	242	LG2
PARG04445	18.57	19.59	28.82	35.28	58.76	47.32	31.75	43.16	61.07	79.2	20.24	38.5	34.49	22.29	22.29	44.9	38.06	32.68	48.42	34.22	51.3	45.6	38.91	46.32	704	588	884	1104	1941	1522	904	1204	1592	1954	601	1103	877	582	695	1273	1115	923	1370	948	1429	1443	1283	1306	LG2
PARG04448	4.92	1.9	4.96	13.58	25.63	19.77	3.31	6.51	4.74	15.75	5.05	4.97	4.98	2.48	1.48	14.68	23.75	15.81	5.96	6.52	4.97	4.19	4.61	8.07	190	58	155	433	863	648	96	185	126	396	153	145	129	66	47	424	709	455	172	184	141	135	155	232	LG2
PARG04457	16.66	16.93	19.62	49.36	54.02	51.76	44.32	36.77	57.54	30.1	56.95	35.7	14.27	16.4	12.35	47.73	48.63	45.29	50.67	39.15	32.53	22.18	26.47	33.09	1314	1057	1252	3214	3713	3464	2625	2134	3121	1545	3519	2128	755	891	801	2815	2964	2661	2983	2256	1885	1460	1816	1941	LG2
PARG04468	8.55	2.21	8.37	11.06	35.87	23.8	12.88	18.39	24.65	11.97	7.55	6.02	32.06	5.52	1.6	7.52	8.82	2.79	8.24	10.56	10.41	1.96	10.53	13.75	616	126	488	658	2252	1455	697	975	1221	561	426	328	1549	274	95	405	491	150	443	556	551	118	660	737	LG2
PARG04469	49.66	47.78	58.09	35.71	65.74	51.13	66.25	101.95	134.73	55.3	110.9	72.22	146.15	45.65	37.55	50.61	73.92	62.04	40.42	54.91	35.96	38.38	61.68	86.85	7377	5618	6981	4379	8510	6444	7390	11143	13763	5346	12906	8107	14561	4671	4587	5622	8485	6865	4482	5960	3925	4759	7970	9595	LG2
PARG04476	2.6	0.37	1.93	2.29	11.44	6.98	6.04	8.09	7.8	5.8	2.59	1.72	12.92	2.74	0.4	1.15	1.58	0.5	3.2	6.01	4.51	0.49	4.73	9.47	160	18	96	116	613	364	279	366	330	232	125	80	533	116	20	53	75	23	147	270	204	25	253	433	LG2
PARG04483	0.47	0.66	1.33	2.03	2.3	2.17	1.58	1.79	1.28	1.88	1.52	2.65	1.09	1.21	1.31	2.01	2.7	1.16	2.05	1.2	2.73	0.62	1.69	0.7	29	32	66	103	123	113	73	81	54	75	73	123	45	51	66	92	128	53	94	54	123	32	90	32	LG2
PARG04492	2.56	4.75	4.27	1.97	1.05	1.48	2.34	0.65	1.45	0.67	3.8	1.61	0.39	1.8	1.69	2.82	0.93	1.78	4.54	2.82	0.65	1.4	0.52	1.81	118	173	159	75	42	58	81	22	46	20	137	56	12	57	64	97	33	61	156	95	22	54	21	62	LG2
PARG04493	5.23	3.2	4.29	3.22	4.43	3.83	5.64	11.41	9.51	3.01	6.59	4.88	4.82	5.95	1.14	2.74	3.1	2.21	4.65	7.78	6.41	2.59	12.88	7.67	457	221	303	232	337	284	370	733	571	171	451	322	282	358	82	179	209	144	303	496	411	189	978	498	LG2
PARG04507	2.21	1.46	2.93	5.52	14.75	10.27	2.65	3.22	3.47	9.08	3.63	3.03	2.02	1.85	1.04	8.57	13.57	8.17	3.49	2.97	3.57	2.29	2.79	6.55	111	58	119	229	646	438	100	119	120	297	143	115	68	64	43	322	527	306	131	109	132	96	122	245	LG2
PARG04513	0.83	0.8	0.99	2.41	4.94	3.71	1.1	1.68	0.55	3.26	1.6	0.8	0.85	0.24	0.35	2.56	4.27	2.87	1.27	0.6	0.53	0.58	0.59	0.99	55	42	53	132	286	209	55	82	25	141	83	40	38	11	19	127	219	142	63	29	26	32	34	49	LG2
PARG04523	1.45	0.99	2.11	4.31	10.3	7.39	2.05	2.71	2.8	5.51	2.33	3.49	1.49	0.45	0.92	6.1	8.54	5.32	2.8	1.92	2.13	1.02	1.5	2.59	61	33	72	150	378	264	65	84	81	151	77	111	42	13	32	192	278	167	88	59	66	36	55	81	LG2
PARG04553	0.04	0	0	0.06	0.6	0.34	0.85	0.92	0.32	0	0.35	0	0.04	0.08	0	0	0	0.02	0	0	0	0	0	0	3	0	0	4	40	22	49	52	17	0	21	0	2	4	0	0	0	1	0	0	0	0	0	0	LG2
PARG04559	0.34	0.33	1.41	0.85	2.2	1.54	2.62	1.86	2.59	0.96	0.51	0.32	2.57	0	0.13	0.77	1.75	0.78	0.47	0.25	0.17	0.09	0.14	0.25	22	17	75	46	126	86	129	90	117	41	26	16	113	0	7	38	89	38	23	12	8	5	8	12	LG2
PARG04593	1.6	0.13	0.46	0.45	0.55	0.5	2.69	1.19	0.77	3.76	5.61	8.42	36.31	4.56	1.97	0.5	0.28	0	0	0.51	0.36	0	4.13	8.95	60	4	14	14	18	16	76	33	20	92	165	239	915	118	61	14	8	0	0	14	10	0	135	250	LG2
PARG04594	0.98	0.16	0.79	0.05	1.08	0.6	3.07	7.21	2.86	3.42	14.52	7.7	14.28	9.56	0.83	0.06	0.28	0.23	0.23	0.82	0.23	0.56	2.51	5.86	23	3	15	1	22	12	54	124	46	52	266	136	224	154	16	1	5	4	4	14	4	11	51	102	LG2
PARG04595	1.5	0.54	1.48	1.35	3.09	2.22	2.79	4.47	3.23	3.29	3.17	1.36	25.69	3.04	3.74	0.63	0.61	0.46	1.37	1.81	1.69	0.82	7.67	3.85	35	10	28	26	63	44	49	77	52	50	58	24	403	49	72	11	11	8	24	31	29	16	156	67	LG2
PARG04596	0.26	0.11	0.05	0.16	0.44	0.3	0.63	0.7	0.56	0.85	1.91	1.24	7.65	1.86	0.21	0.34	0.06	0.11	0	0.18	0	0	4.03	3.39	6	2	1	3	9	6	11	12	9	13	35	22	120	30	4	6	1	2	0	3	0	0	82	59	LG2
PARG04597	1.9	1.78	0.93	0.45	1.08	0.77	4.03	7.78	4.3	10.57	15.16	19.38	3.95	17.82	2	3.3	1.97	0.91	1.07	0.96	0.38	0.31	5.61	6.85	81	60	32	16	40	28	129	244	126	293	506	624	113	523	70	105	65	29	34	30	12	11	208	217	LG2
PARG04598	36.83	17.5	14.9	7.94	26.37	17.4	47.02	82.71	31.68	58.8	100.02	71.45	136.57	143.31	31.3	27.51	16.17	12.51	15.63	16.27	11.18	15.6	91.67	88.85	1332	501	436	237	831	534	1277	2201	788	1384	2834	1953	3313	3570	931	744	452	337	422	430	297	471	2884	2390	LG2
PARG04601	1.38	0.44	0.51	0.4	2.85	1.66	4.03	4.27	3.99	4.75	6.3	10.27	19.94	6.68	0.37	0.21	0.6	0.14	0.52	0.64	1.21	0.25	5.84	7.24	104	26	31	25	187	106	228	237	207	233	372	585	1008	347	23	12	35	8	29	35	67	16	383	406	LG2
PARG04635	0.49	0.14	0.47	10.9	2.95	6.82	0.36	0.81	0.16	1.66	0.97	0.47	0.6	0.08	0.33	1.52	1.82	1.74	0.76	0.3	0.07	0.74	0	0.69	18	4	14	333	95	214	10	22	4	40	28	13	15	2	10	42	52	48	21	8	2	23	0	19	LG2
PARG04656	0.12	0.31	0.46	1.94	3.74	2.9	1.56	3.01	4.11	0.66	0.63	0.33	1.83	0.54	0	0.58	0.64	0.33	1.32	1.09	1.09	0.15	2.19	0.66	2	4	6	26	53	40	19	36	46	7	8	4	20	6	0	7	8	4	16	13	13	2	31	8	LG2
PARG04674	3.09	0.73	2.58	5.58	14.45	10.18	1.92	2.93	3.35	9.29	1.47	2	2.04	0.63	0.53	5.77	9.22	3.67	1.16	2.36	1.66	3.97	0.41	1.64	43	8	29	64	175	120	20	30	32	84	16	21	19	6	6	60	99	38	12	24	17	46	5	17	LG2
PARG04795	0.05	0.03	0.03	0.05	0.05	0.05	0.29	0.17	0.28	0.05	0.19	0.22	0.12	0.08	0.05	0.11	0.5	0.33	0.24	0.17	0.26	0.63	1.43	1.76	11	5	6	10	10	10	51	29	45	8	36	39	19	13	10	20	91	58	42	29	45	125	295	310	LG2
PARG04883	1.03	0.78	2.85	1.49	5.24	3.42	4.97	4.84	8.02	7.97	2.41	2.44	0.16	1.47	0.16	1.41	1.56	1.68	2.03	2.98	5.98	2	2.58	2.6	47	28	105	56	208	132	170	162	251	236	86	84	5	46	6	48	55	57	69	99	200	76	102	88	LG2
PARG04887	1.76	1.87	2.37	8.05	5.57	6.77	2.9	2.28	4.13	4.23	2.55	3.18	1.04	1.48	1.73	8.06	5.68	5.11	3.48	1.95	2.84	3.13	2.44	3.57	126	106	137	475	347	411	156	120	203	197	143	172	50	73	102	431	314	272	186	102	149	187	152	190	LG2
PARG04893	0.03	0	0.02	0.08	0.26	0.18	0.33	0.07	0.7	0.28	0.4	0.04	0.1	0	0.1	0.27	0.26	0.43	0.29	0.09	0.03	0.14	0.1	0.05	4	0	2	8	27	18	29	6	57	22	37	4	8	0	10	24	24	38	26	8	3	14	10	4	LG2
PARG04912	14.68	6.89	11.19	29.76	61.32	45.96	40.12	65.92	77.38	22.77	30.98	36.24	49.79	39.31	9.12	39.24	27.73	25.51	20.15	28.7	35.83	8.93	46.23	25.45	926	344	571	1550	3371	2460	1901	3060	3357	935	1531	1728	2107	1708	473	1851	1352	1199	949	1323	1661	470	2537	1194	LG2
PARG04923	0.19	0.12	0.11	0.48	1.15	0.83	0.19	0.12	0.3	0.44	0.4	0.18	0.09	0	0.02	0.32	0.73	0.27	0.03	0.13	0.03	0.26	0.02	0.18	20	10	9	42	105	74	15	9	22	30	33	14	6	0	2	25	59	21	2	10	2	23	2	14	LG2
PARG04929	13.28	8.43	12.15	10.88	19.22	15.17	15.17	33.08	26.78	20.74	16.68	19.68	25.83	12.41	9.31	13.6	17.27	14.38	11.36	15.38	12.43	10.2	15.64	19.69	2363	1187	1749	1598	2980	2289	2027	4330	3276	2401	2325	2646	3082	1521	1362	1809	2374	1905	1508	1999	1625	1515	2420	2605	LG2
PARG04931	0.49	0.71	0.11	0.74	0.98	0.86	2.61	20.3	8.33	14.49	9.78	29.49	0.67	1.6	0	0.09	8.69	0.15	0.15	0.91	0.11	0.13	6	1.04	44	50	8	54	76	65	174	1328	509	838	681	1981	40	98	0	6	597	10	10	59	7	10	464	69	LG2
PARG04962	12.72	5.39	11.4	16.21	43.27	30.1	18.81	40.65	34.96	27.74	12.96	14.14	44.07	11.99	4.41	10.53	13.14	6.79	13.17	22.68	14.83	7.55	25.99	33.48	1109	372	804	1166	3286	2226	1231	2607	2095	1573	885	931	2576	720	316	686	885	441	857	1444	950	549	1970	2170	LG2
PARG05066	0.26	0.25	0.29	0.43	0.71	0.56	1.06	1.32	1.99	0.94	0.78	2.12	3.07	2.76	0.05	0.53	0.38	0.35	0.56	0.57	1.35	0.09	3.05	1.23	13	10	12	18	31	24	40	49	69	31	31	81	104	96	2	20	15	13	21	21	50	4	134	46	LG2
PARG05072	0.06	0.04	0	0.7	0.96	0.83	1.07	1.18	3.35	0.39	0.2	0.42	0.91	0.56	0.19	0.98	0.66	1.33	1.2	0.57	0.13	0.38	0.96	0.69	2	1	0	18	26	22	25	27	72	8	5	10	19	12	5	23	16	31	28	13	3	10	26	16	LG2
PARG05077	3.56	2.64	2.28	28.43	34.48	31.54	35.09	31.8	77.55	6.62	15.04	27.13	22.04	10.38	5.83	27.27	20.48	41.47	22.72	25.6	15.35	10.11	29.67	25.01	466	273	241	3071	3932	3502	3449	3062	6979	564	1542	2683	1935	936	627	2669	2071	4043	2219	2448	1476	1104	3377	2434	LG2
PARG05137	0.54	0.64	0.63	1.09	3.3	2.23	0.64	0.79	0.4	2.11	0.86	0.62	0.43	0.13	0.44	1.49	2.75	2.01	1	0.54	0.76	0.46	0.8	1.11	56	53	53	94	300	197	50	61	29	143	70	49	30	9	38	116	222	156	78	41	58	40	73	86	LG2
PARG05145	0.22	0.75	0.82	1.7	2.38	2.09	2.96	2.21	2.8	0.46	1.42	1.18	2.65	0.97	0.72	2.18	2.3	0.7	1.09	0.3	0.91	0.27	0.94	0.5	3	8	9	19	28	24	30	22	26	4	15	12	24	9	8	22	24	7	11	3	9	3	11	5	LG2
PARG05189	0	0	0	0	0.13	0.07	0.68	1.23	1.93	0	2.61	11.35	0.57	0	0	0.04	0.21	1.61	0	0.12	0.14	0.18	0.27	0.75	0	0	0	0	8	4	35	62	91	0	140	587	26	0	0	2	11	82	0	6	7	10	16	38	LG2
PARG05190	2.81	2.62	2.74	2.19	4.29	3.27	4.61	11.17	6.21	5.83	5.91	4.67	9.96	6.21	3.13	2.79	3.02	1.72	2.37	5.5	3.22	1.68	9.27	4.83	248	183	196	160	330	245	306	726	377	335	409	312	590	378	227	184	206	113	156	355	209	124	712	317	LG2
PARG05284	12.2	11.35	16.74	12.03	29.5	21	20.74	24.79	31.38	42.75	12.99	15.78	4.79	8.41	7.18	9.98	11.7	10.93	11.85	13.61	42.11	14.76	14.1	13.25	899	662	998	732	1894	1313	1148	1344	1590	2050	750	879	237	427	435	550	666	600	652	733	2280	908	904	726	LG2
PARG05317	62.99	29.48	72.21	67.83	131.33	100.44	81.21	138.56	132.36	107.43	52.63	49.45	93.92	41.44	27.54	74.57	56.72	45.52	63.63	85.08	131.88	45.63	49.84	62.94	3169	1174	2939	2817	5757	4287	3068	5129	4579	3517	2074	1880	3169	1436	1139	2805	2205	1706	2389	3127	4875	1916	2181	2355	LG2
PARG05417	107.47	72.06	120.77	96.23	205.87	152.54	147.22	285.2	203.62	197.24	122.29	102.49	334.23	139.93	101.12	90.97	103.04	76.69	105.6	136.57	143.63	76.77	133.36	176.92	10085	5352	9168	7454	16833	12144	10374	19691	13139	12044	8990	7268	21035	9044	7802	6383	7472	5361	7396	9363	9903	6013	10885	12347	LG2
PARG05419	6.36	5.22	6.72	8.3	12.75	10.58	10.44	12.04	13.58	18.81	9.17	11.08	7.37	7.25	5.54	8.37	9.2	6.83	8.18	9.19	12.05	9.04	9.76	10.16	543	353	464	585	948	766	669	756	797	1045	613	715	422	426	389	534	607	434	521	573	756	644	725	645	LG2
PARG05431	5.15	12.59	15.73	4.5	3.39	3.93	5.72	3.19	5.97	3.7	5.38	4.01	3.8	7.49	5.53	4.24	4.85	2.94	4.37	6.68	6.44	6.32	5.47	9.71	445	861	1100	321	255	288	371	203	355	208	364	262	220	446	393	274	324	189	282	422	409	456	411	624	LG2
PARG05476	0.26	0.19	0.78	1.39	2.25	1.83	0.3	0.45	0.22	1.82	0.38	0.39	0.22	0	0.18	1.48	1.58	0.75	0.79	0.46	0.35	0.27	0.34	0.5	7	4	17	31	53	42	6	9	4	32	8	8	4	0	4	30	33	15	16	9	7	6	8	10	LG2
PARG05480	10.01	7.35	8.05	15.31	18.55	16.97	12.31	14.39	12.79	10.93	13.34	12.43	9.49	8.38	4.79	11.58	12.86	11.77	12.77	12.26	10.23	11.14	14.46	12.26	1141	663	743	1441	1843	1642	1054	1207	1003	811	1192	1071	726	658	449	987	1133	1000	1087	1021	857	1060	1434	1040	LG2
PARG05484	2.56	4.79	7.09	3.53	3.61	3.56	7.36	14.4	23.07	7.94	7.35	6.64	6.18	4.12	4.42	2.87	4.54	3.23	2.74	4.34	3.17	2.94	1.18	5.02	100	148	224	114	123	118	216	414	620	202	225	196	162	111	142	84	137	94	80	124	91	96	40	146	LG2
PARG05514	1.19	1.26	2.4	4.1	10.39	7.33	2.07	2.57	0.93	6.83	2.69	1.54	1.78	0.36	1.45	5.57	9.84	5.52	1.3	2.24	1.62	1.56	1.34	2.46	43	36	70	122	326	224	56	68	23	160	76	42	43	9	43	150	274	148	35	59	43	47	42	66	LG2
PARG05528	139.25	44.9	72.33	96.68	153.32	125.77	132.69	189.77	218.8	111.05	141.89	50.76	299.62	79.89	63.09	111.16	82.84	90.29	107.47	110.58	90.33	34.02	106.86	71.55	14220	3629	5975	8150	13642	10896	10175	14258	15364	7379	11351	3917	20521	5619	5297	8488	6537	6868	8191	8250	6778	2900	9491	5434	LG2
PARG05539	0	0	0	0.1	0.98	0.54	3.37	0.51	2.23	1.05	1.64	1.56	0	0	0	0	0.13	0	0	0.23	1.33	0	0.14	0	0	0	0	4	41	22	122	18	74	33	62	57	0	0	0	0	5	0	0	8	47	0	6	0	LG2
PARG05546	6.39	12.13	14.74	2.98	1.06	2	2.99	2.16	1.56	10.93	10.42	13.01	4.31	4.69	6.6	5.61	3.65	3.24	9.51	4.92	12.2	11.24	13.83	12.71	603	906	1125	232	87	160	212	150	101	671	770	928	273	305	512	396	266	228	670	339	846	885	1135	892	LG2
PARG05558	73.64	87.36	89.81	178.59	209.73	194.57	289.98	244.99	509.1	120.18	229.84	270.13	148.02	109.24	95.16	194.59	191.71	345.36	213.85	168.15	116.57	112.95	200.52	159.67	5113	4801	5045	10236	12689	11462	15120	12516	24307	5430	12502	14174	6893	5224	5433	10103	10286	17863	11082	8530	5947	6546	12110	8245	LG2
PARG05559	0.06	0.03	0.06	0.37	0.39	0.38	0.53	0.29	0.59	0.21	0.56	0.79	0.03	0	0	0.39	0.61	0.12	0.28	0.35	0.16	0.12	0.52	0.21	6	3	5	33	37	35	43	23	44	15	48	65	2	0	0	32	51	10	23	28	13	11	49	17	LG2
PARG05586	0	0	0	0.65	0.73	0.69	0.43	0.44	0.85	0.16	0.34	0.92	0	0	0	0.07	0.14	0.14	0.5	0.37	0.15	0.38	0.18	0.22	0	0	0	10	12	11	6	6	11	2	5	13	0	0	0	1	2	2	7	5	2	6	3	3	LG2
PARG05620	15.78	15.27	16.72	16.07	20.82	18.51	19.77	44.2	32.23	19.6	30.59	27.49	54.5	20.19	16.75	20.82	24.85	29.9	15.68	19.27	19.62	14.63	36.6	32.19	3561	2728	3052	2993	4094	3544	3351	7340	5001	2879	5408	4689	8249	3139	3109	3514	4333	5027	2641	3177	3254	2755	7184	5403	LG2
PARG05621	1.86	2.65	2.71	2.86	1.17	2	1.07	1.03	1.05	1.62	1.97	1.86	1.82	2.31	3.49	2.71	2.56	1.64	2.29	2.09	1.73	3.37	1.97	2.61	111	125	131	141	61	101	48	45	43	63	92	84	73	95	171	121	118	73	102	91	76	168	102	116	LG2
PARG05624	42.71	76.77	107.61	29.15	51.18	40.45	37.26	90.73	93.12	40.74	38.21	20.11	469.15	101.1	220.21	36.52	56.23	35.77	26.4	21.81	25.9	41.48	18.51	37.5	3106	4419	6331	1750	3243	2496	2035	4855	4657	1928	2177	1105	22884	5064	13168	1986	3160	1938	1433	1159	1384	2518	1171	2028	LG2
PARG05638	5.35	10.08	10.36	5.03	1.59	3.27	2.98	1.67	0.72	1.7	3.61	2.05	8.33	5.09	16.45	7.21	5.04	4.52	4.57	1.53	1.23	7.79	3.3	3.44	497	741	779	386	129	258	208	114	46	103	263	144	519	326	1257	501	362	313	317	104	84	604	267	238	LG2
PARG05643	5.32	6.74	5.56	7.69	3.42	5.5	3.05	2.01	1.24	2.43	2.21	2.76	0.88	5.66	5.03	5.57	5.79	4.31	1.97	3.25	2.89	1.64	2.3	1.5	381	382	322	454	213	334	164	106	61	113	124	149	42	279	296	298	320	230	105	170	152	98	143	80	LG2
PARG05670	0.13	0.1	0.17	0.33	1.1	0.73	0.2	0.11	0.27	0.41	0.09	0.04	0.22	0.04	0.13	0.14	0.33	0.58	0.07	0.07	0.05	0.32	0.06	0.2	10	6	10	20	71	46	11	6	14	20	5	2	11	2	8	8	19	32	4	4	3	20	4	11	LG2
PARG05672	0.44	0.42	0.92	1.51	3.06	2.3	0.6	0.89	0.72	1.49	1.19	0.71	0.19	0.12	0.06	0.92	2.07	1.07	0.48	0.19	0.27	0.62	0.12	0.27	37	28	63	105	225	165	38	55	42	82	79	45	11	7	4	58	135	67	30	12	17	44	9	17	LG2
PARG05676	0.13	0.06	0.2	0.48	0.83	0.66	0.04	0.34	0.09	0.61	0.23	0.18	0	0.02	0.2	0.65	0.72	0.36	0.02	0.1	0.08	0.09	0.15	0.42	9	3	11	27	49	38	2	17	4	27	12	9	0	1	11	33	38	18	1	5	4	5	9	21	LG2
PARG05679	0.2	0.2	0.33	0.77	1.7	1.24	0.14	0.38	0.12	0.72	0.64	0.18	0.08	0.04	0.07	0.38	0.85	0.16	0.29	0.42	0.07	0.08	0.37	0.22	15	12	20	47	110	78	8	21	6	35	37	10	4	2	4	21	49	9	16	23	4	5	24	12	LG2
PARG05696	2.36	1.5	2.57	2.13	4.64	3.41	4.75	8.69	4.63	7.12	7.86	6.63	12.71	10.15	2.79	1.61	3.23	1.8	2.36	4.3	2.97	1.11	4.79	7.11	173	87	152	129	296	212	261	468	233	339	451	367	624	512	168	88	183	98	129	230	160	68	305	387	LG2
PARG05699	0.5	0.63	0.92	0.17	0.33	0.25	1.46	1.78	0.88	3.27	1.94	3.89	0.63	5.5	0.34	0.57	0.92	0.62	0.85	1.36	1.21	0.76	3.01	0.43	14	14	21	4	8	6	31	37	17	60	43	83	12	107	8	12	20	13	18	28	25	18	74	9	LG2
PARG05709	0	0.09	0.09	3.57	0.17	1.8	2.72	0.15	4.24	2.8	3.16	6.56	0.27	0	0	0.1	0.05	0.05	0.2	1.89	4.26	0	0.92	0	0	2	2	81	4	42	56	3	80	50	68	136	5	0	0	2	1	1	4	38	86	0	22	0	LG2
PARG05721	73.73	78.42	94.84	46.16	31.01	38.38	59.84	69.07	66.42	127.96	81.21	88.15	98.72	88.05	115.51	53.52	62.77	40.65	59.71	39.88	66.4	73.89	29.79	31.42	2581	2173	2686	1334	946	1140	1573	1779	1599	2915	2227	2332	2318	2123	3325	1401	1698	1060	1560	1020	1708	2159	907	818	LG2
PARG05722	4.84	5.66	5.95	4.98	4.51	4.74	2	2.22	2.99	3.36	4.68	5.03	4.15	5.2	5.53	5.23	3.92	4.89	6.16	4.05	3.52	4.71	4.19	4.48	219	203	218	186	178	182	68	74	93	99	166	172	126	162	206	177	137	165	208	134	117	178	165	151	LG2
PARG05744	0.46	0.47	0.94	0.5	1.55	1.02	1.56	2.33	1.68	1.94	0.97	0.46	1	0.69	0.03	0.58	0.45	0.32	1.02	1.19	0.8	0.39	0.67	0.99	21	17	35	19	62	40	54	79	53	58	35	16	31	22	1	20	16	11	35	40	27	15	27	34	LG2
PARG05745	0.61	0.55	0.9	1.01	2.17	1.61	1.83	2.53	2.61	2.03	1.02	1.37	2	0.54	0.5	0.98	1.25	0.6	1.24	1.3	1.07	0.36	0.91	1.37	80	58	96	110	250	180	181	246	237	174	106	137	177	49	54	97	128	59	122	125	104	40	104	135	LG2
PARG05756	85.87	35.36	68.04	55.5	149.06	103.55	94.22	189.89	131.47	133.21	68.69	66.56	174.99	63.29	31.22	41.63	52.59	23.12	71	97.17	76.05	32.13	78.8	94.96	6158	2007	3947	3285	9314	6300	5074	10019	6483	6216	3859	3607	8416	3126	1841	2232	2914	1235	3800	5091	4007	1923	4915	5064	LG2
PARG05757	1.21	0.61	1.67	3.74	7.37	5.62	0.65	1.7	1.03	4.31	2.22	1.18	0.78	0.56	0.98	4.43	6.77	4.01	1.92	2.35	2.78	1.5	1.42	3.69	60	24	67	153	318	236	24	62	35	139	86	44	26	19	40	164	259	148	71	85	101	62	61	136	LG2
PARG05760	2.2	2.66	2.24	2.81	9.06	6.01	3.8	5.83	4.54	3.87	3	4.38	5.11	2.99	2.38	2.14	3.3	3.46	2.84	3.33	3.02	2.23	4.02	2.98	153	146	126	161	548	354	198	298	217	175	163	230	238	143	136	111	177	179	147	169	154	129	243	154	LG2
PARG05769	0.9	0.51	1.02	0.97	1.33	1.15	2.44	2.02	1.44	1.2	1.88	1.19	0.74	1.07	0.27	1.11	1.15	1.01	0.85	1.01	1.37	1.03	1.02	1.19	60	27	55	53	77	65	122	99	66	52	98	60	33	49	15	55	59	50	42	49	67	57	59	59	LG2
PARG05775	61.1	67.67	71.65	112.61	120.16	116.49	130.88	131.39	153.71	112.3	109.98	105.19	60.47	70.49	53.35	109.65	130.91	124.96	117.86	113.07	122.84	82.46	81.68	87.72	3914	3431	3713	5955	6707	6331	6296	6193	6771	4681	5519	5092	2598	3110	2810	5252	6480	5963	5635	5292	5782	4409	4551	4179	LG2
PARG05782	5.59	6.41	6.85	4.07	8.09	6.12	11.98	12.25	14.02	10.62	8.82	5.86	2.45	4.75	2.62	4.9	3.78	4.79	7.76	4.54	4.8	6.28	6.64	9.51	241	219	239	145	304	224	388	389	416	298	298	191	71	141	93	158	126	154	250	143	152	226	249	305	LG2
PARG05794	2.31	2.24	3.07	3.14	7.54	5.4	4.55	5.73	7.39	4.99	3.84	3.26	5.38	1.41	1.21	2.86	3.64	2.64	3.13	4.68	3.27	1.61	2.96	3.08	107	82	115	120	304	212	158	195	235	150	139	114	167	45	46	99	130	91	108	158	111	62	119	106	LG2
PARG05808	0.03	0.12	0.06	0	0.05	0.03	1.51	0.16	0.24	1.65	1.45	1.21	0.03	0.42	0.01	0.03	0.54	0.09	0.09	0.1	0.17	0.08	2.91	0.37	3	8	4	0	4	2	98	10	14	93	98	79	2	25	1	2	36	6	6	6	11	6	219	24	LG2
PARG05821	2.69	2.69	2.72	4.46	5.8	5.15	5.81	6.03	7.89	5.52	6.5	5.22	3.18	3.32	2.78	6.78	6.68	4.68	4.69	4.53	4.82	4.18	4.35	5.02	153	121	125	209	287	248	248	252	308	204	289	224	121	130	130	288	293	198	199	188	201	198	215	212	LG2
PARG05823	0.23	1.42	0.13	0.04	0.04	0.04	0.23	0.43	0.36	1.35	0.79	1.4	0.1	2.91	0.09	0.19	0.14	0.09	0.24	0.1	0.14	0.08	1.19	0.43	13	64	6	2	2	2	10	18	14	50	35	60	4	114	4	8	6	4	10	4	6	4	59	18	LG2
PARG05827	0.45	0.36	0.77	1.79	3.67	2.76	0.64	0.6	0.81	2.3	0.85	0.84	0.66	0.1	0.15	2.26	2.72	1.8	0.89	0.45	0.76	0.58	0.49	1.16	47	30	65	154	333	244	50	46	58	156	69	66	46	7	13	176	219	140	69	34	58	50	44	90	LG2
PARG05830	2.4	0.76	1.47	0.99	0.89	0.94	2.07	2.79	3.04	5.21	3.72	4.31	5.73	3.82	2.2	0.78	3.46	0.7	0.17	2.1	0.23	0.78	1.39	1.13	111	28	55	38	36	37	72	95	97	157	135	151	178	122	84	27	124	24	6	71	8	30	56	39	LG2
PARG05856	6	5.67	5.68	7.27	10.28	8.82	14.62	10.83	11.78	22.08	10.54	15.22	4.91	5.92	5.33	7.69	6.61	8.07	7.5	9.86	24.88	7.45	11.26	9.53	503	376	385	503	751	627	920	668	679	1204	692	964	276	342	367	482	428	504	469	604	1532	521	821	594	LG2
PARG05866	2.92	2.37	2.8	2.53	4.15	3.36	5.68	7.49	7.84	8.53	5.86	5.14	5.85	3.67	0.98	2.17	2.73	1.79	3.86	4.25	6.69	2.46	6.78	6.95	1272	817	988	908	1577	1242	1857	2401	2348	2417	2001	1691	1709	1101	351	706	920	582	1254	1351	2140	896	2568	2252	LG2
PARG05873	0.98	0.71	1.02	3.41	5.27	4.38	0.85	1.33	1.28	4.18	1.77	0.97	0.98	0.49	0.66	2.66	3.79	2.8	1.61	0.69	0.56	0.88	0.5	0.81	52	30	44	150	245	198	34	52	47	145	74	39	35	18	29	106	156	111	64	27	22	39	23	32	LG2
PARG05880	5.4	7.79	7.7	4.56	3.28	3.91	5.45	2.62	3.18	2.11	4.71	3.36	4.33	6.48	6.24	4.62	3.81	4.74	4.92	4.69	3.28	3.59	4.16	4.9	897	1023	1034	625	475	550	679	320	363	228	612	421	482	741	851	573	489	586	610	569	400	498	600	605	LG2
PARG05881	1.25	1.31	1.58	0.64	0.45	0.54	0.83	0.59	0.97	0.56	0.56	0.52	0.95	0.92	1.35	0.75	0.58	0.73	1.27	1.07	0.69	0.84	0.7	1.3	301	249	308	126	95	110	149	105	160	87	105	95	153	152	266	134	107	130	228	188	121	168	147	233	LG2
PARG05891	7.04	3.09	7.14	7.61	22.09	15.05	8.85	19.28	10.13	14.32	8.1	6.29	24.74	6.15	3.27	4.44	5.88	2.15	8.68	8.91	4.96	2.35	6.15	10.61	725	252	595	647	1981	1314	684	1460	717	959	653	489	1708	436	277	342	468	165	667	670	375	202	551	812	LG2
PARG05896	8.23	6.81	9.06	21.48	53.67	38.01	11.66	14.14	9.68	32.77	14.71	9.9	9.93	4.78	4.19	28.22	47.45	34.66	10.93	15.36	9.78	8.52	12.47	18.31	110	72	98	237	625	431	117	139	89	285	154	100	89	44	46	282	490	345	109	150	96	95	145	182	LG2
PARG05898	0.61	0.34	0.35	0.9	1.27	1.08	1.17	1.56	0.89	0.9	1.27	0.73	0.56	0.34	0.44	0.99	0.8	0.68	0.72	1.32	0.96	0.36	0.89	0.74	39	17	18	47	70	58	56	73	39	37	63	35	24	15	23	47	39	32	34	61	45	19	49	35	LG2
PARG05929	0.58	0.4	0.41	0.53	1.55	1.06	1.03	1.79	1.74	2.15	0.86	0.71	1.01	0.46	0.46	0.63	0.26	0.44	0.8	0.73	0.75	0.75	0.85	0.91	37	20	21	28	86	57	49	84	76	89	43	34	43	20	24	30	13	21	38	34	35	40	47	43	LG2
PARG05983	9.7	9.69	4.79	2.93	4.21	3.6	8.66	7.89	4.04	4.95	7.14	2.38	0.51	4.21	5.31	6.01	3.34	2.59	8.23	4.9	3.92	9.11	6.06	8.29	458	362	183	114	173	144	307	274	131	152	264	85	16	137	206	212	122	91	290	169	136	359	249	291	LG2
PARG05999	0.42	0.24	0.63	0.53	1.59	1.08	1.72	1.52	2.49	3.33	0.66	0.3	0.14	0	0.14	0.79	0.15	0.54	0.66	1.22	1.5	0.89	0.11	0.72	22	10	27	23	73	48	68	59	90	114	27	12	5	0	6	31	6	21	26	47	58	39	5	28	LG2
PARG06007	2.33	3.12	2.84	2.98	1.21	2.07	1.2	0.95	1.64	0.83	1.49	1.16	1.63	1.9	2.54	2.14	1.94	2.73	2.18	2.02	2.29	1.99	1.64	1.52	281	298	278	297	127	212	109	84	136	65	141	106	132	158	252	193	181	246	197	178	203	201	172	137	LG2
PARG06021	6.2	6.4	7.46	10.27	20	15.28	11.53	18.67	21.74	8.86	8.69	11.33	34.67	9.92	7.09	8.79	13.12	9.73	7.6	9.42	5.83	2.45	12.37	11.8	527	431	513	721	1482	1102	736	1168	1271	490	579	728	1977	581	496	559	862	616	482	585	364	174	915	746	LG2
PARG06032	0.27	0.29	0.21	0.35	0.49	0.43	0.79	0.68	1.04	0.27	0.87	0.35	0.41	0.28	0.17	0.42	0.4	0.7	0.68	0.61	0.37	0.19	0.52	0.75	43	37	27	47	68	58	95	80	115	28	110	43	44	31	22	50	49	84	82	72	44	25	72	90	LG2
PARG06041	13.48	7.31	10.15	15.72	27.47	21.75	23.58	47.37	42.27	25.64	28.19	27.56	33.77	15.01	4.58	8.19	17.34	4.28	10.63	21.71	21.23	4.55	24.25	9.68	1817	780	1107	1749	3227	2488	2387	4698	3918	2249	2977	2807	3053	1394	508	826	1806	430	1069	2138	2103	512	2843	970	LG2
PARG06042	0.34	0.53	0.31	0.96	0.43	0.7	2.78	3.96	3.83	3.49	5.84	4.28	4.41	10.28	0.76	0.08	1.07	0	0.25	1.11	1.38	0.17	3.22	4.12	22	27	16	51	24	38	134	187	169	146	294	208	190	455	40	4	53	0	12	52	65	9	180	197	LG2
PARG06046	1.5	0.98	0.91	2.23	2.04	2.13	2.36	1.99	1.45	2.65	2.06	2.99	3.13	3.03	2.61	2.21	3.61	2.39	1.7	1.93	6.06	1.82	2.14	2.04	126	65	62	155	150	152	149	123	84	145	136	190	177	176	181	139	235	150	107	119	375	128	157	128	LG2
PARG06053	25.3	19.79	40.39	61.33	89.14	75.61	83.69	61.25	133.26	89.47	65.41	58.76	41.39	25.38	20.78	57.15	69.33	72.05	62.06	56.67	38.05	27.04	31.83	38.94	1029	637	1329	2059	3159	2609	2556	1833	3727	2368	2084	1806	1129	711	695	1738	2179	2183	1884	1684	1137	918	1126	1178	LG2
PARG06059	44.39	56.49	50.22	44.87	28.64	36.53	26.22	18.44	24.81	28.34	42.54	39.28	43.15	47.26	66.18	42.08	40.09	46.32	43.84	47.74	45.86	58	50.28	42.77	2631	2650	2408	2195	1479	1837	1167	804	1011	1093	1975	1759	1715	1929	3225	1865	1836	2045	1939	2067	1997	2869	2592	1885	LG2
PARG06067	1	1.23	0.99	2.1	2.99	2.56	2.87	2.93	3.87	2.53	2.62	3	0.69	0.93	0.73	2	3.48	2.7	3.49	3.17	3.49	1.71	3.25	2.99	69	67	55	119	179	149	148	148	183	113	141	156	32	44	41	103	185	138	179	159	176	98	194	153	LG2
PARG06072	3.85	2.71	5.33	11.01	27.35	19.4	4.69	6.88	4.03	16.71	6.57	5.55	4.47	1.88	3.15	16	23.14	15.96	5.53	6.01	5.87	3.06	5.1	7.76	190	106	213	449	1177	813	174	250	137	537	254	207	148	64	128	591	883	587	204	217	213	126	219	285	LG2
PARG06073	1.14	0.92	1.65	4.31	7.04	5.7	1.18	2.3	1.03	4.53	1.98	0.99	1.41	0.69	0.84	3.24	6.16	4.12	1.16	0.94	0.96	0.99	0.54	1.24	58	37	68	181	312	246	45	86	36	150	79	38	48	24	35	123	242	156	44	35	36	42	24	47	LG2
PARG06079	12.88	11.17	15.26	19.34	31.2	25.43	22.07	33.7	28.29	16.63	23.52	12.06	23.19	11.98	11.53	19	21.36	17.72	16.18	18.7	15.25	9.65	8.59	13.88	1746	1198	1673	2164	3685	2924	2246	3360	2636	1467	2497	1235	2108	1118	1285	1925	2237	1789	1637	1852	1519	1092	1013	1399	LG2
PARG06087	1.14	1.41	1.05	0.49	0.61	0.55	1.13	1.62	1.14	0.92	1.36	0.91	0.78	2.01	0.5	0.35	0.5	0.46	0.95	1.6	1.03	0.95	2.31	1.48	184	181	138	65	86	76	138	193	127	97	173	111	85	224	67	43	63	55	115	189	123	129	326	178	LG2
PARG06089	2.97	5.03	4.16	5.11	5.18	5.14	9.49	9	6.08	6.03	11.36	8.61	2.62	11.92	1.09	1.79	7.57	1.99	2.4	4.92	4.66	1.85	9.87	3.69	262	351	297	372	398	385	629	584	369	346	785	574	155	724	79	118	516	131	158	317	302	136	757	242	LG2
PARG06093	13.81	20.61	15.21	28.64	12.2	20.2	19.59	16.44	22.77	27.13	49.38	29.56	27.04	13.76	25.45	27.39	28.29	18.82	24.66	39.62	25.1	30.34	15.33	27.68	1064	1257	948	1821	819	1320	1133	932	1206	1360	2980	1721	1397	730	1612	1578	1684	1080	1418	2230	1421	1951	1027	1586	LG2
PARG06109	4.63	7.32	4.44	0.94	2.95	1.98	9.9	8.88	5.79	10.08	9.33	1.78	2.39	4.07	4.61	7.37	2.44	3.14	9.08	5.5	1.34	9.67	7.87	7.11	358	448	278	60	199	130	575	505	308	507	565	104	124	217	293	426	146	181	524	311	76	624	529	409	LG2
PARG06114	18.98	21.45	20.68	8.96	10.48	9.75	14.64	17.96	14.35	31.57	22.48	21.83	16.16	23.57	11.1	12.2	13.4	8.61	12.38	20.39	21.88	16.52	27.53	22.66	1602	1433	1412	624	771	698	928	1115	833	1734	1486	1392	915	1370	770	770	874	541	780	1257	1357	1164	2021	1422	LG2
PARG06120	0.96	0.57	1.73	3.96	7.94	6.01	1.21	1.65	1.12	5.16	1.87	1.13	0.99	0.7	0.5	4.3	5.32	3.3	1.53	1.94	0.85	0.75	1.18	2.38	106	50	154	360	762	561	100	134	85	370	161	94	73	53	45	354	453	271	126	156	69	69	113	195	LG2
PARG06125	7.01	10.73	8.87	3.02	3.63	3.34	3.88	5.33	2.89	2.93	1.65	1.74	7.56	6.02	12.2	3.34	3.3	2.14	3.64	3.64	2.9	5.88	6.86	7.46	250	303	256	89	113	101	104	140	71	68	46	47	181	148	358	89	91	57	97	95	76	175	213	198	LG2
PARG06141	0.41	0.45	0.39	0.89	0.69	0.78	1.48	1.15	3.13	0.35	1.41	1.04	0.17	0.16	0.27	0.66	0.64	1.29	1.29	0.57	0.49	0.53	0.62	0.64	91	78	69	161	132	146	245	186	473	50	243	173	25	25	49	109	109	212	212	92	80	97	118	104	LG2
PARG06146	12.38	9.43	24.8	19.1	66.39	43.38	175.49	145.99	266.74	494.41	217.03	391.58	4.66	28.25	2.48	12.03	49.19	11.35	22.29	39.79	89.31	39.39	134.08	45.15	1495	901	2422	1903	6983	4443	15908	12966	22141	38835	20523	35720	377	2349	246	1086	4588	1021	2008	3509	7921	3969	14078	4053	LG2
PARG06148	15.2	5.37	3.43	0.76	0.92	0.84	2.86	3.58	1.24	3.92	3.08	4.91	10.46	8.76	8.86	2.45	3.41	1.8	4.79	12.54	4.38	4.61	11.2	15.81	340	95	62	14	18	16	48	59	19	57	54	83	157	135	163	41	59	30	80	205	72	86	218	263	LG2
PARG06158	1.69	1.71	1.9	2.96	5.17	4.1	3.34	4.04	3.03	4.74	2.83	2.85	4.28	2.33	1.42	1.51	2.82	2.07	2.4	2.4	1.77	2.13	2.61	3.96	127	102	116	184	339	262	189	224	157	232	167	162	216	121	88	85	164	116	135	132	98	134	171	222	LG2
PARG06161	0.28	0.19	0.23	0.5	0.25	0.37	0.73	0.19	0.03	0.59	0.6	1	0	0.2	0.11	0.2	0.19	0.25	0.46	0.28	0.25	0.29	0.23	0.15	31	16	20	45	24	34	60	15	2	42	51	82	0	15	10	16	16	20	37	22	20	26	22	12	LG2
PARG06193	0.24	0.08	0.18	0.57	1.07	0.81	0.22	0.14	0.47	0.41	0.47	0.19	0.33	0	0.1	0.73	1.5	0.82	0.3	0.03	0.3	0.27	0.26	0.35	12	3	7	23	46	34	8	5	16	13	18	7	11	0	4	27	57	30	11	1	11	11	11	13	LG2
PARG06197	3.08	2.29	2.98	1.31	1.38	1.35	1.19	3.02	2.27	4.75	2.4	3.59	1.95	1.78	0.49	2.96	1.55	2.38	2.94	1.88	2.16	4.26	2.82	6.03	231	136	181	81	90	86	67	167	117	232	141	204	98	92	30	166	90	133	165	103	119	267	184	337	LG2
PARG06198	4.15	4.81	4.34	4.16	6.18	5.19	5.53	9.58	16.03	4.16	4.02	5.43	14.99	6.82	2.79	5.57	2.66	3.8	4.93	4.95	5.43	2.55	10.42	7.13	351	322	297	290	455	372	351	596	932	229	266	347	850	397	194	352	174	239	311	306	337	180	766	448	LG2
PARG06199	0.8	0.74	1.35	1.07	2.22	1.68	3.52	9.98	13.86	1.35	2.95	4.72	6.07	0.79	0.36	2.25	1.25	1.52	2.14	1.49	2.17	0.8	10.91	2.09	19	14	26	21	46	34	63	175	227	21	55	85	97	13	7	40	23	27	38	26	38	16	226	37	LG2
PARG06203	0.28	0.21	0.15	0.22	0.43	0.33	0.48	0.89	0.74	0.41	0.63	0.52	0.6	0.96	0.26	0.35	0.26	0.27	0.48	0.31	0.09	0.25	0.4	0.47	38	23	16	25	51	38	49	89	69	36	67	53	54	89	29	35	27	27	48	31	9	28	47	47	LG2
PARG06210	5.74	5.42	5.66	7.01	10.93	9.03	9.11	10.58	16.14	12.82	9.41	10.15	7.06	6.09	5.19	5.92	6.93	7.89	7.19	6.93	7.12	6.47	7.42	10.03	724	541	578	730	1201	966	863	982	1400	1052	930	967	597	529	538	558	675	741	677	639	660	681	814	941	LG2
PARG06231	13.58	11.07	15.66	12.09	27.18	19.84	21.35	42.61	23.37	22.85	16.84	9.77	17.69	11.44	6.02	11.05	10.96	8.77	13.47	17.29	16.19	10	15.71	18.39	1361	878	1270	1000	2374	1687	1607	3142	1611	1490	1322	740	1189	790	496	828	849	655	1008	1266	1192	837	1370	1371	LG2
PARG06237	32.56	48.13	44.98	24.58	58.52	42.01	94.71	72.87	73.15	59.05	44.19	23.79	6.22	24.41	27.98	60.23	40	36.16	90.07	98.84	57.26	70.76	50.42	58.8	1788	2092	1998	1114	2800	1957	3905	2944	2762	2110	1901	987	229	923	1263	2473	1697	1479	3691	3965	2310	3243	2408	2401	LG2
PARG06242	30.31	20.01	32.14	54.24	72.58	63.65	111.68	98.53	192.44	39.82	93.59	85.61	98.95	36.12	31.08	73.97	63.63	128.26	92.6	59.19	40.29	36.9	55.68	68.07	3314	1732	2843	4895	6914	5904	9169	7926	14468	2833	8016	7073	7256	2720	2794	6047	5376	10446	7556	4728	3237	3367	5295	5535	LG2
PARG06249	0.02	0.03	0.09	0.03	2.15	1.12	1.78	1.27	6.19	1.62	0.03	0.31	0.07	0.03	0	0.09	0.03	0	0.06	0.16	1.11	0.17	0.05	0.22	2	2	6	2	160	81	114	80	364	90	2	20	4	2	0	6	2	0	4	10	70	12	4	14	LG2
PARG06267	5.02	3.15	5.14	2.81	11.75	7.41	10.68	12.44	12.63	19.54	10.26	8.51	3.44	5.69	1.97	3.33	4.71	3.33	4.45	6.58	14.17	5.08	6.44	8.5	554	275	459	256	1131	694	886	1011	959	1404	888	710	255	433	179	275	402	274	367	531	1150	468	619	698	LG2
PARG06281	9.09	6.13	10.87	22.27	50.51	36.77	8.83	12.12	8.64	32.13	13.26	8.94	9.06	3.9	4.48	30.34	44.7	26.51	11.59	11.35	9	7.93	8.94	17.57	1701	908	1645	3439	8234	5836	1240	1669	1112	3912	1944	1264	1137	503	689	4245	6463	3694	1619	1551	1237	1239	1455	2445	LG2
PARG06302	0.49	0.71	0.58	1.13	0.19	0.66	0	0.06	0.14	0.14	0.15	0.12	0.03	0.48	0.8	0.41	0.7	0.31	0	0.22	0.19	0.25	0.16	0.54	21	24	20	40	7	24	0	2	4	4	5	4	1	14	28	13	23	10	0	7	6	9	6	17	LG2
PARG06312	3.95	3.08	5.42	1.42	14	7.88	27.11	20.63	41.92	51.01	14.21	12.47	0.21	1.21	1.54	1.59	3.18	1.65	3.93	7.39	6.29	8.25	5.57	6.43	199	123	221	59	615	337	1026	765	1453	1673	561	475	7	42	64	60	124	62	148	272	233	347	244	241	LG2
PARG06318	65.21	80.29	81.07	78.04	44.39	60.75	38.06	25.31	41.76	42.68	43.88	53.16	37.57	57.14	79.44	72.87	63.12	65.84	60.64	41.64	41.08	58.37	41.36	41.05	2409	2348	2423	2380	1429	1904	1056	688	1061	1026	1270	1484	931	1454	2413	2013	1802	1812	1672	1124	1115	1800	1329	1128	LG2
PARG06342	0.9	0.5	0.59	0.75	0.82	0.78	1.1	1.75	2.33	1.09	1.34	1.2	0.75	1.41	0.32	0.44	0.43	0.27	0.28	0.72	0.67	0.51	2.08	0.94	122	54	65	84	97	90	112	175	218	96	143	123	68	132	36	45	45	27	28	72	67	58	246	95	LG2
PARG06344	19.92	18.01	19.48	22.91	35.02	29.14	30.43	40.48	41.59	29.8	36.83	32.59	26.32	16.97	17.67	26.03	34.65	32.28	26.55	27.12	24.61	18.75	26.27	28.29	1660	1188	1313	1576	2543	2060	1904	2482	2383	1616	2404	2052	1471	974	1211	1622	2231	2004	1651	1651	1507	1304	1904	1753	LG2
PARG06357	6.62	4.31	7.03	17.62	27.33	22.61	13.22	15.18	18.53	10.6	9.84	5.14	15.87	6.57	7.87	19.98	17.8	17.35	9.9	9.97	11.33	7.37	7.24	7.88	496	256	426	1090	1785	1438	744	837	955	517	578	291	798	339	485	1120	1031	969	554	546	624	461	472	439	LG2
PARG06362	225.46	375.32	356.5	180.58	161.82	170.95	145.08	116.2	135.98	157.91	207.28	188.91	23.14	237.46	236.87	218.62	176.89	172.1	161.89	198.56	118.27	207.76	145.09	172.87	23056	30380	29493	15244	14419	14832	11141	8743	9562	10508	16605	14599	1587	16725	19917	16717	13978	13110	12356	14835	8887	17734	12905	13147	LG2
PARG06367	10.01	14.05	14.76	11.67	8.34	9.96	6.44	6.96	5.42	5.37	5.24	5.25	16.72	15.39	26.81	15.63	12.86	12.9	8.41	5.1	4.98	9.81	3.61	4.67	424	471	506	408	308	358	205	217	158	148	174	168	475	449	934	495	421	407	266	158	155	347	133	147	LG2
PARG06386	0.86	0.56	0.69	1.23	1.73	1.49	1.21	1.19	0.54	1.03	0.78	1.12	0.14	2.1	0.87	1.09	1.28	2.08	1.52	1.05	1.92	1.46	1.9	0.93	72	37	47	85	126	106	76	73	31	56	51	71	8	121	60	68	83	130	95	64	118	102	138	58	LG2
PARG06428	1.16	2.6	0.41	1.32	1.21	1.26	7.68	6.62	6.37	7.7	11.61	8.66	1.47	3.91	0.17	0.09	3.94	0.28	0.21	3.71	1.89	0.65	7.36	0.76	66	117	19	62	60	61	328	277	249	285	517	372	56	153	8	4	173	12	9	154	79	31	364	32	LG2
PARG06453	1.08	0.41	0.83	0.87	2.61	1.76	2.3	2.82	3.1	2.18	1.33	1.03	1.57	0.78	0.38	1.39	1.29	1.01	0.77	0.9	1.53	0.76	1.1	1.35	259	78	162	173	548	360	415	500	513	341	251	187	253	129	75	251	240	182	139	159	270	153	230	241	LG2
PARG06455	11.18	6.57	12.8	13.45	32.29	23.14	11.43	27.57	23.2	18.78	14.27	12.4	24.1	11.96	7.14	9.27	10.05	5.34	10.25	17.45	11.11	5.59	16.18	18.12	1211	563	1122	1203	3048	2126	930	2197	1728	1324	1211	1015	1751	892	636	751	841	431	829	1381	884	505	1524	1460	LG2
PARG06465	11.02	16.12	7.46	1.69	5.8	3.8	15.69	26.33	8.88	18.73	17.14	2.3	4.13	8.27	16.72	12.54	3.52	3.75	14.68	8.95	1.06	16.06	12.83	11.87	482	558	264	61	221	141	515	847	267	533	587	76	121	249	601	410	119	122	479	286	34	586	488	386	LG2
PARG06466	2.28	1.11	2.59	6.87	15.36	11.21	2.08	2.84	2.27	7.72	3.06	3.07	1.47	0.44	1.9	6.82	11.37	6.79	2.7	2.71	2.12	1.09	1.14	3.38	60	23	55	149	352	250	41	55	41	132	63	61	26	8	41	134	231	133	53	52	41	24	26	66	LG2
PARG06467	1.86	0.97	0.88	1.46	1.81	1.65	1.64	8.27	5.4	3.69	4.78	6.11	17.05	3.93	2.15	2.99	1.8	1.21	1.74	2.16	2.67	2.35	17.81	12.91	165	68	63	107	140	124	109	539	329	213	332	409	1013	240	157	198	123	80	115	140	174	174	1373	851	LG2
PARG06470	5.62	6.69	6.2	2.43	2.1	2.26	3.69	3.61	3.04	4.92	4.85	5.82	2	6.68	4.53	3.21	3.16	2.62	5.43	3.48	3.31	6.13	6.25	6.17	503	474	449	180	164	172	248	238	187	287	340	394	120	412	334	215	219	175	363	228	218	458	487	411	LG2
PARG06481	2.48	0.99	1.16	1.84	3.36	2.62	4.33	8.25	10.91	7.62	9.76	9.81	5.39	4.78	0.86	1.41	3.46	1.11	1.05	3.24	2.94	1.56	8.76	5.21	225	71	85	138	266	202	295	551	681	450	694	673	328	299	64	96	243	75	71	215	196	118	692	352	LG2
PARG06483	5.66	4.29	4	1.11	2.18	1.65	3.2	3.08	2.04	1.16	2.44	2.05	4.93	3.62	3.87	2.64	2.58	2.21	4.4	6.18	4.41	5.17	12.85	23.24	557	334	318	90	187	138	236	223	138	74	188	152	325	245	313	194	196	162	323	444	319	424	1099	1700	LG2
PARG06485	6.46	6.96	6.22	5.69	3.45	4.54	3.71	2.6	2.82	3.16	4.84	4.89	0.71	5.67	5.9	4.52	4.12	5.45	4.72	4.2	5.19	5.39	4.73	4.32	503	429	392	366	234	300	217	149	151	160	295	288	37	304	378	263	248	316	274	239	297	350	320	250	LG2
PARG06487	5.09	5.38	3.59	0.95	1.32	1.14	4.89	3.47	1.75	2.5	2.77	1.01	0.05	1.11	2.11	5.25	1.28	1.45	5.31	5.85	4.4	6.98	5.42	5.35	279	233	159	43	63	53	201	140	66	89	119	42	2	42	95	215	54	59	217	234	177	319	258	218	LG2
PARG06507	0.35	0.17	0.38	1.01	1.35	1.18	1.43	1.25	2.32	0.97	1.06	1.24	0.26	0.32	0.27	0.88	0.51	0.73	1.11	0.69	0.57	0.68	0.93	0.44	16	6	14	38	54	46	49	42	73	29	38	43	8	10	10	30	18	25	38	23	19	26	37	15	LG2
PARG06509	9.66	9.52	8.96	12.63	25.65	19.32	16.51	11.79	8.76	19.47	18.53	16.82	4.22	7.44	5.77	16.77	20.59	13.05	13.47	12.01	12.38	12.62	15.37	14.11	990	772	743	1068	2290	1679	1270	889	617	1298	1487	1302	290	525	486	1285	1630	996	1030	899	932	1079	1370	1075	LG2
PARG06529	55.18	77.94	91.98	101.06	143.93	123.08	132.11	216.25	205.49	106.09	142.15	84.29	102.67	73.51	65.7	125.04	149	121.46	115.04	123.29	128.49	80.77	86.82	101.3	3142	3513	4237	4750	7141	5946	5649	9060	8046	3931	6341	3627	3921	2883	3076	5324	6556	5152	4889	5129	5376	3839	4300	4290	LG2
PARG06539	4.13	7.7	7.13	3.09	1.74	2.4	2.25	1.79	2.04	1.48	3.03	3.87	3.07	4.71	5.37	3.57	3.19	3.15	3.85	3.19	1.55	4.72	2.35	4.62	1398	2063	1953	864	513	688	571	447	476	325	804	990	696	1098	1496	904	834	795	973	788	386	1333	691	1164	LG2
PARG06548	2.56	1.81	2.22	0.66	1.01	0.86	1.95	1.66	2.35	1.87	2.99	2.34	0.73	1.42	2.11	2.97	1.5	2.09	3.22	1.46	2.07	3.32	1.61	1.8	84	47	59	18	29	24	48	40	53	40	77	58	16	32	57	73	38	51	79	35	50	91	46	44	LG2
PARG06549	1.95	1.67	1.2	2.62	2.45	2.54	2.97	2.65	4.49	2.43	2.53	3.64	1.56	1.96	1.5	3.25	3.76	4	3.25	5.68	6.32	3.42	4.56	3.26	127	86	63	141	139	140	145	127	201	103	129	179	68	88	80	158	189	194	158	270	302	186	258	158	LG2
PARG06575	0.23	0	0.4	0.83	3.05	1.95	0.55	1	0.4	0.42	0.12	0.24	0.41	0.27	0	0.49	0.24	0.12	2.09	1.76	1.56	0.11	0.21	0.99	5	0	7	15	58	36	9	16	6	6	2	4	6	4	0	8	4	2	34	28	25	2	4	16	LG2
PARG06588	32.61	40.3	32.08	24.68	31.53	28.2	95.62	43.46	47.25	106.67	114.51	84.42	16.59	36.53	31.37	24.31	50.15	23.6	25.53	24.07	18.61	34.82	87.41	26.27	818	800	651	511	689	600	1801	802	815	1741	2250	1600	279	631	647	456	972	441	478	441	343	729	1907	490	LG2
PARG06589	87.36	107.61	64.7	69.37	81.45	75.6	217.4	185.27	141.11	302.52	260.22	169.26	90.67	145.96	71.1	62.84	135.75	61.61	54.24	82.86	83.73	84.51	330.16	84.63	1599	1559	958	1048	1299	1174	2988	2495	1776	3603	3731	2341	1113	1840	1070	860	1920	840	741	1108	1126	1291	5256	1152	LG2
PARG06597	14.55	15.3	12.82	12.66	10.31	11.45	8.12	5.44	5.61	9.93	7.86	11.24	5.78	12.34	11.98	12.7	11.1	13.03	9.92	10.76	12.1	14.43	14.26	14.1	1391	1158	992	999	859	929	583	383	369	618	589	812	371	813	942	908	820	928	708	752	850	1152	1186	1003	LG2
PARG06598	3.68	3.65	2.16	5.19	15.6	10.52	5.71	7.22	15.19	6.95	4.51	3.47	16.88	10.72	1.84	5.31	6.08	0.94	7.66	6.75	5.28	1.5	5.5	5.92	126	99	60	147	466	306	147	182	358	155	121	90	388	253	52	136	161	24	196	169	133	43	164	151	LG2
PARG06599	0.78	0.53	1.04	0.86	2.72	1.81	1.63	1.93	3.6	4.74	1.17	2.32	0.9	0.42	0.39	0.88	0.99	1.07	1.26	1.07	1.57	1.54	0.77	1.38	72	39	78	66	219	142	113	131	229	285	85	162	56	27	30	61	71	74	87	72	107	119	62	95	LG2
PARG06628	20.56	18.56	29.88	41.74	72.98	57.78	89.79	131.15	160.5	45.65	59.66	70.7	172.1	31.56	31.47	41.41	55.06	50.82	39.22	40.61	28.33	18.57	40.93	72.79	1877	1341	2206	3145	5804	4474	6154	8807	10073	2711	4266	4876	10535	1984	2362	2826	3883	3455	2672	2708	1900	1415	3249	4941	LG2
PARG06644	4.61	3.31	5.19	4.64	9.94	7.36	8.39	10.57	7.02	9.31	6.24	3.44	9.48	5.1	3.28	3.19	4.08	3.2	4.47	4.43	2.44	2.84	4.67	5.82	494	281	450	411	929	670	676	834	518	650	524	279	682	377	289	256	338	256	358	347	192	254	436	464	LG2
PARG06648	2.25	2.6	1.71	1.71	4.28	3.03	4.46	6.95	4.44	5.24	3.86	2	7.34	5.28	0.39	1.63	2.83	1.73	1.34	2.6	4.29	1.81	3.07	4.02	70	64	43	44	116	80	104	159	95	106	94	47	153	113	10	38	68	40	31	59	98	47	83	93	LG2
PARG06649	2.33	1.51	1.27	0.96	4.9	2.95	5.83	7.04	4.22	8.22	4.43	4.07	7.8	4.13	1.04	3.5	2.36	1.6	1.75	2.57	4.34	1.91	3.47	5.43	41	21	18	14	75	44	77	91	51	94	61	54	92	50	15	46	32	21	23	33	56	28	53	71	LG2
PARG06661	93.85	102.22	169.05	146.98	295.58	223.28	232.9	404.2	323.44	217.97	155.21	137.89	447.44	185.96	95.35	112.19	150.54	104.22	155.07	157.28	145.68	61.96	119.24	258.02	7907	6817	11522	10222	21699	15960	14735	25056	18738	11950	10244	8779	25283	10791	6605	7068	9801	6541	9751	9681	9018	4357	8738	16167	LG2
PARG06667	16.04	15.23	8.51	3.8	2.97	3.36	2.32	3.8	4.18	5.8	4.31	3.84	19.15	15.47	18.38	7.55	5.73	5.56	5.76	18.05	14.4	9.35	11.19	19.47	608	457	261	119	98	108	66	106	109	143	128	110	487	404	573	214	168	157	163	500	401	296	369	549	LG2
PARG06678	67.8	88.75	91.87	33.37	27.74	30.48	22.13	38.05	21.94	30.92	26.97	29.21	302.73	130.25	195.08	34.93	39.75	27.01	27.75	23.78	24.61	47.36	32.54	27.13	5834	6044	6395	2370	2080	2225	1430	2409	1298	1731	1818	1899	17470	7719	13801	2247	2643	1731	1782	1495	1556	3401	2435	1736	LG2
PARG06684	3.09	2.87	5.5	6.84	24.39	15.83	13.65	21.81	34.67	42.74	18.92	16.11	0.42	3.25	0.96	7.17	12.36	10.5	9.89	13.72	23.73	10.69	13.59	12.17	98	72	141	179	674	426	325	509	756	882	470	386	9	71	25	170	303	248	234	318	553	283	375	287	LG2
PARG06685	35.16	30.04	33.23	48.97	63.9	56.64	56.87	53.84	79.61	69.47	57.15	66.19	37.48	32.24	32.82	48.41	58.12	53.94	48.22	46.76	57.48	39.98	47.03	46.42	2038	1378	1558	2343	3227	2785	2475	2296	3173	2620	2595	2899	1457	1287	1564	2098	2603	2329	2086	1980	2448	1934	2371	2001	LG2
PARG06686	26.62	24.47	27.03	32.35	54.4	43.67	54.46	53.41	72.94	89.28	49.57	67.87	23.16	23.4	19.75	30.49	36.77	35.71	34.62	39.74	51.77	34.21	39.79	42.71	1883	1370	1547	1889	3353	2621	2893	2780	3548	4110	2747	3628	1099	1140	1149	1613	2010	1882	1828	2054	2691	2020	2448	2247	LG2
PARG06712	0.98	0.22	0.09	0.03	0.04	0.03	0.26	0.35	0.33	0.43	0.48	0.97	0.63	0.6	0.2	0.09	0.24	0.12	0.26	0.49	0.04	0.16	0.75	1.32	91	16	7	2	3	2	18	24	21	26	35	68	39	38	15	6	17	8	18	33	3	12	60	91	LG2
PARG06722	29.32	32.88	31.68	39.93	21.31	30.36	15.5	8.21	13.72	16.74	20.58	25.13	18.17	26	38.22	36.13	37.27	36.37	27.9	20.68	27.54	27.35	25.25	24.67	1184	1051	1035	1331	750	1040	470	244	381	440	651	767	492	723	1269	1091	1163	1094	841	610	817	922	887	741	LG2
PARG06740	3.34	6.52	7.6	1.98	1.28	1.63	1.69	2.76	2.37	1.1	5.71	2.92	48	7.05	12.65	1.93	3.86	2.39	1.4	1.38	0.7	1.24	1.42	4.06	572	884	1053	280	191	236	217	348	279	123	765	378	5510	831	1780	247	511	305	179	173	88	177	211	517	LG2
PARG06742	6.49	6.81	8.29	9.85	14.48	12.23	16.05	11.81	20.38	25.27	13.57	10.23	5.09	5.44	5.9	8.69	9.49	9.51	8.48	8.61	15.94	8.57	10.43	8.56	781	649	807	979	1519	1249	1451	1046	1687	1979	1280	931	411	451	584	782	883	853	762	757	1410	861	1092	766	LG2
PARG06746	0.55	0.22	0.28	0.23	0.25	0.25	0.66	0.99	1.65	0.35	0.73	0.51	8.12	0.44	0.9	0.63	0.61	0.19	0.15	0.09	0.31	0.16	0.76	0.38	58	18	24	20	23	22	52	77	120	24	60	41	574	32	78	50	50	15	12	7	24	14	70	30	LG2
PARG06768	0	0	0.02	0.15	0.11	0.13	0.16	0.25	0.29	0	0.18	0.08	0	0.04	0	0.1	0.04	0	0.06	0.08	0.21	0.11	0.04	0	0	0	1	8	6	7	8	12	13	0	9	4	0	2	0	5	2	0	3	4	10	6	2	0	LG2
PARG06772	7.73	6.27	5.2	33.51	37.19	35.41	78.31	54.07	148.32	13.83	51.66	61.82	17.45	14.02	8.09	35.71	31.09	89.07	42.97	28.75	15.35	18.9	33.23	39.83	461	296	251	1650	1933	1792	3508	2373	6084	537	2414	2787	698	576	397	1593	1433	3958	1913	1253	673	941	1724	1767	LG2
PARG06799	1.3	1.13	2.27	0.35	0.39	0.37	1.82	1.37	3.03	4.51	5.3	6.85	1.91	2.83	0.44	0.15	0.52	0.12	1.53	0.8	0.52	2.93	2.89	2.59	58	40	82	13	15	14	61	45	93	131	185	231	57	87	16	5	18	4	51	26	17	109	112	86	LG2
PARG06800	138.77	85.98	159.52	124.97	314.68	222.39	218.09	334.33	340.25	470.49	162.62	159.02	215.22	137.62	56.56	107.03	121.88	80.18	123.7	172.77	197.15	115.32	132	176.98	8218	4030	7642	6109	16237	11173	9698	14567	13855	18130	7544	7116	8548	5613	2754	4739	5577	3537	5467	7475	8578	5700	6799	7794	LG2
PARG06816	14.97	10.4	13.07	18.21	34.98	26.82	23.29	34.78	31	25.41	16.97	16.41	41.97	14.43	10.29	15.05	17.04	12.28	16.65	20.3	16.37	9.03	14.58	17.12	2082	1145	1470	2090	4238	3164	2432	3559	2964	2299	1849	1724	3914	1382	1177	1565	1831	1272	1728	2062	1673	1048	1763	1771	LG2
PARG06832	0.71	1.17	1.18	0.39	0.28	0.34	0.26	0.22	0.18	0.73	0.87	0.83	3.31	0.97	2.9	0.36	0.76	0.3	1.02	0.44	0.67	3.34	2.33	4.85	69	90	93	31	24	28	19	16	12	46	66	61	216	65	232	26	57	22	74	31	48	271	197	351	LG2
PARG06838	13.33	17.07	23.99	10.74	8.99	9.84	8.83	11	9.32	8.05	7.01	7.95	45.64	20.68	35.54	16.99	14.64	14.21	10.55	7.27	6.78	11.98	7.54	8.42	364	369	530	242	214	228	181	221	175	143	150	164	836	389	798	347	309	289	215	145	136	273	179	171	LG2
PARG06846	29.22	38.99	39.3	34.87	30.73	32.74	16.21	15.47	15.87	30.01	20.37	34.13	11.53	31.02	36.41	36.34	26.55	33.54	33.09	25.48	47.84	32.99	26.02	24.91	1923	2031	2092	1894	1762	1828	801	749	718	1285	1050	1697	509	1406	1970	1788	1350	1644	1625	1225	2313	1812	1489	1219	LG2
PARG06847	128.16	228.96	269.61	109.74	67.2	87.89	79.31	61.73	83.38	89.2	100.26	103.51	125.4	170.4	238.29	126.34	116.27	134.08	123.55	86.76	106.1	119.22	80.85	101.94	11815	16708	20108	8351	5398	6874	5491	4187	5286	5351	7241	7211	7754	10820	18063	8709	8283	9208	8501	5844	7187	9174	6483	6989	LG2
PARG06860	50.25	23.8	49.82	94.1	175.18	135.74	91.65	209.32	125.17	109.85	55.38	51.33	131.02	80.41	20.54	91.32	70.81	34.81	73.97	109.93	73.62	33.4	70.5	71.5	3455	1295	2771	5341	10495	7918	4732	10589	5918	4915	2983	2667	6042	3808	1161	4695	3762	1783	3796	5522	3719	1917	4216	3656	LG2
PARG06877	4.52	6.66	9.21	2.85	3.28	3.06	31.95	20.89	62.52	36.79	92.08	52.43	9.54	4.02	4.94	3.7	3.58	5.16	57.42	20.6	10.75	59.38	47.08	66.17	504	588	831	262	319	290	2677	1715	4796	2671	8047	4420	714	309	453	309	309	429	4781	1679	881	5529	4568	5490	LG2
PARG06878	5.8	5.88	7.56	2.09	1.42	1.76	2.22	3.28	3.34	5.3	3.96	4.56	26.85	5.8	9.26	1.92	1.82	0.89	4.81	1.61	2.03	8.05	4.13	6.57	202	162	213	60	43	52	58	84	80	120	108	120	627	139	265	50	49	23	125	41	52	234	125	170	LG2
PARG06899	0.3	0.36	0.21	0.32	0.23	0.26	2.1	7.14	7.43	0.46	4.65	6.61	4.99	0.99	0.39	0.86	0.67	2.36	0.53	0.68	1.06	0.55	12.83	1.3	24	23	14	21	16	18	127	424	412	24	294	403	270	55	26	52	42	142	32	40	63	37	900	78	LG2
PARG06911	18.93	7.54	19.8	26.29	67.16	47.28	32.09	54.65	47.13	55.74	19.74	19.22	40.49	10.61	5.09	16.65	21.49	12.17	22.63	30.59	28.37	11.07	12.25	21.42	2253	710	1906	2583	6965	4774	2868	4786	3857	4317	1840	1729	3232	870	498	1482	1976	1079	2010	2660	2481	1100	1268	1896	LG2
PARG06917	0.81	0.78	1	1.68	3.85	2.8	1.04	0.68	1.12	2.62	1.87	0.8	1.17	0.47	0.56	2.47	4.23	2.29	1.03	1.26	0.77	0.4	1.46	1.67	63	48	63	108	262	185	61	39	60	133	114	47	61	25	36	144	255	133	60	72	44	26	99	97	LG2
PARG06934	0	0	0.12	1.62	1.67	1.63	2.26	1.14	2.02	0.37	2.11	1.23	0.07	0	0	0.74	1.95	1.06	1.83	1.01	1.11	0.89	0.91	1.64	0	0	4	56	61	58	71	35	58	10	69	39	2	0	0	23	63	33	57	31	34	31	33	51	LG2
PARG06941	8.71	9.84	9.15	12.74	11.86	12.3	12.07	12.65	15.9	18.12	15.9	26.4	8.17	14.09	9.41	11.79	15.08	13.02	10.03	9.23	13.73	11.09	15.66	10.28	1115	998	948	1347	1324	1336	1161	1192	1400	1510	1595	2555	702	1243	991	1129	1492	1242	959	864	1292	1186	1744	979	LG2
PARG06969	1.42	1.4	3.68	2.48	4.64	3.58	5.02	6.76	4.56	6.28	3.46	1.78	8.06	1.32	0.76	1.51	3.36	0.77	1.66	2.5	1.47	0.88	2.34	3.85	156	122	327	225	444	334	414	547	345	449	298	148	594	100	69	124	285	63	136	201	119	81	224	315	LG2
PARG06976	6.91	2.82	4.91	8.3	17.89	13.23	16.96	14.48	26.81	12.6	9.74	10.1	5.27	3.25	1.72	9.59	11.57	16.64	8.56	8.61	12.27	5	6.43	6.89	629	203	362	624	1420	1022	1160	970	1679	747	695	695	322	204	129	653	814	1129	582	573	821	380	509	467	LG2
PARG07003	1.32	0.32	0.85	1.84	6.22	4.1	1.72	3.8	1.34	6.21	1.5	1.29	4.72	1	1.11	0.6	0.67	0.19	2.08	2.9	1.21	0.62	1.19	1.64	115	22	60	132	471	302	112	243	80	351	102	85	275	60	79	39	45	12	135	184	77	45	90	106	LG2
PARG07009	11.1	11.42	14.48	2.53	3.48	3.02	4.93	10.02	8.72	20.37	21.41	22.49	23.47	12.2	11.08	2.19	1.84	1.36	7.25	4.74	3.26	24.29	19.41	12.79	798	650	842	150	218	184	266	530	431	953	1206	1222	1132	604	655	118	102	73	389	249	172	1458	1214	684	LG2
PARG07014	10.92	7.85	14.4	17.56	26.61	22.21	16.13	21.39	25.07	21.56	25.5	23.08	25.47	11.65	13.22	16.96	28.13	21.82	15.95	13.46	14.93	9.74	12.2	17.47	211	120	225	280	448	364	234	304	333	271	386	337	330	155	210	245	420	314	230	190	212	157	205	251	LG2
PARG07028	50.76	72.83	90.42	31.73	30.41	31.06	41.8	56.97	48.31	55.17	49.42	48.61	217.81	76.78	116.32	37.55	48.3	35.22	45.04	32.43	37.48	64.3	55.94	69.81	4827	5482	6956	2491	2520	2506	2985	3986	3159	3414	3682	3493	13892	5029	9095	2670	3549	2495	3197	2253	2619	5104	4627	4937	LG2
PARG07039	28.72	27.76	24.62	11.37	5.85	8.53	12.47	9.24	8.21	14.13	14.81	13.6	32.97	29.99	41.06	19.05	16.63	14.1	16.03	27.15	23.21	22.89	20.4	17.87	2890	2211	2004	944	513	728	942	684	568	925	1167	1034	2225	2078	3397	1433	1293	1057	1204	1996	1716	1922	1785	1337	LG2
PARG07062	63.46	46.18	63.9	116.15	127.61	122.03	92.91	169.03	131.04	69.62	52.74	43.68	320.09	60.01	82.77	109.57	113.11	97.32	79.31	111.75	89.53	47.87	71.72	47.81	5377	3097	4380	8124	9422	8773	5912	10538	7635	3839	3501	2797	18191	3502	5767	6942	7406	6143	5016	6918	5574	3386	5286	3013	LG2
PARG07066	3.23	3.07	3.01	3.1	1.15	2.09	1.74	0.62	0.64	1.33	1.39	1.79	1.66	2.09	3.7	2.42	1.87	2.24	2.44	2.21	2.49	2.29	1.49	1.44	284	214	214	225	88	156	115	40	39	76	96	119	98	127	268	159	127	147	160	142	161	168	114	94	LG2
PARG07074	0.6	0.41	1.29	0.49	1.6	1.05	2.21	1.95	3.19	3.63	1.05	1.31	1.75	0.3	0.46	0.73	1.14	0.32	0.56	1.24	1.58	1.17	0.63	0.6	43	23	75	29	100	64	119	103	157	169	59	71	84	15	27	39	63	17	30	65	83	70	39	32	LG2
PARG07109	6.92	3.88	4.98	8.53	20.02	14.42	12.58	26.79	15.49	10.9	6.3	5.14	13.23	6.12	4.37	12.56	5.59	3.93	10.72	10.07	11.15	5.03	7.37	7.64	397	176	231	404	1001	702	542	1131	611	407	283	223	509	242	206	539	248	168	459	422	470	241	368	326	LG2
PARG07114	21.06	9.51	38.1	28.65	68.15	48.94	47.63	62.13	55.19	50.37	25.91	14.59	82.33	16.39	9.18	15.95	23.86	8.18	25.03	35.6	40.37	6.93	16.38	22.74	1977	707	2894	2220	5575	3898	3358	4292	3563	3077	1906	1035	5184	1060	709	1120	1731	572	1754	2442	2785	543	1338	1588	LG2
PARG07130	7.64	6.92	6.86	3.06	14.18	8.76	22.91	23.58	22.6	19.58	11.95	5.52	0.57	2.97	4.66	5.87	3.91	2.1	10.87	11.21	19.12	13.61	10.59	8.81	986	707	717	326	1595	960	2222	2240	2007	1645	1209	539	49	264	495	567	390	202	1048	1058	1814	1467	1189	846	LG2
PARG07138	0.02	0	0	0.04	0.31	0.18	0.19	0.24	0.17	0.26	0.64	0.19	1.04	0.1	0	0.29	0.26	0.13	0.08	0.05	0.03	0.09	0.41	0.32	2	0	0	3	23	13	12	15	10	14	42	12	59	6	0	18	17	8	5	3	2	6	30	20	LG2
PARG07150	2.92	1.34	2.45	0.76	1.04	0.91	1.83	2.39	1.83	1.23	1.03	0.62	1.02	1.03	1.11	1.79	1.08	0.9	1.1	1.78	0.91	0.75	0.39	1.1	362	132	246	78	113	96	171	218	156	99	100	58	85	88	113	166	104	83	102	161	83	78	42	102	LG2
PARG07161	925.43	337.08	911.52	719.56	2058.79	1407.3	973.14	2096.32	1691.33	2953.86	1261.51	1823.61	619.05	385.97	28.48	1329.82	950.74	793.7	876.93	1046.73	1688.47	1010.78	1243.82	1062.18	34190	9857	27243	21944	66275	44110	26998	56983	42967	71012	36510	50912	15339	9821	865	36736	27142	21843	24180	28253	45834	31169	39969	29184	LG2
PARG07173	0.76	0.53	1.14	0.6	0.9	0.74	4.23	2.14	7.11	2.5	1.21	0.94	6.11	0.15	0.45	0.35	1.26	0.07	1.13	1.69	0.68	0.44	0.66	1.38	29	16	35	19	30	24	121	60	186	62	36	27	156	4	14	10	37	2	32	47	19	14	22	39	LG2
PARG07180	0.41	0.69	0.67	1.25	1.27	1.26	1.77	1.5	2.18	1.15	1.79	1.09	0.56	0.87	0.46	1.25	1.28	1.56	1.5	0.9	1.07	0.65	1.27	1.13	22	29	29	55	59	57	71	59	80	40	75	44	20	32	20	50	53	62	60	35	42	29	59	45	LG2
PARG07181	0.7	0.76	0.91	1.37	1.18	1.28	1.8	1.63	2.17	0.88	1.42	1.3	0.2	0.43	0.59	0.71	1.04	1.28	1.08	0.96	0.72	0.54	0.64	1.34	48	41	50	77	70	74	92	82	102	39	76	67	9	20	33	36	55	65	55	48	36	31	38	68	LG2
PARG07204	1.55	0.7	1.25	2.41	4.52	3.49	3.27	5.48	4.28	2.38	2.09	1.15	3.05	1.36	0.68	1.75	2.32	1.38	2.33	2.57	2.44	2.14	4.54	3.85	259	92	169	332	658	495	410	673	492	259	274	145	342	156	93	218	299	172	291	314	300	299	659	478	LG2
PARG07216	0.03	0	0.06	0.13	0.15	0.12	0.91	1.43	0.34	0.24	0.7	0.38	0.74	0.15	0.19	0.14	0.14	0.42	0.14	0.36	0.14	0.16	0.3	0.25	1	0	2	4	5	4	26	40	9	6	21	11	19	4	6	4	4	12	4	10	4	5	10	7	LG2
PARG07251	0.73	0.63	0.37	1.28	1.57	1.42	0.56	1.13	0.69	1.75	1.02	1.2	0.47	0.71	0.53	0.87	0.99	0.58	0.87	0.89	0.73	0.52	0.8	0.29	64	44	26	93	120	106	37	73	42	100	70	80	28	43	38	57	67	38	57	57	47	38	61	19	LG2
PARG07260	22.62	18.01	34.64	28.81	88.79	59.6	82.14	83.92	157.91	290.7	62.97	70.53	2.96	11.38	1.51	31.21	37.68	33.92	38.81	53.57	106.08	55.61	45.06	50.41	1700	1071	2106	1787	5814	3800	4635	4640	8160	14215	3707	4005	149	589	93	1754	2188	1899	2177	2941	5857	3488	2945	2817	LG2
PARG07278	145.73	165.8	99.36	39.33	78.29	59.33	229.46	236.9	98.6	219.63	213.41	53.5	22.93	86.43	119.62	144.64	57.45	63.79	171.34	144.95	56.3	218.39	186.27	168.12	9004	8108	4966	2006	4215	3110	10646	10769	4189	8830	10329	2498	950	3678	6077	6682	2743	2936	7901	6543	2556	11262	10010	7725	LG2
PARG07284	2.19	2.46	2.87	2.06	3.63	2.86	8.55	5.71	9.04	8.32	6.51	4.5	1.04	3.93	2.03	1.67	3.23	1.54	1.63	3.18	2.46	2.62	7.5	2.66	63	56	67	49	91	70	185	121	179	156	147	98	20	78	48	36	72	33	35	67	52	63	188	57	LG2
PARG07285	12.45	11.07	11.26	33.02	67.91	50.98	12.22	14.74	13.15	44.35	23.88	18.96	13.58	4.54	9.47	40.36	65.51	41.73	17.14	14.85	9.09	12.66	7.67	17.11	179	126	131	392	851	622	132	156	130	415	269	206	131	45	112	434	728	447	184	156	96	152	96	183	LG2
PARG07303	5.41	5.26	2.72	1.43	2.52	1.99	6.79	7.22	2.55	5.23	6.18	1.14	1.25	2.46	3.04	3.68	1.23	1.84	4.96	3.11	0.98	5.94	5.48	4.91	796	613	324	174	323	248	751	782	258	501	713	127	123	249	368	405	140	202	545	335	106	730	702	538	LG2
PARG07309	2.15	1.74	2.9	4.45	14.11	9.42	1.91	2.73	2.19	8.9	3.07	2.49	3.07	1.15	1.09	8.06	14.45	7.65	3.56	4.49	2.56	1.46	1.98	4.63	120	77	131	205	686	446	80	112	84	323	134	105	115	44	50	336	623	318	148	183	105	68	96	192	LG2
PARG07324	1.6	0.18	0.83	0.03	3.41	1.76	3.23	4.32	2.09	1.63	0.15	0.25	0.02	0.02	0	1.63	0.19	0.6	1.25	1.99	0.41	0.62	0.13	0.52	111	10	47	2	207	104	169	221	100	74	8	13	1	1	0	85	10	31	65	101	21	36	8	27	LG2
PARG07334	0.95	1.51	1.17	1.7	2.2	1.97	6.25	2.95	11.75	1.49	7.17	6.87	2.86	1.15	1.4	2.35	2.42	3.79	6.65	3.71	1.54	4.16	3.14	7.31	42	53	42	62	85	74	208	96	358	43	249	230	85	35	51	78	83	125	220	120	50	154	121	241	LG2
PARG07336	23.64	28.6	20.48	12.92	20.14	16.64	54.31	61.28	38.64	40.42	45.96	31.36	7.73	25.17	16.39	30.04	19.24	19.98	41.68	35.16	18.82	38.79	45.69	54.97	1226	1174	859	553	910	732	2115	2338	1378	1364	1867	1229	269	899	699	1165	771	772	1613	1332	717	1679	2061	2120	LG2
PARG07337	1.57	0.14	0.66	0.97	1.62	1.31	1.22	5.61	5.73	0.94	1.05	1.27	8.84	0.33	1.28	0.61	1.01	0.03	3	1.31	0.21	0.27	0.75	7.74	82	6	28	42	74	58	48	216	206	32	43	50	310	12	55	24	41	1	117	50	8	12	34	301	LG2
PARG07355	3.46	3.12	3.98	2.94	4.99	3.99	5.44	8.87	6.77	6.13	4.34	4.5	12.13	4.53	3.58	2.77	2.84	2.22	4.2	3.7	2.73	2.25	3.71	4.17	356	254	331	250	447	348	420	671	479	410	350	350	837	321	303	213	226	170	322	278	206	193	332	319	LG2
PARG07368	4.54	3.98	5.03	5.76	2.69	4.19	2.26	1.83	1.63	6.05	2.77	4.05	1.93	3.17	6.05	5.12	2.63	4.2	4.15	2.19	2	5.15	2.15	3.21	337	234	302	353	174	264	126	100	83	292	161	227	96	162	369	284	151	232	230	119	109	319	139	177	LG2
PARG07377	45.54	62.4	65.38	48.54	26.34	37.14	25.19	15.2	24.48	20.85	30.02	34.4	45.75	57.34	72.12	42.81	44.22	49.53	37.8	33.2	33.14	40.99	33.02	36.57	4295	4659	4989	3779	2165	2972	1784	1055	1588	1280	2218	2452	2894	3725	5593	3019	3223	3480	2661	2288	2297	3227	2709	2565	LG2
PARG07400	0.95	1.88	1.66	1.3	3.56	2.45	3.8	6.58	5.97	3.31	3.8	3.3	1.12	3.12	0.61	1.15	1.86	1.73	2.26	2.18	3	1.63	2.93	1.37	53	83	75	60	173	116	159	270	229	120	166	139	42	120	28	48	80	72	94	89	123	76	142	57	LG2
PARG07401	4.71	1.38	1.31	1.83	9.68	5.85	21.05	24.42	20.98	32.02	23.49	18.38	1.38	9.79	0.04	2.94	4.26	3.04	3.71	3.61	5.82	2.59	10.74	6	281	65	63	90	503	296	942	1071	860	1242	1097	828	55	402	2	131	196	135	165	157	255	129	557	266	LG2
PARG07409	60.59	62.45	51.4	51.52	38.02	44.6	33.26	21.18	21.78	46.44	38.51	51.82	13.15	46.86	58.2	55.19	44.82	47.37	60.52	58.16	64.2	72.53	63.52	50	6322	5158	4339	4438	3457	3948	2606	1626	1563	3153	3148	4086	920	3368	4993	4306	3614	3682	4713	4434	4922	6317	5765	3880	LG2
PARG07414	5.04	3.54	2.05	10	4.08	6.96	8.79	29.78	29.75	2.92	30.43	25.46	15.91	9.47	2.21	10.53	11.87	7.87	6.64	16.85	15.75	3.78	49.15	14.39	313	174	103	513	221	367	410	1361	1271	118	1481	1195	663	405	113	489	570	364	308	765	719	196	2656	665	LG2
PARG07417	19.59	9.28	15.48	19.77	49.15	34.86	29.09	85.66	89.57	28.35	67.65	38.53	43.63	14.15	5.4	25.09	44.16	24.72	18.94	41.13	44.7	13.7	39.15	34.93	1067	400	682	889	2333	1611	1190	3433	3355	1005	2887	1586	1594	531	242	1022	1859	1003	770	1637	1789	623	1855	1415	LG2
PARG07444	8.43	6.04	6.71	8.71	20.33	14.68	12.12	19.86	16.01	17.53	11.38	14.15	18.26	8.4	7.52	11.16	10.93	8.22	9.94	11.36	9.65	6.76	9.57	9.84	402	228	259	343	845	594	434	697	525	544	425	510	584	276	295	398	403	292	354	396	338	269	397	349	LG2
PARG07461	28.4	30.4	32.16	44.08	49.91	47.08	57.16	58.6	62.72	54.36	41	42.03	26.2	29	29.29	44.43	48.04	45.04	51.51	46.97	50.55	40.88	34.12	36.17	1964	1664	1799	2516	3007	2762	2968	2981	2982	2446	2221	2196	1215	1381	1665	2297	2567	2320	2658	2373	2568	2359	2052	1860	LG2
PARG07512	1.51	2.38	1.59	1.71	1.55	1.63	2.05	3.21	1.62	3.05	5.84	9.54	0.78	2.34	0.59	1.28	3.77	1.52	2.2	1.22	1.33	1.84	4.01	2.43	156	195	133	146	140	143	159	244	115	205	473	746	54	167	50	99	301	117	170	92	101	159	361	187	LG2
PARG07518	1.54	2.11	2.73	3.35	2.44	2.89	4.52	2.34	3.93	5.5	6.25	8.56	1.08	2.72	0.7	3.25	5.05	3.67	4.73	8.46	4.62	3.48	7.94	13.06	91	99	131	164	126	145	201	102	160	212	290	383	43	111	34	144	231	162	209	366	201	172	409	575	LG2
PARG07540	1.56	1.48	1.66	2.7	2.73	2.71	2.49	2.87	3.94	2.51	2.69	4.51	1.75	1.53	1.84	3.27	2.64	3.22	2.31	1.9	3.13	3.05	2.34	2.48	65	49	56	93	99	96	78	88	113	68	88	142	49	44	63	102	85	100	72	58	96	106	85	77	LG2
PARG07542	72.15	64.23	84.06	68.64	50.8	59.51	64.82	40.19	58.98	468.41	219.92	193.82	25.07	30.88	47.93	89.53	63.68	73.64	72.96	48.8	50.39	244.26	118.77	167.39	1635	1152	1541	1284	1003	1144	1103	670	919	6907	3904	3319	381	482	893	1517	1115	1243	1234	808	839	4620	2341	2821	LG2
PARG07552	1.32	0.91	1.83	3.42	6.97	5.25	1.29	1.94	1.04	4.19	2.06	0.94	1.04	0.6	0.55	3.53	6.31	4.09	1.44	1.74	1.7	1.25	1.43	1.98	143	78	161	307	660	484	105	155	78	296	175	77	76	45	49	287	530	331	117	138	136	113	135	160	LG2
PARG07560	1.01	0.75	1.14	2.85	5.32	4.12	1.03	1.27	0.61	3.77	1.4	1.2	1.11	0.3	0.54	4.04	4.85	2.97	1.26	1.26	1.3	0.94	0.82	2.24	68	40	62	158	312	235	52	63	28	165	74	61	50	14	30	203	252	149	63	62	64	53	48	112	LG2
PARG07562	14.55	10.33	14.3	14.84	23.26	19.16	22.35	26.62	29.48	22.61	27.22	21.48	20.83	12.85	10.95	17.28	21.33	23.73	16.14	14.97	14.45	12.48	19.3	18.32	1496	841	1190	1260	2084	1672	1726	2014	2085	1513	2193	1669	1437	910	926	1329	1695	1818	1239	1125	1092	1071	1726	1401	LG2
PARG07570	6.43	6.96	7.38	4.8	4.24	4.51	4.14	4.6	3.82	3.67	2.75	2.24	3.32	7.59	5.54	4.45	4.36	4.06	3.34	3.13	4.69	2.34	1.46	1.43	676	579	627	416	388	402	327	356	276	251	226	178	234	549	479	350	354	318	262	240	362	205	133	112	LG2
PARG07597	56.16	42.11	65.08	50	88.67	69.84	62.84	136.98	115.84	103.14	79.48	81.81	100.36	91.98	27.36	43.35	48.4	32.33	44.07	60.2	58.19	31.32	57.13	50.97	2015	1196	1889	1481	2772	2126	1693	3616	2858	2408	2234	2218	2415	2273	807	1163	1342	864	1180	1578	1534	938	1783	1360	LG2
PARG07611	7.09	6.48	6.95	7.5	8.3	7.91	14.66	16.19	16.39	7.13	15.8	12.27	11.36	8.26	5.1	9.15	12.44	9.72	8.2	9.5	8.04	6.25	10.77	9.99	493	357	391	431	503	467	766	829	784	323	861	645	530	396	292	476	669	504	426	483	411	363	652	517	LG2
PARG07629	2.12	2.28	0.36	2.83	2.05	2.44	17.18	11.27	5.6	9.4	14.42	9.63	3.16	7.5	0.03	0.13	6.74	0.07	0.28	6.35	4.68	0.17	23.13	2.57	152	129	21	167	128	148	924	594	276	438	809	521	152	370	2	7	373	4	15	332	246	10	1441	137	LG2
PARG07630	13.1	8.43	5.62	6.8	14.55	10.78	13.95	27.36	21.36	19.3	19.84	10.43	23.97	20.23	2.2	3.83	5.54	1.68	6.52	17.61	16.2	2.53	18.24	10.63	856	436	297	367	829	598	685	1316	960	821	1016	515	1051	911	118	187	280	82	318	841	778	138	1037	517	LG2
PARG07650	4.45	5.94	4.2	5.25	2.62	3.9	2.62	1.98	1.39	5.92	2.24	4.21	1.1	4.03	6.51	4.76	3.15	3.95	3.8	4.25	7.01	4.13	4.62	2.17	694	733	529	675	356	516	307	227	149	600	274	496	115	432	834	555	379	458	442	484	802	537	626	251	LG2
PARG07654	9.2	5.03	8.64	4.37	20.74	12.81	23.49	21.13	23.93	39.76	22.86	25.27	8.66	5.15	1.44	5.9	10.51	5.49	6.85	10.38	10.61	7.54	18.18	11.72	171	74	130	67	336	202	328	289	306	481	333	355	108	66	22	82	151	76	95	141	145	117	294	162	LG2
PARG07663	2.93	1.74	1.51	8.4	4.51	6.4	3.67	1.63	2.3	7.21	5.79	8	2.32	3.48	2.79	8.56	7.92	5.48	2.39	4.01	5.55	2.02	6.68	3.67	115	54	48	272	154	213	108	47	62	184	178	237	61	94	90	251	240	160	70	115	160	66	228	107	LG2
PARG07672	0.94	0.59	0.24	0.63	1	0.82	2.27	5.64	5.7	0.72	0.98	2.51	5.15	1.01	0.89	0.63	1.11	1.08	1.26	0.98	0.74	0.08	1.12	0.56	54	27	11	30	50	40	98	238	225	27	44	109	198	40	42	27	49	46	54	41	31	4	56	24	LG2
PARG07679	0.87	0.7	0.92	1.48	1.18	1.33	2.2	2.4	2.26	1.75	1.88	2.41	0.78	0.73	0.33	0.96	1.05	1.38	2.1	1.47	1.24	0.65	1.33	0.76	68	43	58	95	80	88	129	138	121	89	115	142	41	39	21	56	63	80	122	84	71	42	90	44	LG2
PARG07681	4.93	5.27	3.2	6.78	6.46	6.61	6.81	5.85	8.56	4.47	17.05	16.89	2.34	4.09	4.05	5.91	11.1	7.67	6.97	9.73	7.16	7.24	8.59	8.21	339	287	178	385	387	386	352	296	405	200	919	878	108	194	229	304	590	393	358	489	362	416	514	420	LG2
PARG07682	19.74	21.66	31.2	33.74	43.54	38.77	74.34	65.15	146.79	23	71.7	71.61	49.9	29.08	23.32	47.02	40.79	83.98	56.53	34.84	23.95	17.85	28.61	43.05	1985	1724	2538	2801	3815	3308	5614	4821	10151	1505	5649	5442	3366	2014	1928	3536	3170	6291	4243	2560	1770	1498	2503	3220	LG2
PARG07691	42.41	14.57	43.96	141.09	262.79	203.59	248.14	327.03	469.99	186.12	115.2	230.9	312.81	54.44	31.87	159.98	139.71	214.28	149.72	154.64	141.11	56.6	169.35	173.15	2916	793	2445	8008	15744	11876	12812	16544	22221	8327	6205	11997	14425	2578	1802	8225	7423	10975	7683	7768	7129	3248	10128	8854	LG2
PARG07695	3.57	3.56	3.9	12.46	22.85	17.79	4.86	7.89	7.36	14.28	7.73	2.74	4.7	1.57	1.82	11.98	18.89	11.25	6.11	5.11	2.6	4.07	3.34	7.58	43	34	38	124	240	182	44	70	61	112	73	25	38	13	18	108	176	101	55	45	23	41	35	68	LG2
PARG07697	0.91	0.78	1.62	2.51	3.42	3	3.05	3.31	2.27	9.16	2.23	3.75	0.33	1.11	0.35	2.82	2.82	1.32	2.92	2.19	2.62	3.31	4.68	4.2	25	17	36	57	82	70	63	67	43	164	48	78	6	21	8	58	60	27	60	44	53	76	112	86	LG2
PARG07711	12.54	9.19	14.91	28.64	35.77	32.3	20.85	41.14	35.79	18.94	18.18	15.48	26.28	26.88	10.51	22.93	24.03	14.52	20	26.26	22.14	9.7	21.54	17.83	916	531	881	1726	2276	2001	1143	2210	1797	900	1040	854	1287	1352	631	1252	1356	790	1090	1401	1188	591	1368	968	LG2
PARG07749	89.96	52.39	64.02	143.73	166.19	155.26	191.99	186.37	286.4	139.56	159.78	157.91	226.37	95.46	92.07	164.26	166.57	230.28	182.22	130.44	162.91	68.11	115.07	106.86	7762	3578	4469	10237	12495	11366	12440	11832	16993	7836	10800	10296	13100	5673	6532	10598	11106	14801	11735	8223	10328	4905	8636	6857	LG2
PARG07750	12.23	14.17	22.7	58.12	81.45	70.1	68.24	60.59	101.87	89.9	41.49	41.23	3.28	12.72	8.35	69.7	75.66	59.48	65.43	72.29	129.31	31.7	34.9	32.7	1863	1708	2796	7306	10807	9056	7804	6789	10667	8908	4949	4744	335	1334	1046	7936	8903	6747	7437	8043	14468	4029	4623	3703	LG2
PARG07759	21.99	13.37	19.6	21.35	39.24	30.54	28.09	40.06	39.6	28.27	27.61	31.03	43.07	21.16	16.51	22.07	22.52	19.24	23.95	21.5	19.81	10.74	26.19	24.63	1197	576	863	959	1861	1410	1148	1604	1482	1001	1177	1276	1572	793	739	898	947	780	973	855	792	488	1240	997	LG2
PARG07760	8.43	7.02	8.18	6.48	3.69	5.05	3.46	2.19	3.3	3.34	4.47	5.95	0.6	4.7	4.96	4.61	4.69	6.67	6.17	4.68	4.37	7.6	5.26	6.44	695	458	546	441	265	353	214	133	187	179	289	371	33	267	336	284	299	410	380	282	265	523	377	395	LG2
PARG07767	10.99	5.44	8.1	11.4	25.36	18.56	16.18	20.56	22.08	17.19	11.47	9.26	21.11	6.7	5.91	10.08	11.66	6.36	8.64	13.13	13.39	5.18	14.57	10.78	1179	462	703	1010	2371	1690	1304	1623	1629	1200	964	751	1519	495	521	809	967	508	692	1029	1056	464	1360	860	LG2
PARG07786	0.43	0.44	0.09	0.59	0.82	0.71	1.03	1.47	1.08	1.06	0.97	0.65	0.44	1.24	0.41	0.36	0.69	0.17	0.15	0.61	0.48	0.08	1.79	0.28	31	25	5	35	51	43	55	77	53	49	54	35	21	61	24	19	38	9	8	32	25	5	111	15	LG2
PARG07794	12.53	10.18	15.8	7.46	10.48	9.02	19.96	20.35	36.06	47.23	50.43	38.56	53.2	10.32	10.32	6.75	5.32	5.97	22.51	17.07	13.11	40.11	54.85	64.26	871	560	889	428	635	532	1042	1041	1724	2137	2747	2026	2481	494	590	351	286	309	1168	867	670	2328	3317	3323	LG2
PARG07805	6	6.36	2.77	0.47	1.16	0.83	7.62	7.1	2.14	4.81	6.22	1.04	0.69	1.77	4.28	3.83	0.72	1.04	5.48	3.66	1.14	6.26	4.5	4.8	521	437	195	34	88	61	497	454	128	272	423	68	40	106	306	249	48	67	355	232	73	454	340	310	LG2
PARG07809	2.63	4.09	2.34	5.81	7.2	6.52	7.64	32.01	18.16	14.62	10.68	3.04	34.21	6.08	2.54	2.89	4.72	1.81	2.71	6.37	2.11	1.7	4.58	3.27	39	48	28	71	93	82	85	349	185	141	124	34	340	62	31	32	54	20	30	69	23	21	59	36	LG2
PARG07810	4.88	4.31	3.94	2.32	5.23	3.83	13.79	8.19	15.11	16.95	9.48	8.9	2	3.01	2.71	3.32	3.42	3.72	2.09	1.13	1.87	3.63	6.16	1.71	153	107	100	60	143	102	325	189	326	346	233	211	42	65	70	78	83	87	49	26	43	95	168	40	LG2
PARG07812	14.23	19.49	16.37	12.89	17.28	15.15	37.51	24.71	37.71	47.13	42.23	30.7	11.32	11.9	17.68	12.35	23.63	11.56	12.09	10.4	10.3	14.4	30.89	8.71	547	593	509	409	579	494	1083	699	997	1179	1272	892	292	315	559	355	702	331	347	292	291	462	1033	249	LG2
PARG07832	0.36	0.32	0.24	0.38	0.98	0.69	0.78	0.83	0.68	1.11	0.53	0.55	0.7	0.88	0.09	0.48	0.39	0.2	0.71	0.89	0.79	0.47	0.99	0.96	28	20	15	25	67	46	46	48	37	57	33	33	37	48	6	28	24	12	42	51	46	31	68	56	LG2
PARG07851	0.08	0.1	0.14	0.36	0.44	0.39	0.32	0.61	1.21	0.41	0.59	0.51	0.4	0.43	0.11	0.29	0.3	0.19	0.32	0.37	0.3	0.34	0.62	0.41	6	6	9	23	30	26	19	35	65	21	36	30	21	23	7	17	18	11	19	21	17	22	42	24	LG2
PARG07854	3.29	2.21	1.96	7.7	6.16	6.91	8.18	2.68	24.27	3.41	15.26	26.58	25.73	3.75	4.6	5.94	8.59	18.82	4.77	5.74	2.31	5.14	2.59	9.23	260	138	125	502	424	463	485	156	1318	175	944	1586	1363	204	299	351	524	1107	281	331	134	339	178	542	LG2
PARG07855	0.19	0.4	0.13	0.06	0.18	0.13	1.45	2.67	2.01	0.61	0.54	0.35	0.4	3.55	0.23	0	0.28	0.32	0.07	0.22	0.14	0.06	0	0.75	7	12	4	2	6	4	41	74	52	15	16	10	10	92	7	0	8	9	2	6	4	2	0	21	LG2
PARG07857	152.53	168.66	183.96	143.08	80.4	110.9	73.97	65.86	56.54	142.3	77.37	138.35	261.74	223.52	326.86	184.68	190.14	166.17	138.45	133.67	249.48	161.72	122.14	124.42	2260	1978	2205	1750	1038	1394	823	718	576	1372	898	1549	2601	2281	3982	2046	2177	1834	1531	1447	2716	2000	1574	1371	LG2
PARG07858	6.01	5.81	6.1	4.93	3.56	4.21	2.72	2.27	3.1	2.04	2.65	4.06	2.21	3.93	7.08	4.96	4.91	4.39	4.59	3.8	3.41	4.28	3.48	3.66	353	270	290	239	182	210	120	98	125	78	122	180	87	159	342	218	223	192	201	163	147	210	178	160	LG2
PARG07882	0.19	0.07	0.08	0.02	0.66	0.34	0.3	0.9	0.27	0.4	1.05	0.53	0.99	3.52	0.18	0.18	0.03	0.07	0.11	0.25	0.13	0	1.58	2.21	28	8	10	2	87	44	34	100	28	39	124	60	100	364	22	20	4	8	12	27	14	0	206	247	LG2
PARG07904	1.52	1.23	1.91	2.04	4	3.05	2.97	5.68	7.46	6.6	3.03	5.34	1.77	1	1.1	1.65	3.44	1.85	1.34	2.27	2.55	1.96	1.75	1.88	64	41	65	71	147	109	94	176	216	181	100	170	50	29	38	52	112	58	42	70	79	69	64	59	LG2
PARG07921	0.62	0.31	0.77	1.18	1.84	1.52	1.62	1.2	2.43	2.2	0.62	1.19	0.52	0.08	0.22	1.01	1.02	1.09	0.82	1.14	1.01	0.61	0.75	0.82	55	22	55	86	142	114	108	78	148	127	43	80	31	5	16	67	70	72	54	74	66	45	58	54	LG2
PARG08002	1.16	0.14	0.82	1.47	3.1	2.34	2.93	3.44	3.68	0.51	0.84	2.19	2.55	1.44	0.4	3.46	0.71	3.33	0.3	3.17	1.65	1.06	3.17	1.11	21	2	12	22	49	36	40	46	46	6	12	30	31	18	6	47	10	45	4	42	22	16	50	15	LG2
PARG08020	13.03	9.68	17.52	38.06	83.62	61.45	12.63	19.91	11.39	43.04	17.1	16.43	15.55	7.2	9.03	46.98	81.4	42.99	20.57	16.21	16.44	13.38	12.18	27.86	386	227	420	931	2159	1545	281	434	232	830	397	368	309	147	220	1041	1864	949	455	351	358	331	314	614	LG2
PARG08021	20.5	14.61	28.66	60.92	122.58	92.6	18.64	32.95	23.04	74.21	26.91	22.37	21.47	8.64	10.4	70	110.44	73.7	29.13	28.13	19.53	20.92	21.42	43.7	810	457	916	1987	4220	3104	553	958	626	1908	833	668	569	235	338	2068	3372	2169	859	812	567	690	736	1284	LG2
PARG08027	4.04	4	4.04	9.98	11.04	10.52	10.67	10.22	11.74	8.39	6.82	6.28	2.14	3.32	3.5	8.95	8.97	9.83	8.58	7.49	8.68	7.41	6.66	5.97	837	656	677	1707	1993	1850	1660	1559	1673	1132	1107	984	298	474	596	1387	1437	1518	1327	1134	1321	1282	1200	920	LG2
PARG08050	4	4.11	4.9	5.04	11.46	8.33	10.77	21.37	26.38	9.72	13.15	5.51	16.47	4.55	3.46	5.34	5.8	3.64	7.71	8.48	6.51	3.24	7.35	7.78	496	403	491	515	1237	876	1002	1948	2248	784	1276	516	1369	388	353	495	555	336	713	768	593	335	792	717	LG2
PARG08054	1.08	0.7	0.94	2.6	6.14	4.43	0.97	1.54	1.17	4.02	2.04	1.2	0.89	0.47	0.68	3.11	4.56	2.82	1.37	0.91	0.92	0.9	0.91	1.75	135	69	95	268	667	468	91	141	100	326	199	113	74	40	70	290	439	262	127	83	84	94	99	162	LG2
PARG08071	12.61	14.45	14.85	12.44	33.74	23.37	47.55	54.88	48.63	70.39	46.09	75.85	8.03	21.66	2.98	15.07	35.27	10.31	11.31	23.81	43.55	12.35	15.39	10.51	829	752	790	675	1933	1304	2348	2655	2199	3012	2374	3769	354	981	161	741	1792	505	555	1144	2104	678	880	514	LG2
PARG08087	4.46	7.14	4.95	5.64	1.77	3.65	2.45	1.39	1.19	2.85	1.38	4.09	1.84	4.51	4.05	4.46	2.44	2.11	2.6	7.47	3.88	2.66	3.72	1.46	317	402	285	331	110	220	131	73	58	132	77	220	88	221	237	237	134	112	138	388	203	158	230	77	LG2
PARG08093	3.01	3.35	4.27	5.23	12.22	8.82	4.97	5.72	10.25	11.65	3.03	4.57	3.01	2.03	1.68	4.87	4.86	3.61	3.62	3.9	6.05	2.97	2.97	2.96	483	425	554	693	1709	1201	599	675	1131	1216	381	554	324	224	222	584	603	431	433	457	713	398	414	353	LG2
PARG08105	1.16	1.51	0.96	0.16	0.39	0.28	2.17	1.46	0.49	1.71	3.16	0.87	0.14	0.92	1.05	0.8	0.21	0.32	1.46	0.87	0.29	1.5	2.28	0.93	253	261	170	28	74	51	355	235	73	243	540	143	20	138	188	130	36	52	238	139	46	273	433	151	LG2
PARG08129	1.63	1.44	1.7	2.94	3.46	3.2	3.95	3.01	3.79	3.17	2.61	2.65	0.9	1.53	0.94	3.39	3.67	2.57	3.29	2.68	1.9	3.25	2.45	1.76	76	53	64	113	140	126	138	103	121	96	95	93	28	49	36	118	132	89	114	91	65	126	99	61	LG2
PARG08138	55.45	68.41	70.45	55.97	25.78	40.47	28.91	19.55	24.26	32.76	29.07	40.99	41.72	56.9	64.89	51.32	48.88	56.58	49.49	31.92	42.31	35.93	26.76	30.74	2513	2454	2583	2094	1018	1556	984	652	756	966	1032	1404	1268	1776	2418	1739	1712	1910	1674	1057	1409	1359	1055	1036	LG2
PARG08146	52.73	102.51	94.47	77.64	34.85	55.67	38.54	28.96	34.35	60.56	40	64.44	47.24	72.59	88.94	117.05	109.58	78.18	87.4	157.89	98.32	124.96	86.04	121.52	18930	29127	27436	23008	10901	16954	10390	7648	8480	14147	11250	17482	11375	17947	26253	31419	30397	20907	23418	41410	25934	37444	26865	32443	LG2
PARG08165	2.99	13.16	13.95	3.27	2.32	2.8	2.64	8.67	1.83	4.82	5.84	3.72	1.45	1.67	3.2	2.55	2.71	2.81	4.64	3.01	8.98	4.36	4.1	2.67	83	289	313	75	56	66	55	177	35	87	127	78	27	32	73	53	58	58	96	61	183	101	99	55	LG2
PARG08215	0.71	0.63	0.13	0.33	3.47	1.94	6.5	4.91	2.61	5.93	10.01	5.02	8.43	4.57	1.62	0.59	1.73	0.22	0.17	1.46	0.48	0.15	7.2	2.86	34	24	5	13	145	79	234	173	86	185	376	182	271	151	64	21	64	8	6	51	17	6	300	102	LG2
PARG08222	0.24	0.15	0.37	0.8	0.96	0.85	1.36	1.14	2.61	0	1.3	1.35	0.18	0	0	0.72	1.08	0.96	0.56	0.74	0.65	0.43	1.24	0.32	4	2	5	11	14	12	17	14	30	0	17	17	2	0	0	9	14	12	7	9	8	6	18	4	LG2
PARG08239	0.52	0.48	0.51	1.56	2.48	2.03	2.29	3.24	4.01	0.94	7	16.03	5.4	0.4	0.15	2.01	6.57	5.1	0.83	1.4	2.72	1.63	3.38	2.11	58	42	46	144	241	192	192	266	308	68	612	1352	404	31	14	168	567	424	69	114	223	152	328	175	LG2
PARG08244	2.87	2.89	5.58	3.41	6.12	4.8	7.33	10.47	10.57	22.06	8.19	8.14	3.76	2.25	1.78	4.31	4.32	2.67	5.34	7.3	7.73	7.65	5.36	6.93	98	78	154	96	182	139	188	263	248	490	219	210	86	53	50	110	114	68	136	182	194	218	159	176	LG2
PARG08245	2.95	2.33	2.55	6.77	5.56	6.16	4.76	3.29	2.3	5.31	3.61	3.97	1.29	2.16	2.65	6.74	6.49	6.09	5.72	3.28	5.91	2.39	4.25	3.48	123	77	86	233	202	218	149	101	66	144	118	125	36	62	91	210	209	189	178	100	181	83	154	108	LG2
PARG08256	1.88	0.58	1.68	3.35	6.93	5.18	0.91	1.85	1.19	4.12	1.97	1.14	5.29	0.4	0.36	2.6	3.58	2.22	1.96	2.61	1.08	0.52	1.01	1.51	135	33	98	199	434	316	49	98	59	193	111	62	255	20	21	140	199	119	105	137	57	31	63	81	LG2
PARG08264	1.87	2.31	1.92	1.64	2.08	1.87	4.43	4.59	3.44	4.91	3.21	2.48	1.65	1.75	1.36	1.65	1.19	1.5	2.25	2.67	2.21	3.19	2	1.7	189	185	157	137	183	160	336	341	239	323	254	189	112	122	113	125	93	113	170	197	164	269	176	128	LG2
PARG08276	0.54	0.45	1.33	3.25	6.46	4.85	4.52	2.67	4.29	1.51	2.17	1.66	1.6	0.65	0.98	1.43	1.85	2.52	2.4	3.06	1.1	0.96	1.13	1.92	6	4	12	30	63	46	38	22	33	11	19	14	12	5	9	12	16	21	20	25	9	9	11	16	LG2
PARG08284	0	0.02	0.08	0.27	0.24	0.26	0.29	0.32	0.52	0.13	0.54	0.18	0	0	0	0.15	0.39	0.07	0.18	0.08	0.15	0.18	0.08	0.04	0	1	5	16	15	16	16	17	26	6	31	10	0	0	0	8	22	4	10	4	8	11	5	2	LG2
PARG08292	70.85	79.5	93.32	224.87	282.14	254.29	267.16	258.75	469.08	148.17	251.62	228.15	183.75	91.02	120.96	276.58	241.54	330.81	283.94	200.59	190.16	138.32	162	181.09	5029	4467	5359	13176	17451	15314	14241	13514	22896	6844	13992	12238	8748	4450	7060	14680	13249	17492	15043	10403	9918	8195	10002	9560	LG2
PARG08309	0	0	0	0.68	1.37	1.01	0.26	0.9	0.96	1.02	0.17	0	0.94	0.05	0	0.53	0.6	0.09	0.75	1.36	0.09	0	1.03	0.18	0	0	0	17	36	26	6	20	20	20	4	0	19	1	0	12	14	2	17	30	2	0	27	4	LG2
PARG08331	50.97	19.98	40.54	54.89	108.04	82.19	55.99	112.15	69.66	77.27	68.81	63.58	106.8	55.43	16.3	42.73	49.38	39.56	46.32	74.36	74.41	32.78	107.08	74.7	4822	1496	3103	4287	8907	6597	3978	7807	4532	4757	5100	4546	6777	3612	1268	3023	3610	2788	3271	5140	5173	2589	8812	5256	LG2
PARG08340	3.35	2.55	3.81	1.48	1.53	1.5	2.12	1.28	1.31	8.17	6	9.41	0.9	3.81	3.06	2.35	1.42	1.59	1.88	1.94	2.49	2.21	2.85	2.24	189	114	174	69	75	72	90	53	51	300	265	401	34	148	142	99	62	67	79	80	103	104	140	94	LG2
PARG08347	28.2	36.5	55.15	72.47	79.13	75.9	87.25	100.45	174.11	32.08	160.67	82.67	142.62	57.03	35.23	83.1	76.45	71.35	93.1	62.05	55.48	15.16	53.45	100.07	1876	1922	2968	3980	4587	4284	4359	4917	7965	1389	8374	4156	6364	2613	1927	4134	3930	3536	4623	3016	2712	842	3093	4951	LG2
PARG08354	0.59	0.58	0.63	2.3	3.6	2.96	0.76	0.96	1.63	3.21	1.14	0.98	1.3	0.25	0.76	1.48	2.63	1.86	0.48	0.96	0.21	0.43	0.59	1	31	24	27	100	165	132	30	37	59	110	47	39	46	9	33	58	107	73	19	37	8	19	27	39	LG2
PARG08359	0.08	0.04	0.14	1.03	2.05	1.54	1.89	1.46	2.55	1.92	1.37	1.84	0	0.08	0	1.48	1.14	0.76	0.91	0.23	0.15	0.61	1.4	0.84	3	1	4	30	63	46	50	38	62	44	38	49	0	2	0	39	31	20	24	6	4	18	43	22	LG2
PARG08369	13.78	15.54	18.41	45.72	45.25	45.48	26.14	30.23	31.75	19.07	21.36	19.17	21.72	18.25	25.98	49.35	52.4	51.64	32.95	21.61	27.04	20.78	17.05	19.61	1437	1283	1553	3936	4112	4024	2047	2320	2277	1294	1745	1511	1519	1311	2228	3849	4223	4012	2565	1647	2072	1809	1547	1521	LG2
PARG08379	0.24	0.18	0.16	0.64	1.44	1.05	0.32	0.62	0.21	0.78	0.19	0.48	0.19	0.16	0.16	0.71	1.01	0.56	0.34	0.2	0.02	0.22	0.27	0.2	13	8	7	29	69	49	13	25	8	28	8	20	7	6	7	29	43	23	14	8	1	10	13	8	LG2
PARG08381	0.9	0.6	0.74	1.23	3.63	2.46	0.61	0.95	1.2	1.59	1.26	1.05	0.89	0.43	0.49	1.74	2.3	1.93	1.13	0.67	0.5	1.6	0.38	1.56	51	27	34	58	180	119	26	40	47	59	56	45	34	17	23	74	101	82	48	28	21	76	19	66	LG2
PARG08392	0.11	0.05	0.05	0	0.57	0.29	0.53	0.8	0.39	0.06	0.05	0	0	0.17	0	0.13	0.1	0	0.1	0.39	0.05	0.05	0.13	0.77	6	2	2	0	26	13	21	31	14	2	2	0	0	6	0	5	4	0	4	15	2	2	6	30	LG2
PARG08417	2.7	1.86	2.75	2.63	4.26	3.48	4.82	5.28	7.5	5.53	5.55	3.65	1.8	2.67	1.95	3.03	2.91	2.28	3.29	3.21	3.65	2.55	3.14	2.82	170	93	140	137	234	186	228	245	325	227	274	174	76	116	101	143	142	107	155	148	169	134	172	132	LG2
PARG08422	14.89	14.02	12.35	14.15	7.53	10.75	9.03	5.04	5.41	12.36	5.57	8.03	0.13	5.09	3.02	15.35	9.71	12.01	10.85	26.97	20.09	8.8	13.73	11.75	1024	763	687	803	451	627	466	255	256	553	300	417	6	241	171	789	516	615	557	1355	1015	505	821	601	LG2
PARG08425	0.86	0.98	0.68	1.99	6.42	4.25	1.04	1.56	1.49	3.05	1.54	0.54	0.58	0.18	0.65	1.21	3.29	1.93	0.71	0.95	0.89	1.1	0.47	1.35	42	38	27	80	273	176	38	56	50	97	59	20	19	6	26	44	124	70	26	34	32	45	20	49	LG2
PARG08426	13.5	17.29	11.7	14.42	33.86	24.41	44.03	36.4	36.94	27.56	24.16	12.76	2.06	6.9	13.21	23.98	16.27	17.45	36.6	22.88	31.37	37.47	19.5	20.53	665	674	466	586	1453	1020	1628	1319	1251	883	932	475	68	234	535	883	619	640	1345	823	1135	1540	835	752	LG2
PARG08440	66.53	72.83	63.93	83.09	134.26	109.37	127.84	138.99	188.76	221.48	82.83	96.33	33.87	50.41	48.56	76.18	78.67	63.38	72.94	87.65	95.6	82.45	60.51	56.43	3131	2713	2434	3228	5506	4367	4518	4813	6109	6783	3054	3426	1069	1634	1879	2681	2861	2222	2562	3014	3306	3239	2477	1975	LG2
PARG08446	0.8	1.11	0.82	3.34	3.7	3.51	2.31	1.95	2.64	1.74	2.39	1.28	1.19	1.2	1.31	3.72	2.14	2.77	2.47	2.34	2.17	1.75	2.72	2.37	29	32	24	100	117	108	63	52	66	41	68	35	29	30	39	101	60	75	67	62	58	53	86	64	LG2
PARG08448	23.84	9.51	25.15	26.49	78.64	53.27	56.8	94.77	74.41	44.42	33.25	29.39	83.98	18.33	14.08	31.6	34.15	26.55	51.39	47.87	35.96	12.2	28.07	45.08	3609	1139	3080	3310	10372	6841	6456	10554	7745	4375	3942	3362	8525	1911	1752	3576	3994	2993	5806	5294	3999	1541	3696	5075	LG2
PARG08459	18.34	17.03	20.22	22.13	23.7	22.94	34.52	31.25	42.16	31.24	33.07	32.8	22.56	20.87	17.93	24.97	27.84	32.8	20.41	22.73	20.31	20.54	24.71	27.84	1796	1320	1602	1789	2023	1906	2539	2252	2840	1991	2538	2428	1482	1408	1444	1829	2107	2393	1492	1627	1462	1679	2105	2028	LG2
PARG08483	0.14	0	0.45	0.07	1.51	0.81	2.18	3.26	2.78	1.46	0.33	0.63	1.25	0.16	0.06	0.06	0.02	0.21	0.12	0.67	0.08	0.16	0.16	2.59	9	0	24	4	86	45	107	157	125	62	17	31	55	7	3	3	1	10	6	32	4	9	9	126	LG2
PARG08497	0.19	0.25	0.27	0.94	0.67	0.8	0.13	0.4	0.21	0.37	0.31	0.16	0.11	0.11	0.09	0.75	0.66	0.56	0.1	0.1	0	0.09	0.11	0.39	8	8	9	32	24	28	4	12	6	10	10	5	3	3	3	23	21	17	3	3	0	3	4	12	LG2
PARG08500	0.19	0.27	0.26	0.71	0.61	0.66	0.23	0.18	0.23	0.63	0.53	0.32	0.15	0.11	0.1	0.5	0.42	0.47	0.2	0.21	0.34	0.09	0.16	0.2	32	35	35	96	88	92	28	22	26	67	68	40	17	12	14	62	53	58	25	25	41	12	23	25	LG2
PARG08503	21.37	16.25	22.71	16.6	34.8	25.94	31.91	44.54	41.4	45.11	34.27	36.39	31.61	25.95	9.35	16.89	19.99	12.9	17.84	27.64	26.46	19.65	32.09	32.94	4526	2725	3892	2902	6423	4662	5076	6942	6030	6218	5687	5826	4491	3786	1629	2675	3273	2036	2821	4278	4118	3475	5912	5190	LG2
PARG08507	4.51	5.25	4.13	9.8	5.22	7.43	2.46	1.41	2.27	7.39	2.49	2.97	0.48	3.96	2.84	5.43	5.63	6.45	3.96	1.56	1.77	3.38	0.6	2.23	139	128	103	249	140	194	57	32	48	148	60	69	10	84	72	125	134	148	91	35	40	87	16	51	LG2
PARG08510	4.3	4.41	4.32	5.62	3.21	4.38	2.92	1.34	1.76	3.05	3.41	3.05	1.06	3.26	3.6	5.61	5.42	4.86	4.1	4.77	3.95	4.81	3.9	3.58	436	354	354	470	284	377	222	100	123	201	271	234	72	228	300	425	425	367	310	353	294	407	344	270	LG2
PARG08522	108.53	137.34	135.1	114.7	83.62	98.74	74.08	46.31	58.79	72.06	87.33	86.14	36.51	106.48	115.29	107.23	90.58	104.62	118.03	94.37	84.23	103.77	84.85	71.42	13900	13922	13997	12126	9332	10729	7125	4364	5177	6005	8762	8337	3136	9392	12140	10269	8964	9981	11282	8830	7926	11093	9452	6802	LG2
PARG08527	54.64	69.84	66.88	100.63	120.58	110.87	167.38	116.82	295.16	55.68	231.49	138	91.41	68.26	59	147.67	127.07	211.65	192.45	92.61	72.16	61.95	108.81	119.94	6527	6603	6463	9923	12550	11236	15014	10267	24244	4328	21662	12457	7323	5616	5795	13190	11729	18833	17158	8082	6333	6177	11305	10655	LG2
PARG08529	13.45	6.73	14.76	20.13	53.08	37.05	25.21	34.81	32.48	40.36	19.8	25.17	9.82	15.21	3.27	15.61	15.18	10.94	17.08	22.67	29.42	13.35	15.62	16.65	1007	399	894	1244	3462	2353	1417	1917	1672	1966	1161	1424	493	784	201	874	878	610	954	1240	1618	834	1017	927	LG2
PARG08530	0.74	0.28	0.95	1.56	4.14	2.89	0.58	0.95	0.54	3.19	0.64	0.46	0.75	0.38	0.16	2.02	4.3	2.35	1.61	0.57	0.51	0.52	0.9	1.32	34	10	35	59	165	112	20	32	17	95	23	16	23	12	6	69	152	80	55	19	17	20	36	45	LG2
PARG08538	0.47	0.8	0.51	0.44	0.8	0.63	2.21	2.08	1.11	1.05	1.4	0.66	0.87	0.94	0.42	0.8	0.54	0.31	0.67	0.64	0.48	1.83	2.43	1.99	28	38	25	22	42	32	100	92	46	41	66	30	35	39	21	36	25	14	30	28	21	92	127	89	LG2
PARG08570	1.12	1.24	1.91	4.41	4.93	4.67	3.45	3.76	6.72	7.04	4.82	5.23	0.59	1	0.38	2.92	4.93	2.24	2.48	3.6	1.85	2.08	1.93	2.15	65	57	90	212	250	231	151	161	269	267	220	230	23	40	18	127	222	97	108	153	79	101	98	93	LG2
PARG08571	3.45	3.5	4.85	4.19	12.5	8.45	9.57	8.72	18.38	11.73	4.95	5.72	2.4	3.67	1.96	2.58	4.01	3.95	3.51	5.39	7.42	3.25	6.2	4.53	225	181	256	226	711	468	469	419	825	498	253	282	105	165	105	126	202	192	171	257	356	177	352	220	LG2
PARG08575	9.2	7.77	12.61	19.62	39.14	29.65	14.08	25.93	21.34	27.11	16.82	15.01	11.49	9	4.63	20.52	28.96	19.29	12.39	15	12.03	8.07	15.45	15.24	1294	865	1435	2278	4797	3538	1487	2684	2064	2481	1853	1595	1084	872	536	2158	3148	2021	1301	1542	1243	948	1890	1594	LG2
PARG08577	17.83	16.64	14.03	20.26	28.79	24.64	26.79	32.56	33.55	34.86	30.47	32.93	16.63	18.87	13.65	17.56	28.94	19.55	17.15	21.31	31.65	19.25	25.09	21.94	2580	1906	1643	2421	3631	3026	2912	3467	3339	3283	3455	3601	1614	1881	1624	1900	3237	2108	1853	2253	3366	2325	3158	2362	LG2
PARG08589	0.1	0.07	0.05	0.02	1.03	0.54	0.17	0.62	0.58	1.22	0.11	0.36	1.61	0.1	0.21	0.57	0	0.04	0.27	0.41	0.23	0	1.31	3.33	7	4	3	1	63	32	9	32	28	56	6	19	76	5	12	30	0	2	14	21	12	0	80	174	LG2
PARG08591	100.61	59.57	46.18	264.04	234.79	249.02	251.81	160.17	377.81	102.23	205.25	270.19	133.26	61.41	73.15	227.39	247.45	413.59	211.89	212.36	136.27	101.65	165.95	213.39	6216	2913	2308	13466	12640	13053	11683	7281	16051	4110	9934	12615	5522	2613	3716	10505	11814	19035	9771	9586	6186	5242	8918	9805	LG2
PARG08592	2.85	1.14	2.02	14.52	26.83	20.83	28.11	14.81	32.58	13.03	12.87	22.52	6.28	2.87	2.11	19.4	17.27	31.22	12.74	19.02	13.84	6.43	25.37	28.56	199	63	114	837	1632	1234	1474	761	1564	592	704	1188	294	138	121	1013	932	1624	664	970	710	375	1541	1483	LG2
PARG08593	1.58	1.23	1.94	2.25	8.75	5.59	7.96	9.98	16.61	5.84	6.16	9.74	0.85	0.93	0.56	3.95	4.23	7.07	4.14	5.27	7.07	3.21	2.28	5.8	114	70	113	134	550	342	431	530	824	274	348	531	41	46	33	213	236	380	223	278	375	193	143	311	LG2
PARG08607	0.52	0.2	0.45	2.95	2.9	2.93	5.49	4.43	12.25	0.14	5.09	6.06	4.99	1.49	0.8	2.95	1.83	9.75	7.69	3.58	0.4	1.83	3.38	9.09	23	7	16	107	111	109	181	143	370	4	175	201	147	45	29	97	62	319	252	115	13	67	129	297	LG2
PARG08608	0.12	0.09	0.12	1.61	1.52	1.56	4.24	3.67	10.46	0.3	3.76	4.28	3.67	1.02	0.7	2.16	1.81	6.87	5.11	2.77	0.59	0.78	2.36	5.19	5	3	4	55	55	55	132	112	298	8	122	134	102	29	24	67	58	212	158	84	18	27	85	160	LG2
PARG08614	61.67	64.64	40.53	20.06	67.61	44.5	168.92	175.26	127.41	180.3	98.47	32.75	5.89	18.1	35.08	47.34	25.88	25.63	73.89	72.55	35.31	91.64	51.99	55.54	1702	1412	905	457	1626	1042	3501	3559	2418	3238	2129	683	109	344	796	977	552	527	1522	1463	716	2111	1248	1140	LG2
PARG08615	41.03	46.82	41.71	32.27	16.73	24.29	25.22	14.63	17.4	23.27	29.88	33.24	28.47	39.16	59.49	33.78	30.52	34.3	35.72	27.43	28.08	50.68	39.29	33.29	1818	1642	1495	1180	646	913	839	477	530	671	1037	1113	846	1195	2167	1119	1045	1132	1181	888	914	1874	1514	1097	LG2
PARG08624	1.32	1.29	0.79	1.38	1.78	1.58	1.92	3.3	3.77	0.88	2.81	2.89	1.78	2.21	0.78	2.12	2.16	2.06	1.6	3.14	3.29	0.91	5.07	2.56	97	75	47	84	114	99	106	179	191	42	162	161	88	112	47	117	123	113	88	169	178	56	325	140	LG2
PARG08667	35.81	21.59	23.03	139.04	172.79	156.37	255.01	161.92	397.39	128.65	126.52	169.78	35.16	36.77	19.73	169.67	106.37	302.23	159.13	122.23	79.51	70.35	64.29	82.52	1649	787	858	5285	6933	6109	8818	5486	12583	3855	4564	5908	1086	1166	747	5842	3785	10367	5469	4112	2690	2704	2575	2826	LG2
PARG08668	18.82	10.36	11.49	64.29	81.57	73.16	147.98	82.96	201.15	60.48	65.25	75.99	16.59	18.41	8.86	80.79	54.94	133.93	75.33	63.21	35.53	34.98	33.18	37.8	328	143	162	925	1239	1082	1937	1064	2411	686	891	1001	194	221	127	1053	740	1739	980	805	455	509	503	490	LG2
PARG08671	8.42	4.71	9.82	20.4	43.84	32.44	8.05	9.31	7.9	27.78	10.81	6.88	8.32	2.64	3.15	24.84	38.58	24.93	9.67	10.64	7.23	6.45	9.13	16.14	510	226	481	1020	2314	1667	366	415	329	1095	513	315	338	110	157	1125	1806	1125	437	471	322	326	481	727	LG2
PARG08672	20.06	23.86	28.34	22.26	11.76	16.86	14.74	7.76	7.64	35.2	21.84	33.4	11.5	19.81	26.6	33.54	29.47	23.41	26.97	36.21	46.61	27.03	47.34	28.46	1691	1592	1933	1549	864	1206	933	481	443	1931	1442	2128	650	1150	1844	2114	1920	1470	1697	2230	2887	1902	3471	1784	LG2
PARG08685	6.5	7.7	8.58	5.2	5.4	5.3	3.65	2.76	3.02	4.52	5.71	7.88	4.59	6.66	6.08	4.94	5.26	6.62	6.36	6.03	6.58	7.46	3.59	6.78	285	267	304	188	206	197	120	89	91	129	196	261	135	201	219	162	178	216	208	193	212	273	137	221	LG2
PARG08699	14.93	12.42	20.12	21.78	62.55	42.7	48.86	102.37	79.54	68.58	32.67	25.19	141.04	17.99	14.15	16.82	26.8	12.97	28.54	29.71	21.57	14.78	29.89	63.27	553	364	603	666	2019	1342	1359	2790	2026	1653	948	705	3504	459	431	466	767	358	789	804	587	457	963	1743	LG2
PARG08700	0.43	0.33	0.39	0.94	1.27	1.11	0.85	0.95	1.01	1.41	0.71	0.96	0.53	0.34	0.52	0.73	0.8	0.98	0.87	0.52	0.44	0.53	0.54	0.49	62	37	45	112	159	136	92	101	100	132	80	104	51	34	62	78	89	105	93	55	46	64	68	52	LG2
PARG08705	7.22	8.55	5.78	2.05	2.92	2.51	10.8	12.36	5.46	17.05	6.22	2.5	0.48	4.63	6.57	4.48	1.36	1.13	7.32	8.39	8.93	11.18	7.4	5.38	448	420	290	105	158	132	503	564	233	688	302	117	20	198	335	208	65	52	339	380	407	579	399	248	LG2
PARG08711	3.8	5.22	5.47	1.77	1.86	1.82	2.62	2.64	2.77	2.01	1.96	2.02	10.82	4.76	5.93	3.02	3.05	2.86	2.49	2.21	1.29	1.6	1.44	2.4	714	776	831	275	304	290	369	365	358	245	288	287	1362	615	916	424	443	400	349	303	178	251	235	335	LG2
PARG08718	9.1	17.53	18.6	7.7	2.33	4.94	6.65	5.58	3.28	5.41	8.36	7.93	74.44	14.5	49.94	17.45	13.56	10.53	13.83	11.39	9.38	6.82	6.47	8.89	820	1250	1356	573	183	378	450	370	203	317	590	540	4499	900	3700	1176	944	707	930	750	621	513	507	596	LG2
PARG08726	0.7	0.99	1.44	0.09	4.21	2.19	7.02	6.88	5.85	5.69	0.96	0.66	0	0.18	0.11	0.98	0.49	0.31	1.08	2.33	1.31	1.63	0.84	1.01	39	44	65	4	205	104	295	283	225	207	42	28	0	7	5	41	21	13	45	95	54	76	41	42	LG2
PARG08766	0.38	0.17	0.43	1.71	0.99	1.34	3.03	1.82	11.56	0.11	8.13	33.71	19.45	1.2	0.71	1.66	7.53	7.39	3.23	2.54	0.37	2.02	1.74	3.19	11	4	10	41	25	33	66	39	231	2	185	740	379	24	17	36	169	160	70	54	8	49	44	69	LG2
PARG08773	0.87	0.93	0.83	1.66	1.89	1.78	0.71	0.81	0.54	1.28	0.8	0.9	0.55	0.62	0.55	1.3	2.08	1.18	0.69	0.7	0.75	0.96	0.99	1.06	140	118	107	219	264	242	85	95	60	133	100	109	59	68	73	156	258	141	83	82	88	129	138	126	LG2
PARG08783	6.47	6.64	4.13	2.1	2.29	2.2	10.43	14.29	4.65	9.32	9.57	4.44	1.91	4.48	6.51	5.21	1.99	2.31	7.5	6.66	6.91	10.46	9.4	8.64	399	324	206	107	123	115	483	648	197	374	462	207	79	190	330	240	95	106	345	300	313	538	504	396	LG2
PARG08807	1.47	1.38	2.02	3.51	4.34	3.94	3.95	5.4	5.67	2.79	3.51	2.92	2.68	1.83	1.62	3.62	3.96	4.33	3.26	3.5	2.07	1.76	4.78	2.52	79	59	88	156	204	180	160	214	210	98	148	119	97	68	72	146	165	174	131	138	82	79	224	101	LG2
PARG08814	2.06	2.55	2.71	1.32	1.07	1.2	1.42	1.42	1.13	0.51	1.02	1.08	11.56	3.99	7.44	2.61	2.04	2.77	1.31	0.36	0.27	2.18	0.54	0.42	93	91	99	49	42	46	48	47	35	15	36	37	350	124	276	88	71	93	44	12	9	82	21	14	LG2
PARG08849	2.58	2.64	2.1	1.34	1.05	1.19	2.12	1.86	2	1.42	2.39	2.21	4.7	2.88	3.44	1.87	2.08	2.21	1.78	3.05	2.25	2.06	2.22	4.4	325	263	214	139	115	127	200	172	173	116	236	210	397	250	356	176	202	207	167	280	208	216	243	412	LG2
PARG08865	2.85	5.36	2.74	3.73	1.32	2.5	1.85	1.03	2.06	5.07	7.92	4.41	2.12	7.42	6.51	4.9	9.19	3.9	8.18	12.17	18.91	13.84	15.85	18.91	690	1026	536	745	278	512	336	183	343	798	1499	805	344	1235	1293	885	1717	702	1476	2150	3358	2792	3333	3400	LG2
PARG08886	0.52	0.27	0.14	1.03	0.93	0.98	8.52	7.41	16.63	0.72	2.9	10.36	2.04	0.77	0.59	4.28	1.68	13.6	1.83	1.96	1.52	0.82	9.11	2.76	59	24	13	96	92	94	723	616	1292	53	257	885	155	60	55	362	147	1145	154	162	126	77	895	232	LG2
PARG08895	1.87	1.34	1.39	1.35	2.21	1.79	2.92	2.98	4.51	1.18	3.18	3.19	3.95	1.7	1.19	2.33	1.83	4.43	2.07	1.55	0.64	1	1.13	1.12	420	238	252	251	432	342	492	492	697	173	559	541	596	263	220	392	318	742	347	254	106	188	220	187	LG2
PARG08926	3.25	2.4	4.42	7.99	18.12	13.18	3.18	4.62	3.37	12.33	5.4	3.11	3.78	1.54	1.96	11.1	15.59	9.29	3.85	3.44	2.34	3.4	2.84	5.83	282	165	310	572	1369	970	207	295	201	696	367	204	220	92	140	720	1045	600	249	218	149	246	214	376	LG2
PARG08928	0.04	0	0.16	0.1	0.34	0.23	0.65	1.18	1.76	0.2	0.38	0.28	1.81	0	0.13	0.11	0.11	0.06	0.11	0.23	0.14	0.15	0.1	0.37	2	0	6	4	14	9	23	41	57	6	14	10	57	0	5	4	4	2	4	8	5	6	4	13	LG2
PARG08935	10.6	7.9	9.99	29.41	62.97	46.64	9.61	15.87	10.88	35.88	16.96	11.92	9.68	5.13	4.73	33.34	58.72	39.26	13.11	12.95	10.51	7.14	12.9	19.56	354	209	270	811	1833	1322	241	390	250	780	444	301	217	118	130	833	1516	977	327	316	258	199	375	486	LG2
PARG08941	112.96	99.47	100.8	68.13	179.94	125.49	237.19	301.12	356.04	353.89	163.63	151.66	164.95	119.52	58.02	133.69	106.91	75.63	101.2	162.57	154.92	92	100.89	135.98	1165	812	841	580	1617	1098	1837	2285	2525	2375	1322	1182	1141	849	492	1031	852	581	779	1225	1174	792	905	1043	LG2
PARG08946	13.03	10.95	12.13	14.52	17.64	16.12	20.03	23.86	28.69	14.53	21.41	16.95	19.45	14.2	9.63	12.12	12.63	12.71	13.08	14.95	12.96	11.47	16.22	13.98	762	507	574	701	899	800	880	1027	1154	553	981	749	763	572	463	530	571	554	571	639	557	560	825	608	LG2
PARG08951	1.46	2.13	3.62	3.38	15.24	9.47	8.2	13.28	17.63	22.45	3.52	5.92	0.91	1.32	0.2	4.58	6	4.15	6.84	8.2	9.28	8.37	3.81	4.34	53	61	106	101	481	291	223	354	439	529	100	162	22	33	6	124	168	112	185	217	247	253	120	117	LG2
PARG08978	4.55	3.78	4.27	10.92	24.31	17.79	3.86	6.99	3.26	15.4	5.32	4.32	4.27	2.75	2.19	12.99	19.65	13.48	5.73	4.32	3.9	2.88	2.38	6.2	248	163	188	491	1154	822	158	280	122	546	227	178	156	103	98	529	827	547	233	172	156	131	113	251	LG2
PARG08999	3.14	3.85	3.39	3.14	1.7	2.4	1.85	1.26	1.09	1.36	2	2.18	3.95	3.6	4.93	2.9	2.72	3.31	2.83	1.54	1.25	3.89	2.47	2.32	428	415	374	353	202	278	189	126	102	121	214	225	361	338	553	296	286	336	288	153	125	442	293	235	LG2
PARG09010	9.98	5.91	5.8	15.89	15.01	15.44	7.89	6.31	2.29	9.37	6.21	11.99	2.76	5.76	13.23	15.99	16.32	18.86	12.7	9.3	25.82	11.89	9.98	6.22	576	270	271	757	755	756	342	268	91	352	281	523	107	229	628	690	728	811	547	392	1095	573	501	267	LG2
PARG09014	6.17	6.1	7.38	5.26	6.41	5.85	13.24	21.21	16.96	17.52	13.58	13.3	7.17	8.06	4.45	5.62	6.91	4.12	4.86	6.92	7.22	4.81	13.65	9.74	913	715	884	642	826	734	1471	2309	1726	1687	1574	1487	712	821	541	622	790	454	537	748	785	594	1757	1072	LG2
PARG09027	14.23	14.37	18.14	5.17	13.95	9.68	16.9	41.14	38.6	28.71	27.81	16.55	81	22.86	11.23	4.8	6.9	5.37	6.64	13.12	7.4	8.22	16.92	61.62	3570	2854	3682	1071	3050	2060	3183	7593	6659	4687	5466	3138	13629	3949	2316	901	1337	1004	1243	2405	1364	1722	3691	11496	LG2
PARG09055	23.02	19.62	13.33	6.15	11.24	8.78	17.76	16.95	9.16	13.09	11.75	6.95	3.04	10.51	15.13	15.21	8.61	7.39	21.15	15.5	12.04	20.71	14.07	18.2	903	609	423	199	384	292	523	489	247	334	361	206	80	284	488	446	261	216	619	444	347	678	480	531	LG2
PARG09083	0.41	0	0.14	0.57	1.41	0.96	1.24	1.9	2.55	0.45	1.19	0.54	0	0.34	0	0.62	0.68	0.47	0.86	0.8	0.48	0.35	0.47	0.71	7	0	2	8	21	14	16	24	30	5	16	7	0	4	0	8	9	6	11	10	6	5	7	9	LG2
PARG09088	60.27	117.97	87.95	69.3	63	66.06	174.23	235.59	170.36	192.23	346.49	353.57	225.85	253.67	118.42	43.41	175.27	50.45	87.57	75.83	98.98	83.08	105.36	137.28	4640	7189	5478	4404	4226	4315	10073	13345	9019	9630	20897	20570	11662	13451	7496	2499	10427	2893	5032	4265	5599	5339	7055	7860	LG2
PARG09100	0.16	0.08	0	0.73	1.25	1	0.43	0.38	0.43	0.17	0.66	0.13	0.05	0.05	0	0.74	0.57	0.35	0.57	0.38	0.18	0.08	0.17	0.2	10	4	0	37	67	52	20	17	18	7	32	6	2	2	0	34	27	16	26	17	8	4	9	9	LG2
PARG09152	6.26	8.24	9.46	5.27	1.86	3.52	2.39	1.25	1.45	2.92	3.17	4.42	4.95	3.38	6.42	7.33	3.51	3.39	8.21	4.88	3.23	3.19	2.78	4.32	409	426	500	284	106	195	117	60	65	124	162	218	217	152	345	358	177	165	400	233	155	174	158	210	LG2
PARG09155	1.18	1.43	1.2	1.16	0.68	0.92	0.55	0.15	0.53	0.95	0.82	1.02	0.41	0.9	1.1	0.89	1.08	0.71	0.89	0.65	0.39	1.01	0.59	0.44	94	90	77	76	47	62	33	9	29	49	51	61	22	49	72	53	66	42	53	38	23	67	41	26	LG2
PARG09186	4.53	4.15	3.09	13.77	12.18	12.95	11.95	9.43	17.46	6.6	11.37	17.63	4.02	5.97	3.07	8.6	11.21	18.67	9.77	8.45	5.12	4.73	16.41	11.92	348	252	192	873	815	844	689	533	922	330	684	1023	207	316	194	494	665	1068	560	474	289	303	1096	681	LG2
PARG09188	1.66	1.56	2.21	3.63	9.68	6.73	1.94	2.15	1.77	6.03	1.79	1.8	1.45	0.72	1.3	5.02	10.67	5.29	1.8	3.2	1.58	1.06	1.12	3.17	90	67	97	163	458	310	79	86	66	213	76	74	53	27	58	204	448	214	73	127	63	48	53	128	LG2
PARG09192	22.83	26.03	15.13	6.73	8.63	7.71	32.53	60.49	21.33	25.92	33.63	16.01	7.18	25.82	17.7	17.17	7.1	7.65	26.9	26.91	13.4	29.43	40.15	31.24	1910	1724	1024	465	629	547	2044	3724	1227	1411	2204	1012	403	1488	1218	1074	459	477	1680	1645	824	2055	2922	1944	LG2
PARG09204	0	0	0.03	0.22	0.54	0.37	0.46	0.14	0.35	0.12	0.44	0.07	0.08	0	0.16	0.25	0.2	0.21	0.49	0.11	0.14	0.06	0.24	0.21	0	0	1	7	18	12	13	4	9	3	13	2	2	0	5	7	6	6	14	3	4	2	8	6	LG2
PARG09212	2.17	1.23	2.4	5.22	10.7	8.05	2.23	2.83	2.25	6.8	3.21	1.64	1.91	1.33	0.9	7.32	10.76	6.27	1.99	2.61	2.34	1.1	2.28	2.92	114	51	102	226	489	358	88	109	81	232	132	65	67	48	39	287	436	245	78	100	90	48	104	114	LG2
PARG09230	9.65	5.94	10.67	22.81	51.36	37.46	8.8	10.75	7.5	27.44	14.78	10.75	8.61	3.85	4.15	27.55	44.48	25.16	12	9.71	7.69	7.3	6.65	15.34	772	376	691	1507	3582	2544	529	633	413	1429	927	650	462	212	273	1649	2751	1500	717	568	452	488	463	913	LG2
PARG09250	2.02	0.81	1.7	1.84	3.15	2.53	3.03	3.61	2.81	10.51	4.52	4.6	1.76	1.49	0.81	3.01	2.3	1.18	3.85	1.29	2.92	4.45	1.82	2.28	94	30	64	71	128	100	106	124	90	319	165	162	55	48	31	105	83	41	134	44	100	173	74	79	LG2
PARG09263	4.67	3.76	4.61	1.63	1.86	1.75	2.24	2.54	2.88	2.39	1.83	2.48	7	3.21	5.53	2.72	2.66	2.36	3.25	3.08	4.56	4.89	2.83	2.57	372	237	297	107	129	118	134	149	158	124	114	149	374	176	362	162	164	140	193	179	267	325	196	152	LG2
PARG09330	0.81	0.33	0.93	1.01	3.37	2.22	6.03	4.08	4.12	5.97	3.04	4.06	4.19	0.44	0.65	1.58	1.3	1.04	0.83	2.35	7.76	1.23	2.74	2.22	38	12	35	39	137	88	211	140	132	181	111	143	131	14	25	55	47	36	29	80	266	48	111	77	LG3
PARG09368	27.28	17.61	32.39	44.4	91.88	68.79	44.24	76.04	64.63	55.82	26.18	25.33	55.86	21.11	14.88	40.88	39.08	27.28	45.58	48.14	38.05	24.7	33.26	40.93	2129	1088	2045	2861	6249	4555	2593	4367	3469	2835	1601	1494	2924	1135	955	2386	2357	1586	2655	2745	2182	1609	2258	2376	LG3
PARG09392	2.85	3.05	2.62	2.2	1.46	1.82	1.08	1.28	1.21	1.04	2.34	0.94	3.25	2.18	3.26	1.11	2.2	1.79	1.63	1.69	1.42	1.62	2	1.61	148	125	110	94	66	80	42	49	43	35	95	37	113	78	139	43	88	69	63	64	54	70	90	62	LG3
PARG09401	1.61	0.6	1.93	0.16	1.67	0.93	4.05	3.47	4.44	1.89	1.12	0.49	0.6	1.06	0.64	0.54	0.04	0.33	0.74	1.21	0.58	0.36	1.14	1.51	173	51	167	14	156	85	326	274	327	132	94	40	43	78	56	43	3	26	59	95	46	32	106	120	LG3
PARG09434	3.47	2.42	3.66	8	16	12.12	3.07	4.47	2.69	10.04	4.47	2.31	2.57	2.76	1.63	7.7	13.24	7.66	3.75	2.1	2.56	2.53	1.76	3.13	197	109	168	375	792	584	131	187	105	371	199	99	98	108	76	327	581	324	159	87	107	120	87	132	LG3
PARG09459	74.53	97.7	78.96	70.55	41.14	55.45	33.92	35.66	34.96	64.65	38.47	65.36	60.77	77.11	106.19	58.83	54.16	52.83	63.44	38.04	42.27	61	45	45.9	2443	2535	2094	1909	1175	1542	835	860	788	1379	988	1619	1336	1741	2862	1442	1372	1290	1552	911	1018	1669	1283	1119	LG3
PARG09549	1.22	1.02	0.83	2.01	3	2.52	1.8	1.92	0.95	0.87	1.36	2.71	2.24	1.52	1.75	1.63	2.82	2.34	1.61	1.61	3.8	2.45	2.53	1.23	56	37	31	76	120	98	62	65	30	26	49	94	69	48	66	56	100	80	55	54	128	94	101	42	LG3
PARG09620	57.7	69.72	65.77	49.78	30.6	39.93	31.88	29.26	28.02	27.38	35.4	38.12	61.52	68.61	88.79	56.6	53.51	55.09	42.61	40.53	37.21	55.4	37.15	37.49	6253	5980	5766	4453	2889	3671	2594	2333	2088	1931	3005	3122	4471	5121	7911	4586	4481	4447	3446	3209	2963	5011	3502	3021	LG3
PARG09622	13.83	12.31	17.01	24.18	27.79	26.04	44.03	43.68	81.35	10.61	59.49	46.03	78.58	22.43	17.46	35.24	23.6	33.44	33.6	28.96	33.94	6.91	38.6	40.38	1094	771	1089	1579	1916	1748	2616	2543	4426	546	3687	2752	4170	1222	1136	2085	1443	1971	1984	1674	1973	456	2656	2376	LG3
PARG09624	1	1.61	1.32	0.71	0.48	0.6	0.8	0.35	1.16	0.49	1.06	0.88	0.95	1.07	1.65	0.7	1.01	0.75	0.89	0.73	1.35	0.72	0.85	0.66	155	197	165	91	64	78	93	40	123	49	128	103	98	114	209	81	121	86	102	82	153	93	114	76	LG3
PARG09712	0.92	1.06	1.98	3.05	8.77	5.99	1.28	2.67	0.7	6.27	1.28	1.64	1.37	0.46	0.24	4.39	7.56	3.55	1.72	2.3	1.36	0.91	0.92	1.24	23	21	40	63	191	127	24	49	12	102	25	31	23	8	5	82	146	66	32	42	25	19	20	23	LG3
PARG09715	0.18	0.53	0.41	1.62	2.91	2.28	0.44	0.89	0.56	2.7	0.61	0.16	0.27	0.3	0.07	1.87	1.81	0.92	0.72	0.57	0.24	0.43	0.55	0.76	6	14	11	45	85	65	11	22	13	59	16	4	6	7	2	47	47	23	18	14	6	12	16	19	LG3
PARG09761	0.5	0.23	0.38	1.1	2.3	1.72	0.27	0.48	0.58	1.4	0.69	0.31	0.45	0.1	0.19	0.76	1.88	1.02	0.54	0.43	0.26	0.15	0.33	0.51	62	23	38	113	250	182	25	44	50	114	67	29	38	9	19	71	181	95	50	39	24	16	36	47	LG3
PARG09816	3.38	2.99	3.44	4.43	6.78	5.63	7.81	7.39	10.15	9.9	5.08	4.35	0.59	1.61	2.46	4.15	3.88	2.52	3.88	5.76	7.11	5.11	4.96	4.68	427	299	352	462	747	604	741	687	882	814	503	415	50	140	256	392	379	237	366	532	660	539	545	440	LG3
PARG09938	1.72	0.73	2.29	3.73	6.63	5.22	1.27	1.92	1.22	3.66	2	0.92	1.53	0.52	0.97	4.3	5.81	3.56	1.78	1.66	0.95	1.13	1.17	3.88	134	45	144	239	449	344	74	110	65	185	122	54	80	28	62	250	349	206	103	94	54	73	79	224	LG3
PARG09950	2.82	2.78	2.67	4.97	6.73	5.87	2.71	4	1.98	6.03	4.31	4.98	2.41	1.9	3.23	5.88	9.12	5.39	3.75	2.69	2.57	3.07	2.23	3.39	155	121	119	226	323	274	112	162	75	216	186	207	89	72	146	242	388	221	154	108	104	141	107	139	LG3
PARG09969	0.64	0.34	0.26	2.18	1.33	1.74	0.98	0.96	0.89	1.66	1.77	2.48	0.11	0.51	0.11	1.55	2.86	1.21	1.55	1.07	1.37	0.8	1.49	0.51	69	29	23	193	124	158	79	76	66	116	149	201	8	38	10	124	237	97	124	84	108	72	139	41	LG3
PARG09970	66.81	45.39	39.23	152.66	97.89	124.57	92.37	74.14	77.52	151.84	117.92	219.25	7.92	65.78	33.41	153.27	204.06	142.41	120.88	108.32	163.83	75.96	118.8	76.35	1019	548	484	1922	1301	1612	1058	832	813	1507	1409	2527	81	691	419	1748	2405	1618	1376	1207	1836	967	1576	866	LG3
PARG10011	2.99	1.39	1.74	0.79	3.16	2	4.97	6.97	5.35	6.54	4.53	4.88	0.86	1.63	0.48	2.68	1.13	1.45	1.54	2.25	2.43	2.05	2.42	2.48	579	213	272	126	532	329	722	992	712	823	687	714	112	217	77	388	169	209	223	318	346	331	407	357	LG3
PARG10019	1.54	1.19	1.93	1.75	0.98	1.35	0.6	0.73	0.32	1.11	0.45	1.37	0.28	1.49	1.7	1.78	1.21	1.74	0.91	1.43	2.06	1.38	1.51	1.03	132	81	134	124	73	98	39	46	19	62	30	89	16	88	120	114	80	111	58	90	130	99	113	66	LG3
PARG10064	291	282.87	299.8	263.9	488.47	379.22	486.6	545.57	541.69	888.8	483.75	502.71	252.33	348.42	214.84	265.51	444.68	319.43	333.16	372.33	544.84	474.47	565.09	592.46	13400	10310	11168	10031	19599	14815	16826	18484	17152	26632	17450	17493	7793	11050	8134	9142	15823	10957	11450	12526	18434	18236	22633	20289	LG3
PARG10106	4.96	6.38	3.63	0.5	2.79	1.68	14.61	10.7	6.17	11.78	9.34	0.49	0.14	2	3.91	7.92	1.37	2.8	8.76	6.41	0.31	6.9	5.28	4.17	216	220	128	18	106	62	478	343	185	334	319	16	4	60	140	258	46	91	285	204	10	251	200	135	LG3
PARG10190	1.66	1.48	2.02	0.17	0.7	0.44	0.87	2.05	1.29	1.66	0.97	0.53	9.56	1.63	2.91	0.63	0.73	0.76	1.37	0.98	1.05	1.44	1.29	2.4	120	85	118	10	44	27	47	109	64	78	55	29	464	81	173	34	41	41	74	52	56	87	81	129	LG3
PARG10199	0.62	0.59	1.16	0.07	0.22	0.15	0.28	0.96	0.38	0.76	0.34	0.29	3.59	0.78	1.18	0.39	0.36	0.17	0.48	0.74	0.75	0.48	0.89	1.47	45	34	68	4	14	9	15	51	19	36	19	16	174	39	70	21	20	9	26	39	40	29	56	79	LG3
PARG10231	0	0	0.01	0	0	0	0.11	0.02	0.04	0.11	0.16	0.5	0.02	0.06	0.04	0	0.02	0	0	0.05	0.02	0.02	0.07	0.24	0	0	1	0	0	0	13	2	4	11	20	58	2	6	5	0	2	0	0	6	2	2	10	28	LG3
PARG10254	11.3	8.61	10.16	5.75	14.19	10.1	18.09	34.05	30.54	31.46	27.95	36.77	15.72	15.95	9.1	9.64	11.29	9.92	12.96	15.32	14.73	18.43	28.64	18.33	491	296	357	206	537	372	590	1088	912	889	951	1207	458	477	325	313	379	321	420	486	470	668	1082	592	LG3
PARG10262	4.97	3.25	2.85	15.92	7.86	11.77	6.22	2.31	7.48	2.67	5.84	5.56	1.24	3.1	2.53	6.5	7.17	8.38	8.49	6.01	6.31	3.58	4.13	5.11	263	136	122	695	362	528	247	90	272	92	242	222	44	113	110	257	293	330	335	232	245	158	190	201	LG3
PARG10297	0.07	0.11	0.22	0.33	1.15	0.74	0	0	0.09	0.23	0.11	0.16	0.07	0.09	0.11	0.38	0.15	0.34	0.04	0.12	0	0.04	0.03	0.06	5	6	12	18	67	42	0	0	4	10	6	8	3	4	6	19	8	17	2	6	0	2	2	3	LG3
PARG10303	121	144.89	133.38	108.04	42.12	74.19	76.07	62.06	45.92	70.49	70.87	79.12	31.31	106.79	145.9	113.76	94.73	99.74	97.56	100.12	109.01	96.88	83.88	85.31	11167	10584	9958	8231	3387	5809	5272	4214	2914	4233	5124	5518	1938	6788	11071	7850	6756	6857	6720	6751	7392	7463	6733	5855	LG3
PARG10314	4.89	9.85	8.89	4.29	6.58	5.49	13.84	28.16	17.08	24.17	12.54	8.66	24.15	7.5	7.96	4.6	6.9	4.58	3.66	3.42	3.17	3.03	1.01	7.49	145	231	213	105	170	138	308	614	348	466	291	194	480	153	194	102	158	101	81	74	69	75	26	165	LG3
PARG10344	1.85	1.46	0.97	2.92	2.65	2.78	6.13	6.35	7.82	1.78	3.75	5.41	1.36	0.96	0.98	3.86	3.07	6.53	2.15	2.11	2.05	2.98	2.6	2.85	115	72	49	150	144	147	287	291	335	72	183	255	57	41	50	180	148	303	100	96	94	155	141	132	LG3
PARG10349	5.73	8.74	5.96	6.14	2.82	4.43	4	2.35	2.73	5.59	4.1	3.29	7.23	7.62	12.1	7.22	6.12	7.37	8.17	3.57	4.46	9.56	6.31	5.26	189	228	159	167	81	124	99	57	62	120	106	82	160	173	328	178	156	181	201	86	108	263	181	129	LG3
PARG10355	19.93	19.28	15.3	6.42	10.32	8.43	14.49	15.94	11.19	9.32	12.29	8	4.61	11.48	16.55	13.53	9.84	9.79	16.32	14.62	13.35	23.92	11.92	12.56	1101	843	684	293	497	395	601	648	425	335	532	334	171	437	752	559	420	403	673	590	542	1103	573	516	LG3
PARG10370	0.41	0.22	0.14	0.61	0.77	0.7	0.67	0.83	1.5	0.53	0.58	0.5	0.26	0.57	0.13	0.36	0.55	0.71	0.31	0.28	0.21	0.09	0.52	0.53	26	11	7	32	43	38	32	39	66	22	29	24	11	25	7	17	27	34	15	13	10	5	29	25	LG3
PARG10386	19.61	5.1	10.32	25.51	30.41	28.04	19.9	45.62	31.45	28.65	14.29	8.69	23.49	8.82	3.21	29.25	20.45	16.03	16.45	20.61	23.84	8.11	32.67	11.9	869	179	370	933	1174	1054	662	1487	958	826	496	291	698	269	117	969	700	529	544	667	776	300	1259	392	LG3
PARG10390	7.54	7.95	6.02	18.77	13.43	16.03	19.05	12.36	5.6	20.16	8.93	13.05	17.53	5.31	51.96	37.77	27.9	24.15	16.28	6.32	57.64	9.3	7.13	6.86	266	222	172	547	413	480	505	321	136	463	247	348	415	129	1508	997	761	635	429	163	1495	274	219	180	LG3
PARG10417	0.06	0.14	0.07	0.72	0.78	0.74	0.3	0.77	1.37	0.09	0.36	0.38	0.04	0.21	0.07	0.34	0.48	0.38	0.27	0.35	0.31	0.17	0.52	0	2	4	2	21	24	22	8	20	33	2	10	10	1	5	2	9	13	10	7	9	8	5	16	0	LG3
PARG10426	0.19	0.45	0.36	0.34	0.4	0.37	0.6	0.53	0.68	1.19	0.8	2.5	0.07	0.37	0.16	0.27	0.61	0.47	0.33	0.29	0.65	0.32	0.91	0.48	17	32	26	25	31	28	40	35	42	69	56	169	4	23	12	18	42	31	22	19	43	24	71	32	LG3
PARG10440	6.4	3.05	4.96	5.69	13.8	9.85	7.85	17.2	12.04	11.12	9.16	6.48	20.9	9.87	3.84	2.9	5.05	2.16	4.53	7.12	5.55	2.54	12.24	9.56	405	153	254	297	761	529	373	801	524	458	454	310	887	430	200	137	247	102	214	329	258	134	674	450	LG3
PARG10459	3.04	2.57	5.1	2.67	6.03	4.4	6.28	6.99	10.99	17.98	4.4	5.33	4.56	2.46	3.28	3.38	3.13	3.11	3.43	4.95	5.66	5.39	3	3.23	185	124	251	134	320	227	287	313	460	712	210	245	186	103	164	154	147	141	156	220	253	274	159	146	LG3
PARG10469	1.89	1.73	1.4	2.5	3.27	2.9	2.52	3.85	3.62	4.32	3.09	3.73	2.22	1.98	1.29	1.72	2.59	1.64	2.36	2.31	1.44	1.68	2.34	2.21	172	124	103	187	259	223	172	257	226	255	220	256	135	124	96	117	182	111	160	153	96	127	185	149	LG3
PARG10474	18.65	13.28	13.43	19.39	18.42	18.89	40.51	25.64	55.07	17.78	25.55	44.83	21.1	15.71	17.21	23.4	28.21	62.67	24.48	25.28	19.71	21.39	24.68	24.42	846	477	493	726	728	727	1380	856	1718	525	908	1537	642	491	642	794	989	2118	829	838	657	810	974	824	LG3
PARG10505	5.11	6.17	2.77	0.65	1.76	1.22	9.57	11.06	2.67	5.61	7.39	1.05	1	2.51	4.04	4.76	1.1	1.48	6.22	4.23	0.95	7.06	6.09	6.2	1015	969	444	107	304	206	1426	1615	364	725	1149	157	133	343	660	707	168	219	921	613	138	1170	1052	915	LG3
PARG10507	3.29	1.64	3.58	4.28	10.2	7.32	4.41	12.63	7.51	12.44	6.02	9.78	10.18	4.63	1.05	1.42	4.64	0.48	4.17	6.56	3.17	0.46	6.03	7.07	319	126	281	343	862	602	321	901	501	785	457	717	662	309	84	103	348	35	302	465	226	37	509	510	LG3
PARG10510	6.42	4.56	6.57	8.58	15.16	11.97	9.94	16.41	17.96	16.43	7.27	9.26	10.15	8.8	4.62	5.42	8.14	4.47	6.49	7.27	9.52	4.17	8.17	7.09	301	169	249	332	619	476	350	566	579	501	267	328	319	284	178	190	295	156	227	249	328	163	333	247	LG3
PARG10518	6.62	6.01	6.53	7.16	10.46	8.85	20.82	21.18	35.33	7.34	22.05	35.09	44.68	8.03	8.27	16.4	17.83	34.84	9.73	9.42	10.03	10.21	19.66	15.47	873	627	697	779	1202	990	2061	2055	3203	630	2277	3496	3951	729	897	1617	1817	3422	957	907	972	1124	2255	1517	LG3
PARG10538	5.17	3.46	3.49	1.31	0.84	1.06	0.73	2.21	0.97	0.53	1.14	1.84	21.57	3.34	10.32	2.28	2.09	2	1.1	1.41	1.57	0.96	0.86	1.35	572	303	313	120	81	100	61	180	74	38	99	154	1602	255	940	189	179	165	91	114	128	89	83	111	LG3
PARG10540	49.18	41.66	69.61	23.65	46.11	35.18	20.86	37.79	49.37	24.82	22.41	25.4	263.69	53.07	64.79	27.74	39.66	18.76	20.16	58.03	27.87	22.18	26.24	177.98	5899	3955	6754	2341	4819	3580	1879	3335	4072	1937	2106	2302	21211	4384	6389	2488	3676	1676	1805	5085	2456	2220	2737	15875	LG3
PARG10556	4.45	5.19	4.2	1.24	0.92	1.07	2.95	2.25	1.52	8.62	6.32	6.31	3.21	1.76	3.26	1.1	1.17	1.03	3.49	1.11	2.25	7.38	7.79	12.2	1038	958	792	238	187	212	517	386	244	1308	1155	1113	502	283	625	191	210	179	607	190	386	1436	1581	2117	LG3
PARG10593	0.49	0.32	0.48	0.08	0.06	0.06	0.07	0.36	0.13	0.06	0.26	0.12	2.63	0.42	1.61	0.25	0.26	0.17	0.07	0.1	0.21	0.29	0.25	0.2	39	20	31	5	4	4	4	21	7	3	16	7	140	23	105	15	16	10	4	6	12	19	17	12	LG3
PARG10601	5.36	2.04	2.55	23.5	20.08	21.74	70.22	44.28	123.9	5.32	39.8	89.08	21.74	14.29	9.29	40.81	36.39	146.14	59.85	28.75	6.55	27.93	28.71	50.53	226	68	87	818	738	778	2224	1374	3593	146	1315	2839	615	415	322	1287	1186	4591	1884	886	203	983	1053	1585	LG3
PARG10602	2.26	2.58	4.63	25.81	40.69	33.45	35.64	31.23	61.16	12.62	29.04	17.49	18.52	4.6	4.03	25.53	25.87	33.26	37.51	24.45	11	8.71	16.81	23.22	288	260	478	2716	4520	3618	3412	2929	5362	1047	2900	1685	1584	404	422	2434	2549	3159	3569	2277	1030	927	1864	2202	LG3
PARG10605	1.98	1.74	2.3	2.07	3.22	2.66	3.65	5.5	4.88	4.03	5.24	3.55	7.26	4.79	1	1.35	2.77	0.86	1.4	2.68	2.29	0.88	5.04	5.37	271	188	255	234	384	309	375	554	459	359	561	367	666	451	113	138	293	88	143	268	230	100	600	546	LG3
PARG10612	0.99	0.74	0.31	1.07	1.81	1.45	4.52	2.21	1.38	3.49	3.56	2.15	1.55	3	0.58	0.72	1.06	1.02	1.23	1.97	3.56	1.64	3.92	3.42	63	37	16	56	100	78	215	103	60	144	177	103	66	131	30	34	52	48	58	91	166	87	216	161	LG3
PARG10614	0.65	1.5	1.63	0.65	0.4	0.52	0.36	0.35	0.46	0.36	0.55	0.46	0.24	0.97	1.35	0.61	0.41	0.58	0.66	0.78	0.54	0.81	0.47	0.56	56	102	113	46	30	38	23	22	27	20	37	30	14	57	95	39	27	37	42	49	34	58	35	36	LG3
PARG10616	1.12	0.8	1.41	3.41	6.79	5.16	1.46	1.49	0.94	3.53	2.44	1.26	1.4	0.4	0.54	3.48	5.7	3	1.32	0.97	0.78	1.03	0.96	1.7	73	41	74	183	384	284	71	71	42	149	124	62	61	18	29	169	286	145	64	46	37	56	54	82	LG3
PARG10620	8.81	7.82	6.83	16.65	18.75	17.74	27.3	15.57	17.97	25.5	19.61	30.7	7.16	18.72	12.5	16.66	21.64	23.04	20.79	14.59	38.6	15.11	15.3	10.43	343	241	215	535	636	586	798	446	481	646	598	903	187	502	400	485	651	668	604	415	1104	491	518	302	LG3
PARG10624	20.26	12.09	14.04	18.19	37.59	28.15	25.78	43.71	26.38	27.78	18.97	9.64	35.22	12.72	10.58	24.15	24.14	12.65	19.5	25.91	16.12	12.86	17.07	22.77	1329	628	745	985	2149	1567	1270	2110	1190	1186	975	478	1550	575	571	1185	1224	618	955	1242	777	704	974	1111	LG3
PARG10639	89.26	97.39	88.64	305.55	172.63	237.3	188.5	143.39	131.81	168.04	155.73	229.54	22.35	85.89	93.24	344.67	342.52	347.21	319.96	203.26	296.49	302.96	205.57	195.51	5061	4371	4066	14301	8529	11415	8026	5982	5139	6200	6917	9835	850	3354	4347	14613	15007	14665	13540	8420	12352	14338	10138	8244	LG3
PARG10660	1.38	0.56	1.94	2.16	5.57	3.93	8.37	9	5.57	8.2	6.94	3.11	7.45	6.38	0.98	0.89	1.77	0.27	0.75	1.46	1.28	0.22	4.06	2.97	69	22	78	89	242	166	313	330	191	266	271	117	249	219	40	33	68	10	28	53	47	9	176	110	LG3
PARG10662	2.32	3.19	2.82	2.13	4.11	3.15	5.1	7.11	5.16	4.26	2.29	1.49	4.08	2.04	0.98	2.07	2.5	1.93	4.47	3.75	2.68	3.28	2.87	4.2	66	72	65	50	102	76	109	149	101	79	51	32	78	40	23	44	55	41	95	78	56	78	71	89	LG3
PARG10664	16.92	14.13	14.23	14.21	16.96	15.63	23.63	29.34	34.49	26.45	25.89	30.35	19.18	23.52	13.68	14.83	17.2	17.25	13.61	16.2	19.45	15.56	22.54	17.39	1965	1299	1337	1363	1717	1540	2061	2508	2755	1999	2356	2664	1494	1882	1307	1288	1544	1493	1180	1375	1660	1509	2277	1502	LG3
PARG10668	0.7	1.01	0.55	0.8	2.83	1.84	3.24	8.22	8.05	8.67	5.42	9.57	0.78	3.73	0.48	0.98	2.99	0.36	0.66	1.68	2.94	0.65	3.15	1.38	111	127	71	104	390	247	385	958	876	893	672	1145	83	407	62	116	366	43	78	194	342	86	434	162	LG3
PARG10669	113.47	78.97	223.78	224.21	515.13	373.61	322.04	555.06	628.61	396.43	350.64	157.13	725.71	136.23	96.04	168.7	223.91	99.53	188.37	231.79	189.6	57.03	202.71	384.23	8307	4576	13254	13550	32861	23206	17705	29899	31646	18886	20110	8693	35634	6869	5781	9235	12667	5428	10293	12398	10199	3485	12908	20920	LG3
PARG10674	9.29	5.07	11.32	15.25	43.89	29.95	32.54	41.21	42.6	67.16	16.76	17.78	3.77	5.74	3.66	14.65	19.51	16.81	18.25	22.2	52.97	19.97	18.71	19.34	658	284	649	892	2709	1800	1731	2148	2075	3096	930	952	179	280	213	776	1068	887	965	1149	2757	1181	1153	1019	LG3
PARG10681	14.56	18.88	18.52	13.97	7.94	10.87	9.67	4.99	6.31	5.69	9.46	9.35	13.33	16.98	26.62	13.98	14.17	15.46	13.35	10.5	10.28	15.57	11.53	9.19	1538	1578	1582	1218	731	974	767	388	458	391	783	746	944	1235	2311	1104	1156	1216	1052	810	798	1372	1059	722	LG3
PARG10688	162.81	162.51	146.35	126.91	85.94	105.86	67.59	47.1	83.8	96.17	104.03	116.89	41.18	109.89	104.18	121.46	73.25	124.59	164.88	69.24	71.09	148.11	70.64	104.72	8908	7038	6478	5732	4097	4914	2777	1896	3153	3424	4459	4833	1511	4141	4687	4969	3097	5078	6733	2768	2858	6764	3362	4261	LG3
PARG10708	11.83	9.28	14.67	13.08	20.17	16.71	25.85	31.47	45.63	19.04	18.62	17.59	42.65	10.88	11.51	15.46	15.27	25.47	12.5	12.26	13.83	10.85	11.92	18.4	696	432	698	635	1034	834	1142	1362	1846	729	858	782	1683	441	557	680	694	1116	549	527	598	533	610	805	LG3
PARG10720	4.79	1.66	0.98	0.61	0.7	0.66	1.57	2.69	1.68	3.19	2.49	4.46	6.81	3.96	2.38	0.64	1.33	0.59	0.93	2.73	1.94	1.05	3.9	6.18	781	215	130	82	100	91	192	323	189	339	318	550	745	445	319	78	168	72	113	325	233	143	554	750	LG3
PARG10724	17.05	9.69	14.67	14.98	33.53	24.51	25.34	36.98	32.98	32.29	24.49	21.73	21.18	13.73	8.2	13.63	14.66	10.1	16.81	24.82	22.85	13.23	24.67	23.76	2052	923	1428	1488	3515	2502	2290	3274	2729	2528	2308	1976	1709	1138	811	1226	1363	905	1510	2182	2020	1329	2582	2126	LG3
PARG10740	4.09	1.94	4.08	2.91	11.48	7.31	9.37	13.67	8.97	22.14	4.96	5.46	0.39	0.98	0.28	3.84	3.47	4.43	4.97	6.12	8.54	6.29	2.83	7.19	371	139	299	218	907	562	638	912	559	1306	352	374	24	61	21	260	243	299	336	405	569	476	223	485	LG3
PARG10741	1.47	0.68	2.84	2.17	10.19	6.29	4.5	5.5	8.4	12.69	3.68	3.84	0.94	0.4	0.21	1.57	2.6	3.44	3.39	4.16	8.61	3.64	3.69	3.92	95	35	149	116	575	346	219	262	374	535	187	188	41	18	11	76	130	166	164	197	410	197	208	189	LG3
PARG10753	87.13	121.71	110.36	86.72	36.69	61.03	27.9	25.31	24.14	51.79	51.11	69.92	45.4	98.91	131.75	78.45	53.73	70.93	102.42	99.37	131.8	146.64	114.01	66.73	2063	2281	2114	1695	757	1226	496	441	393	798	948	1251	721	1613	2565	1389	983	1251	1810	1719	2293	2898	2348	1175	LG3
PARG10762	36.81	48.46	55.64	292.3	263.88	277.71	339.63	211.68	570.25	70.73	238.85	256.74	53.89	58.67	62.53	305.52	303.13	404.64	308.51	213.38	135.73	98.7	139.25	183.87	2262	2357	2766	14826	14128	14477	15671	9570	24094	2828	11497	11921	2221	2483	3159	14037	14393	18521	14148	9579	6128	5062	7442	8402	LG3
PARG10794	0.35	0.27	0.24	0.55	1.42	1	0.36	0.42	0.31	1.39	0.38	0.5	0.44	0.45	0.39	1.05	1.03	0.73	0.24	0.34	0.47	0.33	0.4	0.46	29	18	16	38	104	71	23	26	18	76	25	32	25	26	27	66	67	46	15	21	29	23	29	29	LG3
PARG10849	0.44	0.41	0.4	0.84	1.25	1.04	0.43	0.36	0.26	0.84	0.79	0.2	0.13	0.3	0.11	1.09	1.45	0.36	0.28	0.3	0.44	0.5	0.37	0.32	30	22	22	47	74	60	22	18	12	37	42	10	6	14	6	55	76	18	14	15	22	28	22	16	LG3
PARG10881	3.67	4.43	1.11	0.47	0.96	0.72	4.98	5.83	0.72	2.54	4.16	0.4	0.09	0.8	1.97	1.69	0.26	0.7	3.44	2.04	0.2	4.03	3.88	2.85	253	242	62	27	58	42	258	296	34	114	225	21	4	38	112	87	14	36	177	103	10	232	233	146	LG3
PARG10889	2.31	0.83	1.11	0.74	1.45	1.11	0.35	0.61	0.19	1.22	0.14	0.39	1.78	0.93	0.56	1.18	0.27	0.09	0.72	0.81	0.58	0.37	1.16	0.67	254	72	99	67	139	103	29	49	14	87	12	32	131	70	51	97	23	7	59	65	47	34	111	55	LG3
PARG10913	3.51	2.03	3.09	2.48	6.07	4.32	5.41	6.04	5.81	11.23	5.99	5.22	1.35	1.28	1.23	3.97	2.76	3.65	3.58	3.38	3.36	4.47	2.63	2.56	267	122	190	156	402	279	309	338	304	556	357	300	69	67	77	226	162	207	203	188	188	284	174	145	LG3
PARG10934	20.99	11.77	22.99	43.22	105.98	75.45	15.82	25.84	17.34	61.09	29.47	22	16.84	7.01	10.41	52.6	94.96	55.11	26.43	26.26	18.51	13.58	17.95	34.32	500	222	443	850	2200	1525	283	453	284	947	550	396	269	115	204	937	1748	978	470	457	324	270	372	608	LG3
PARG10941	1.66	1.33	0.81	0.53	0.28	0.4	0.57	0.98	0.37	1.13	1.09	0.64	1.67	1.71	2.19	0.82	0.88	0.57	1.65	3.59	4.71	1.97	5.48	7.75	117	74	46	31	17	24	30	51	18	52	60	34	79	83	127	43	48	30	87	185	244	116	336	406	LG3
PARG10950	15.01	8.83	17.85	33.41	74.45	54.48	14.96	19.35	11.64	42.59	23.22	15.29	13.64	5.89	7.19	38.48	64.64	39.85	15.21	15.4	9.77	9.83	8.41	18.87	891	415	857	1637	3851	2744	667	845	475	1645	1080	686	543	241	351	1708	2965	1762	674	668	426	487	434	833	LG3
PARG10953	46.2	36.99	39.42	34.01	55.98	45.29	62.16	94.51	83.9	93.65	36.68	38.65	232.92	46.26	74.89	50.14	52.21	44.62	33.26	46.9	54.1	31.88	14.68	20.97	3499	2217	2415	2126	3694	2910	3535	5266	4369	4615	2176	2212	11830	2413	4663	2839	3055	2517	1880	2595	3010	2015	967	1181	LG3
PARG10956	0.39	0.27	0.8	0.62	2.25	1.45	1.54	2.81	2.2	5.85	1.01	0.89	0.51	0.3	0.18	0.56	1.24	0.77	1.15	1.52	2.74	0.86	1.22	1.49	26	14	43	34	131	82	77	138	101	254	53	45	23	14	10	28	64	38	57	74	134	48	71	74	LG3
PARG10957	8.08	4.55	7.01	7.06	15.73	11.52	10.7	25.19	14.56	17.44	11.86	6.74	73.87	7.62	4.51	7.8	5.61	3.29	5.77	8.15	9.58	2.75	16.75	25.13	514	229	361	371	872	622	511	1179	637	722	591	324	3152	334	236	371	276	156	274	379	448	146	927	1189	LG3
PARG10963	1.57	1.12	1.76	1.43	3.26	2.37	1.94	3.86	4.91	2.55	1.7	1.37	8.85	2.45	1.01	1.43	1.22	0.38	1.07	0.95	0.97	0.43	2.01	3.03	145	82	132	109	263	186	135	263	313	154	123	96	550	156	77	99	87	26	74	64	66	33	162	209	LG3
PARG10977	0.13	0.21	0.17	1.06	0.85	0.95	1.29	0.75	1.39	0.72	1.11	0.38	0.15	0.05	0.39	0.87	1.17	0.58	0.94	0.92	0.82	0.88	0.83	0.52	8	10	8	52	44	48	58	33	57	28	52	17	6	2	19	39	54	26	42	40	36	44	43	23	LG3
PARG10986	9.63	9.16	6.91	6.54	4.53	5.51	2.74	3.58	1.64	11.96	6.91	12.21	10.89	8.58	15.26	8.37	8.17	7.81	9.63	8.43	11.26	13.32	14.23	11.46	505	380	293	283	207	245	108	138	59	408	284	484	383	310	658	328	331	305	377	323	434	583	649	447	LG3
PARG10987	1.4	1.61	1.36	1.19	1.81	1.52	0.38	0.41	0.3	0.61	0.73	1.08	0.45	1.96	1.29	1.9	0.83	0.53	1.37	1.82	1.16	1.98	1.11	2.01	74	67	58	52	83	68	15	16	11	21	30	43	16	71	56	75	34	21	54	70	45	87	51	79	LG3
PARG11013	1.85	2.77	2.72	1.37	1.03	1.19	1.28	1.21	1	1.23	1.01	1.1	1.21	2.04	2.04	1.58	1.02	1.19	1.53	0.93	0.6	1.71	1.3	1.52	169	200	201	103	82	92	88	81	63	73	72	76	74	128	153	108	72	81	104	62	40	130	103	103	LG3
PARG11021	7.6	12.78	13.47	9.72	8.79	9.24	18.57	22.94	31.86	17.76	19.72	20.04	18.92	15.73	8.74	6.64	15.96	6.11	6.66	6.06	5.05	6.81	14.52	15.05	127	169	182	134	128	131	233	282	366	193	258	253	212	181	120	83	206	76	83	74	62	95	211	187	LG3
PARG11052	0	0	0	0	0.04	0.02	0.03	0.08	0.08	0.12	0.15	0.28	0	1.1	0	0.03	0	0	0	0	0	0	0.09	0	0	0	0	0	4	2	2	6	6	8	12	22	0	80	0	2	0	0	0	0	0	0	8	0	LG3
PARG11065	13.3	10.77	9.02	4.16	2.59	3.35	4.01	7.79	3.46	13.93	4.97	10.37	15.16	12.77	14.9	5.73	6.63	6.48	6.66	7.34	7.47	7.87	4.06	6.59	543	348	298	140	92	116	123	234	97	370	159	320	415	359	500	175	209	197	203	219	224	268	144	200	LG3
PARG11081	5.42	5.36	4.99	3.89	2.46	3.16	3.04	1.95	2.51	3.48	2.86	3.31	4.4	5.32	5.77	4.05	3.57	3.89	3.54	3.4	2.55	4.72	3.76	3.45	1202	940	895	712	475	594	506	318	383	502	497	555	654	812	1051	671	612	642	585	550	415	873	725	568	LG3
PARG11097	50.41	57.34	53.92	31.19	21.5	26.22	28.36	33.38	26.17	35.92	26.47	32.5	92.08	59.04	119.63	39.92	39.43	32.25	38.47	30.93	34.94	56.33	35.66	32.14	4247	3824	3675	2169	1578	1874	1794	2069	1516	1969	1747	2069	5203	3426	8287	2515	2567	2024	2419	1904	2163	3961	2613	2014	LG3
PARG11108	3.07	4.45	3.83	1.36	2	1.68	14.51	16.58	29.59	8.96	21.21	9.84	31.93	15.11	2.33	2.52	8.55	1.13	2.3	8.29	2.53	1.12	14.87	6.06	233	267	235	85	132	108	826	925	1543	442	1260	564	1624	789	145	143	501	64	130	459	141	71	981	342	LG3
PARG11111	25.97	23.44	27.29	55.03	81.21	68.46	74.41	71.38	83.39	74.97	41.44	45.9	30.61	27.14	22.16	60.92	60.01	52.21	56.78	60.15	66.09	40.1	36.8	35.25	1260	900	1071	2204	3433	2818	2711	2548	2782	2367	1575	1683	996	907	884	2210	2250	1887	2056	2132	2356	1624	1553	1272	LG3
PARG11118	0.64	0.88	1.12	1.27	2.28	1.79	4.39	1.11	0.81	4.3	2.31	2.78	0.52	1.31	0.28	1.09	1.36	0.86	0.63	2	3.65	1.82	2.58	0.63	22	24	31	36	68	52	113	28	19	96	62	72	12	31	8	28	36	22	16	50	92	52	77	16	LG3
PARG11131	8.32	5.78	4.62	4.56	9.82	7.25	5.88	13.7	16.32	21.81	11.07	26.43	37.77	10.46	5.19	3.16	10.99	2.51	4.37	4.5	2.8	1.81	3.72	12.79	627	345	282	284	645	464	333	760	846	1070	654	1506	1910	543	322	178	640	141	246	248	155	114	244	717	LG3
PARG11133	1	0.58	0.88	0.51	1.36	0.95	1.6	3.93	3.64	3.65	1.78	1.24	6.8	1.23	0.55	0.32	0.79	0.3	1.04	0.6	1.2	0.49	0.61	2.89	76	35	54	32	90	61	91	219	190	180	106	71	346	64	34	18	46	17	59	33	67	31	40	163	LG3
PARG11134	2.83	0.53	1.07	1.03	9.46	5.36	4.71	6.34	6.5	5.67	3.56	1.92	14.71	0.51	0.69	1.36	0.96	0.9	0.83	3.03	0.43	0.2	2.15	12.27	275	41	84	83	802	442	344	454	435	359	271	141	960	34	55	99	72	65	60	215	31	16	182	888	LG3
PARG11135	1.93	1.47	1.74	6.46	5.62	6.03	5.57	12.93	5.95	6.73	5.35	9.63	3.6	6.96	2.17	6.11	7.49	5.13	3.92	4.74	5.58	3.9	5.06	4.07	173	104	126	477	438	458	374	851	366	392	375	651	216	429	160	409	518	342	262	310	367	291	394	271	LG3
PARG11196	0.98	0.37	0.94	1.5	3.99	2.77	3.05	5.85	2.11	7.79	3.2	1.98	6.33	0.47	0.48	0.69	1.38	0.25	2.21	1.44	0.81	0.42	0.25	1.62	64	19	50	81	228	154	150	282	95	332	164	98	278	21	26	34	70	12	108	69	39	23	14	79	LG3
PARG11210	47.96	53.95	46.47	46.18	21.5	33.5	29.01	14.77	18.64	33.12	28.19	50.71	5.4	24.47	19.61	45.06	28.32	31.39	37.11	71.63	50.76	26.46	30.93	10.43	4519	4024	3542	3592	1765	2678	2053	1024	1208	2031	2081	3611	341	1588	1519	3175	2062	2203	2610	4931	3514	2081	2535	731	LG3
PARG11251	2.45	1.37	1.58	4.94	3.24	4.07	1.04	0.44	1.06	3.66	0.85	2.97	0.99	1.73	1.86	4.61	3.83	4.13	3.23	1.77	3.08	2.24	3.26	2.83	144	64	75	240	166	203	46	19	43	140	39	132	39	70	90	203	174	181	142	76	133	110	167	124	LG3
PARG11276	0.49	0.3	0.47	1.12	2.69	1.93	0.32	0.83	0.54	1.42	1.02	0.26	0.33	0.08	0.19	0.99	1.9	0.91	0.54	0.29	0.29	0.29	0.21	0.56	51	25	40	97	246	172	25	64	39	97	84	21	23	6	16	78	154	71	42	22	22	25	19	44	LG3
PARG11296	1.39	1.1	1.32	2.89	5.21	4.1	1.19	1.39	1.2	2.8	1.8	1.78	0.78	0.69	1.32	2.9	4.69	3.24	1.34	1.1	1.57	0.62	0.52	1.11	64	40	49	110	209	160	41	47	38	84	65	62	24	22	50	100	167	111	46	37	53	24	21	38	LG3
PARG11300	0	0	0	0.22	0	0.11	0.17	0.11	0.15	0.04	0	0	0	0	0	0.03	0.03	0	0.17	0.12	0.14	0.06	0.1	0.1	0	0	0	14	0	7	10	6	8	2	0	0	0	0	0	2	2	0	10	7	8	4	7	6	LG3
PARG11305	2.94	1.96	4.33	7.06	17.89	12.63	2.32	4.2	2.59	10.6	4.35	3.12	3.93	1.61	1.04	10.27	15.81	8.5	4.11	4.38	2.39	2.19	3.11	5.79	244	129	291	484	1295	890	145	257	148	573	283	196	219	92	71	638	1015	526	255	266	146	152	225	358	LG3
PARG11353	0.47	0.45	0.12	0.18	0.44	0.32	1.47	1.88	0.65	0.26	0.77	0.15	0.22	0.03	0.15	0.13	0.09	0.51	0.36	0.18	0.23	0.36	0.42	0.3	42	32	9	13	34	24	99	124	40	15	54	10	13	2	11	9	6	34	24	12	15	27	33	20	LG3
PARG11355	0.16	0.1	0.06	0.1	0.22	0.17	0.2	0.48	0.45	0.21	0.09	0.35	0.56	0.08	0.13	0.17	0.08	0.03	0.05	0.49	0.05	0.06	0.17	0.76	24	12	8	13	30	22	23	54	48	21	11	41	58	8	16	20	10	4	6	55	6	8	23	87	LG3
PARG11371	128.14	217.96	187.7	68.36	60.78	64.47	81.78	60.9	85.89	60.58	128.16	78.07	35.82	113.39	131.43	82.8	62.56	67.69	84.4	93.12	60.42	110.29	61.01	86.41	17180	23131	20359	7566	7101	7334	8234	6008	7919	5285	13461	7910	3221	10471	14489	8301	6482	6760	8446	9122	5952	12342	7115	8616	LG3
PARG11375	8.24	8.94	12.04	12.95	17.96	15.52	19.62	18.96	23.25	14.25	11.13	8.55	25.34	9.42	9.99	10.52	16.22	7.77	11.4	14.94	13.2	7.82	10.55	8.18	622	534	735	807	1181	994	1112	1053	1207	700	658	488	1283	490	620	594	946	437	642	824	732	493	693	459	LG3
PARG11379	9.09	4.11	6.73	11.85	27.53	19.9	8.65	15.72	8.58	17.59	9.4	7.52	10.41	6.08	3.05	12.94	17.13	10.76	8.28	11.01	8.44	4.94	9.78	10.7	1673	598	1002	1801	4415	3108	1195	2129	1086	2107	1355	1046	1285	771	462	1781	2436	1475	1138	1480	1141	759	1565	1464	LG3
PARG11381	0.42	2.87	2.44	0.17	0.14	0.15	0.45	0.2	0.49	0.29	0.52	0.54	0.07	1.01	0.29	0.27	0.27	0.1	0.76	1.7	0.86	1.74	1.8	5.07	34	183	159	11	10	10	27	12	27	15	33	33	4	56	19	16	17	6	46	100	51	117	126	304	LG3
PARG11391	0.16	0.08	0.04	0.33	0.42	0.37	0.42	0.37	0.4	0.23	0.22	0.42	0.1	0.14	0.09	0.27	0.34	0.24	0.18	0.22	0.1	0.11	0.17	0.13	27	11	5	47	62	54	54	46	47	25	29	54	11	17	13	34	45	30	23	27	13	16	25	17	LG3
PARG11411	5.4	5.29	6.53	7.09	11.83	9.52	12.69	12.37	14.55	11.02	6.19	7.16	2.79	5.44	3.01	5.71	5.94	6.68	6.62	6.66	7.73	6	4.39	5.11	598	464	585	648	1141	894	1055	1008	1108	794	537	599	207	415	274	473	508	551	547	539	629	555	423	421	LG3
PARG11430	1.55	1.85	1.96	1.36	0.48	0.92	1.06	0.59	0.68	1.58	0.48	1.17	1.62	0.86	1.15	1.43	1.69	1.11	0.94	0.85	1.42	1.71	0.91	1.09	100	94	102	72	27	50	51	28	30	66	24	57	70	38	61	69	84	53	45	40	67	92	51	52	LG3
PARG11473	2.56	0.57	1.92	3.51	9.3	6.48	2.38	5.53	2.93	3.28	1.6	1.88	5.75	2.22	0.9	2.59	2.16	0.74	2.71	5.07	3.26	0.9	4.91	4.19	229	40	139	259	725	492	160	364	180	191	112	127	345	137	66	173	149	49	181	331	214	67	382	279	LG3
PARG11477	0.71	1.08	0.9	1.38	1.88	1.64	2.65	1.01	0.71	2.28	2.64	2.72	0.94	1.42	0.83	0.68	1.82	0.83	0.85	0.8	0.77	1.4	3.39	1.61	45	54	46	72	104	88	126	47	31	94	131	130	40	62	43	32	89	39	40	37	36	74	187	76	LG3
PARG11480	1.51	0.85	0.67	0.36	1.23	0.81	1.36	2.97	4.47	0.71	2.48	5.77	7.36	4.87	1.78	1.06	1.11	1.19	0.48	0.81	0.36	0.99	3.35	7.65	92	41	33	18	65	42	62	133	187	28	118	265	300	204	89	48	52	54	22	36	16	50	177	346	LG3
PARG11529	5.05	6.04	7.62	2.37	0.96	1.64	2.49	2.05	2.36	6.88	6.91	8.1	5.69	6.25	8.14	2.44	1.84	2.09	5.2	1.62	1.69	11.57	6.53	6.72	500	473	610	194	83	138	185	149	161	443	536	606	378	426	663	181	141	154	384	117	123	956	562	495	LG3
PARG11537	6.34	3.93	4.18	8.43	9.84	9.16	8.36	10.18	9.06	6.44	6.55	5.26	7.86	4.98	3.28	6.03	6.17	5.58	6.63	6	4.81	4.91	8.76	6.23	416	204	222	457	563	510	412	492	409	275	337	261	346	225	177	296	313	273	325	288	232	269	500	304	LG3
PARG11538	9.57	8.07	7.71	14.62	25.15	20.01	12.5	17.58	16.39	16.46	11.63	12.09	17.12	9.05	7.21	12.55	12.1	9.82	11.95	14.75	13.74	10.36	15.16	13.2	310	207	202	391	710	550	304	419	365	347	295	296	372	202	192	304	303	237	289	349	327	280	427	318	LG3
PARG11547	0.45	0.65	1.75	2.73	2.81	2.73	3.51	3.24	4.68	2.08	4.27	3.49	2.69	1.03	1.49	3.79	3	2.25	1.98	1.06	0.53	1.23	3.11	3.03	7	8	22	35	38	36	41	37	50	21	52	41	28	11	19	44	36	26	23	12	6	16	42	35	LG3
PARG11632	11.58	10.64	15.82	29.04	73.62	51.93	13.37	20.03	16.84	44.31	20.16	19.29	16.66	6.35	7.88	42.24	80.91	41.86	20.83	12.53	9.37	8.73	6.98	19.82	143	104	158	296	792	544	124	182	143	356	195	180	138	54	80	390	772	385	192	113	85	90	75	182	LG3
PARG11636	2.42	3.39	3.12	2.79	2.88	2.84	1.29	1.32	1.09	1.31	3.02	2.7	3.09	4.22	2.82	2.08	2.74	3	3.01	2.15	3.38	2.69	2.45	2.05	165	183	172	157	171	164	66	66	51	58	161	139	141	198	158	106	144	152	153	107	169	153	145	104	LG3
PARG11651	24.31	28.47	29.58	12.51	10.25	11.35	13.62	13.2	11.16	9.09	8.86	10.07	36.55	23.14	35.55	15.41	13.17	12.03	14.16	16.11	18.58	14.2	12.32	13.51	1989	1844	1958	845	731	788	837	795	628	484	568	623	2006	1304	2392	943	833	733	865	963	1117	970	877	822	LG3
PARG11661	0.73	0.46	0.35	0.16	0.61	0.39	0.41	0.67	0.42	1.07	1.28	1.49	4.64	2.45	0.48	0.6	0.33	0.31	0.32	0.71	0.38	0.46	1.68	2.58	124	62	48	23	91	57	52	84	49	118	170	191	529	287	67	76	43	39	41	88	48	66	248	327	LG3
PARG11662	13.53	18.44	17.07	10.68	7.19	8.89	6.75	6.95	5.07	7.86	7.59	8.98	13	15.51	23.02	10.64	8.64	9.86	9.02	7.19	7.62	12.29	6.96	8.11	1254	1353	1280	817	581	699	470	474	323	474	551	629	808	990	1754	737	619	681	624	487	519	951	561	559	LG3
PARG11671	2.23	2.12	2.33	2.87	3.81	3.35	4.32	4.52	5.45	1.35	4.11	2.25	3.76	2.28	2.23	2.31	2.68	3.21	4.24	4.29	3.44	2.61	2.78	2.97	84	63	71	89	125	107	122	125	141	33	121	64	95	59	69	65	78	90	119	118	95	82	91	83	LG3
PARG11697	0.12	0.07	0.22	0.39	0.86	0.64	0.27	0.19	0.09	0.67	0.15	0.05	0.04	0.07	0.03	0.38	0.55	0.28	0.19	0.12	0.16	0.06	0.03	0.07	9	4	14	25	58	42	16	11	5	34	9	3	2	4	2	22	33	16	11	7	9	4	2	4	LG3
PARG11701	0.27	0.08	0.33	0.78	1.71	1.27	0.08	0.51	0.23	0.58	0.5	0.23	0.2	0.04	0	0.62	1.15	0.84	0.15	0.27	0.13	0.07	0.11	0.44	22	5	22	53	122	88	5	31	13	31	32	14	11	2	0	38	73	51	9	16	8	5	8	27	LG3
PARG11706	48.19	18.57	58.73	30.84	271.3	154.34	225.51	220.61	176.66	232.14	48.88	35.16	53.3	5	3.49	39.13	30.02	24.36	35.55	78.57	192.9	74.57	23.7	105.15	1344	410	1325	710	6593	3652	4723	4527	3388	4213	1068	741	997	96	80	816	647	506	740	1601	3953	1736	575	2181	LG3
PARG11724	9.2	4.91	6.76	5.81	13.55	9.78	8.17	17.35	15.39	18.16	9.01	7.98	18.71	12.62	4.13	7.76	6.91	4.82	7.21	11.54	10.35	6.31	10.6	16.97	1171	495	696	610	1502	1056	781	1624	1347	1504	898	767	1597	1106	432	738	679	457	685	1073	968	670	1173	1606	LG3
PARG11729	4.52	4.01	5.09	2.29	17.06	9.88	19.77	18.9	34.54	31.15	19.58	25.47	2.61	15.35	1.01	3.58	4.14	2.53	4.61	9.42	15.6	4.86	12.78	11.92	353	248	322	148	1162	655	1160	1087	1856	1584	1199	1504	137	826	65	209	250	147	269	538	896	317	869	693	LG3
PARG11736	6.32	5.87	7.28	4.34	6.68	5.54	18.14	17.81	34.53	9.53	12.51	22.98	28.6	7.68	7.92	7.17	8.01	27.64	10.06	8.45	7.38	8.59	9.82	13.05	1505	1107	1404	854	1387	1120	3245	3122	5657	1477	2336	4138	4571	1260	1551	1278	1474	4906	1789	1471	1292	1709	2036	2313	LG3
PARG11773	0.15	0.16	0.12	0.03	0	0.02	0	0	0	0.01	0	0.04	0.81	0.09	0.49	0.04	0	0.04	0	0.02	0.01	0.14	0.19	0.16	19	17	13	3	0	2	0	0	0	1	0	4	71	8	53	4	0	4	0	2	1	15	22	16	LG3
PARG11775	2.46	3.15	3.03	0.91	0.62	0.76	0.83	0.16	0.11	1.23	1.14	1.03	7.16	3.32	6.72	1.48	0.71	0.93	1.57	2.51	2.82	1.06	1.72	0.62	234	237	233	71	51	61	59	11	7	76	85	74	456	217	525	105	52	66	111	174	197	84	142	44	LG3
PARG11779	12.49	17.92	13.41	6.92	4.31	5.58	7.94	5.73	4.71	7.97	9.66	6.66	48.99	20.95	32.62	8.36	9.39	8.68	7.67	10.89	9.52	10.09	8.73	6.27	1045	1187	908	478	314	396	499	353	271	434	633	421	2749	1207	2244	523	607	541	479	666	585	705	635	390	LG3
PARG11782	7.63	7.9	6.08	2.48	2.15	2.31	2.39	1.53	1.17	6.02	5.05	4.83	5.62	6.2	9.9	3.71	5.18	2.43	3.02	6.27	7.37	5.59	7.16	5.12	911	747	587	244	224	234	214	134	96	468	472	436	450	510	972	331	478	216	269	547	647	557	744	455	LG3
PARG11785	0.17	0.03	0.52	0	0	0	0.26	0.04	0.04	0.02	0.77	0.09	1.86	0.11	0.8	0.02	0.05	0	0	0	0	0.05	3.28	3.29	13	2	32	0	0	0	15	2	2	1	46	5	95	6	50	1	3	0	0	0	0	3	217	186	LG3
PARG11787	0.18	0.16	0.22	0.02	0	0.01	0.14	0	0.08	0.03	0.07	0	0.61	0.25	1.06	0.15	0.15	0.17	0.1	0.18	0.15	0.06	0.1	0.02	20	14	20	2	0	1	12	0	6	2	6	0	46	19	98	13	13	14	8	15	12	6	10	2	LG3
PARG11842	5.11	3.24	6.13	11.64	23.75	17.85	6.01	6.59	5.89	19.7	6.89	5.57	4.26	1.96	2.64	13	18.85	12.48	6.88	6.88	4.04	4.85	4.71	9.64	231	116	224	434	935	684	204	219	183	579	244	190	129	61	98	439	658	420	232	227	134	183	185	324	LG3
PARG11846	0.1	0.03	0.15	0	0.34	0.18	0.58	0.73	0.69	0.65	0.11	0.12	0	0	0	0.13	0	0.07	0.1	0.34	1.81	0.46	0.23	0.23	8	2	10	0	24	12	35	43	38	34	7	7	0	0	0	8	0	4	6	20	107	31	16	14	LG3
PARG11856	0	0.07	0.03	0.08	1.38	0.75	4.05	2.07	1.49	1.95	1.51	1.12	0.12	0.04	0	0.09	0.12	0.04	0.07	1.07	13.46	0.1	3.08	0.22	0	4	2	5	89	47	226	113	76	94	88	63	6	2	0	5	7	2	4	58	734	6	199	12	LG3
PARG11857	0.07	0	0	0.18	2.42	1.34	5	2.31	3.06	1.32	1.99	0.9	0	0	0	0.02	0.38	0	0.1	0.7	7.43	0.04	2.5	0.2	4	0	0	8	115	62	205	93	115	47	85	37	0	0	0	1	16	0	4	28	298	2	119	8	LG3
PARG11858	0.14	0	0	0.17	2.05	1.14	4.22	2.34	1.5	0.63	1.49	0.91	0	0	0	0	0	0	0.09	1.32	10.03	0	1.58	0	2	0	0	2	26	14	46	25	15	6	17	10	0	0	0	0	0	0	1	14	107	0	20	0	LG3
PARG11859	0.18	0.22	0.1	1.19	2.19	1.7	4.32	10.38	11.13	0.58	1.75	7.3	1.78	2.17	0.27	1.36	2.46	7.8	0.89	2.15	2.73	0.58	7.21	1.94	16	16	7	89	172	130	293	690	691	34	124	498	108	135	20	92	172	525	60	142	181	44	566	130	LG3
PARG11861	63.41	71.5	91.07	26.31	31.12	28.79	51.41	82.96	65.2	68.42	83.55	49.49	83.67	52.78	61.18	27.43	33.66	28.56	43.51	52.43	55.54	68.06	76.2	74.14	8542	7624	9924	2926	3653	3290	5200	8222	6039	5997	8817	5038	7559	4897	6776	2763	3504	2866	4374	5160	5497	7652	8928	7427	LG3
PARG11862	0.1	0.1	0.19	0.65	0.85	0.76	0.05	0.28	0.53	0.47	0.41	0.2	0.28	0.06	0	0.31	0.32	0.15	0.05	0.1	0.05	0.14	0.13	0.28	5	4	8	28	39	34	2	11	19	16	17	8	10	2	0	12	13	6	2	4	2	6	6	11	LG3
PARG11870	18.79	20.41	21.34	12.36	8.13	10.2	9.36	8.8	8.31	12.48	10.82	14.15	16.44	21.1	26.27	11.39	12.61	11.94	14.72	11.93	16.11	15.89	12.01	11.76	1390	1195	1277	755	524	640	520	479	423	601	627	791	816	1075	1598	630	721	658	813	645	876	981	773	647	LG3
PARG11889	0.29	1.48	0.63	5.53	0.98	3.21	2.15	4.69	14.46	1.22	60.81	54.87	25.6	3.13	0.31	1.4	17.59	6.68	0.89	9.49	2.03	7.51	10.78	14.52	9	37	16	144	27	86	51	109	314	25	1504	1309	542	68	8	33	429	157	21	219	47	198	296	341	LG3
PARG11902	9.04	16.95	17.92	12.97	17.86	15.48	24.59	56.66	72.17	34.02	20.3	24.97	104.19	17	21.7	12.63	20.52	10.96	12.92	24.78	6.52	9.46	4.26	50.23	451	669	723	534	776	655	921	2079	2475	1104	793	941	3485	584	890	471	791	407	481	903	239	394	185	1863	LG3
PARG11928	31.04	54.9	43.42	36.19	18.08	26.9	20.61	14.35	16.24	12.63	19.87	20.45	41.31	53.67	91.31	51.57	40.61	46.51	32.42	15.72	14.6	45.73	22.06	23.1	1673	2342	1893	1610	849	1230	834	569	602	443	839	833	1493	1992	4046	2078	1691	1867	1304	619	578	2057	1034	926	LG3
PARG11945	1.6	1.55	1.03	1.37	1.46	1.41	1.72	5.92	1.73	2.18	4.14	3.28	12.15	4.29	4.28	1.72	3.48	2	1.46	1.61	1.22	1.5	6.13	6.42	270	206	140	191	214	202	217	733	200	239	546	417	1372	498	593	217	453	251	184	198	151	211	897	804	LG3
PARG11947	176.99	200.39	264.57	914.46	618.19	762.31	563.86	440.72	553.35	870.09	462.01	684.08	53.38	158.65	171.13	1083.86	1002.34	976.69	846.24	624.24	902.61	936.75	502.63	608.87	7336	6574	8871	31287	22326	26806	17550	13440	15771	23467	15001	21426	1484	4529	5832	33591	32103	30155	26178	18903	27488	32407	18120	18768	LG3
PARG11948	41.46	55.83	70.23	524.99	357.77	439.12	268.07	232.47	279.45	369.68	202.05	343.22	9.88	35.49	41.93	611.46	609.64	567.86	459.73	302.98	469.92	447.19	228.6	269.98	1596	1701	2187	16682	12000	14341	7749	6584	7397	9260	6093	9984	255	941	1327	17600	18134	16283	13208	8521	13291	14368	7654	7729	LG3
PARG11959	3.37	2.16	3.19	4.76	5.95	5.37	5.34	8.22	5.68	4.01	3.14	2.78	7.18	3.14	2.64	3.35	3.99	3	3.26	4.71	3.05	2.97	3.12	4.05	470	238	360	548	722	635	559	843	544	364	343	293	671	301	302	349	430	311	339	480	312	345	378	420	LG3
PARG11986	8.96	18.56	17.56	6.65	1.97	4.24	4.48	4.35	2.75	4.33	5.04	8.28	1.85	10.58	10.23	9.23	7.8	3.86	6.38	11.23	5.67	7.75	7.17	6.58	872	1429	1382	534	167	350	327	311	184	274	384	609	121	709	818	671	586	280	463	798	405	629	607	476	LG3
PARG11988	0.29	0.37	0.43	0.97	1.85	1.42	0.55	0.82	0.55	1.19	0.41	0.43	0.33	0.06	0.2	1.07	1.84	0.74	0.26	0.34	0.21	0.22	0.22	0.59	34	35	41	94	190	142	49	71	45	91	38	38	26	5	19	94	168	65	23	29	18	22	23	52	LG3
PARG11993	4.08	3.07	5.07	10.64	26.17	18.62	4.01	6.31	4.75	13.83	6.43	4.85	4.9	1.1	2.25	13.44	22.59	11.41	6.21	5.43	3.4	3.1	3.61	7.84	708	422	713	1526	3961	2744	523	806	567	1563	875	637	571	132	322	1746	3032	1477	805	689	434	450	546	1013	LG3
PARG11998	5.36	5.19	4.34	1.5	2.36	1.95	2.14	3.64	2.85	2.31	2.65	1.87	6.6	4.32	4.51	3.32	2.08	1.96	2.58	3.38	2.32	3.38	4.83	4.36	934	715	611	216	359	288	280	466	341	262	362	246	771	518	646	432	280	254	336	430	297	491	732	565	LG3
PARG12001	27.09	34.78	30.65	6.95	8.43	7.71	10.08	16.93	9.35	10.78	11.53	11.13	55.49	36.96	37.47	16.42	10.6	8.21	13.53	16.72	10.05	9.45	7.04	6.19	4594	4668	4205	973	1245	1109	1284	2112	1090	1190	1532	1426	6311	4316	5224	2082	1389	1037	1712	2071	1252	1338	1039	781	LG3
PARG12011	13.78	12.1	13.68	18.87	27.22	23.15	24.6	28.7	31.92	19.85	22.7	22.19	22.85	13.2	11.36	19.13	22.45	21.67	18.52	19.96	15.25	14.46	20.75	19.78	1449	1007	1163	1637	2493	2065	1942	2220	2307	1358	1869	1763	1611	956	982	1504	1824	1697	1453	1533	1178	1269	1897	1546	LG3
PARG12020	1.25	1.27	1.01	1.74	3.06	2.42	2.88	5.11	6.07	1.68	1.89	2.11	6.05	6.19	1.55	0.85	0.71	0.67	1.19	2.15	3.91	0.41	9.25	1.1	55	44	36	63	117	90	95	165	183	48	65	70	178	187	56	28	24	22	39	69	126	15	353	36	LG3
PARG12028	18.19	7.09	7.19	49.19	30.85	39.8	15.55	13.48	12.16	20.78	13.29	37.36	0.24	13.51	4.34	26.85	35.85	33.39	18.28	21.99	39.65	18.41	45.32	22.04	444	137	142	991	656	824	285	242	204	330	254	689	4	227	87	490	676	607	333	392	711	375	962	400	LG3
PARG12040	20.53	19.83	8.09	1.67	5.35	3.56	30.6	34.16	10.27	16	22.19	3.06	1.56	6.73	13.45	15.94	3.27	4.7	22.46	16.07	2.21	24.97	22.11	20.34	2938	2246	937	197	667	432	3288	3596	1010	1490	2487	331	150	663	1582	1705	361	501	2398	1680	232	2982	2752	2164	LG3
PARG12055	1.71	1.27	0.76	0.49	0.37	0.43	2.11	1.82	0.69	0.89	1.38	0.25	0.07	0.43	0.87	0.77	0.42	0.36	1.36	1.09	0.27	1.6	1.29	1.36	242	143	87	57	46	52	225	190	67	82	153	27	7	42	101	82	46	38	144	113	28	189	159	143	LG3
PARG12064	0.36	0.17	0.68	1.09	3.53	2.34	0.79	0.68	0.58	2	0.62	0.78	0.46	0.17	0.36	2.22	3.37	2.7	0.77	0.57	0.38	0.35	0.36	1.25	24	9	37	61	208	134	40	34	27	88	33	40	21	8	20	112	176	136	39	28	19	20	21	63	LG3
PARG12076	12.41	9.17	13.09	13.02	29.42	21.44	20.64	26.91	27.94	24.24	13.48	14.9	25.8	20.38	8.6	9.6	13.11	6.18	12.2	17.82	17.93	7.47	18.52	18.31	946	553	807	819	1954	1386	1181	1509	1464	1202	805	858	1319	1070	539	547	772	351	694	992	1004	475	1228	1038	LG3
PARG12078	6.34	3.05	5.63	16.11	37	26.86	4.71	8.41	5.54	19.25	7.35	5.3	3.94	1.13	2.13	15.66	28.89	13.37	5.16	3.78	2.33	3.73	1.3	6.43	163	62	117	342	829	586	91	159	98	322	148	103	68	20	45	301	574	256	99	71	44	80	29	123	LG3
PARG12083	25.29	17.11	26.45	66.85	141.4	105.13	24.86	32.14	21.76	86.36	39.88	24.51	23.32	9.13	14.56	79.16	129.95	84.33	32.08	24.89	22.4	18.24	18.15	44.32	676	362	572	1475	3293	2384	499	632	400	1502	835	495	418	168	320	1582	2684	1679	640	486	440	407	422	881	LG3
PARG12112	0.26	0	0.07	0.15	0.09	0.12	0.43	0.3	1.26	0.65	0.54	2.9	0.12	0.94	0	0.32	0.13	0.19	0.43	2.23	0.93	0.24	0.46	1.84	13	0	3	6	4	5	16	11	43	21	21	109	4	32	0	12	5	7	16	81	34	10	20	68	LG3
PARG12115	26.07	22.59	25.5	43.73	53.47	48.73	48.12	46.11	54.11	131.48	39.4	54.26	30.83	24.84	24.62	43.9	56.22	51.28	34.18	41.07	62.52	41.05	41.88	40.93	2088	1432	1652	2891	3731	3311	2894	2717	2980	6852	2472	3284	1656	1370	1621	2629	3479	3059	2043	2403	3679	2744	2917	2438	LG3
PARG12118	25.03	20.14	24.99	14.9	54.55	35.27	58.81	66.83	68.68	74.25	25.06	18.63	2.17	9.34	11.96	20.72	16.34	14.38	28.46	27.11	26.5	32.88	18.2	31.38	2163	1378	1747	1063	4108	2586	3817	4250	4082	4176	1697	1217	126	556	850	1339	1091	926	1836	1712	1683	2372	1368	2017	LG3
PARG12119	4.87	2.85	7.38	5.68	29.99	18.17	18.56	25.52	32.3	34.27	4.83	6.5	0.2	1.71	0.69	6.29	5.97	4.77	6.14	10.36	9.58	8.63	3.46	11.74	319	148	391	307	1712	1010	913	1230	1455	1461	248	322	9	77	37	308	302	233	300	496	461	472	197	572	LG3
PARG12141	1.26	2.15	1.78	1.66	1.12	1.38	0.79	0.38	0.75	0.71	0.46	0.46	0.59	1.03	1.39	1.62	1.26	1.6	0.78	0.5	1.08	0.75	0.51	1.4	76	103	87	83	59	71	36	17	31	28	22	21	24	43	69	73	59	72	35	22	48	38	27	63	LG3
PARG12166	5.66	6.43	4.92	2.5	2.42	2.46	7.66	10.29	12.69	2.89	12.82	13.29	24.72	6.84	11.1	5.58	5.63	10.04	8.8	9.21	5.77	8.14	7.08	18.96	445	400	313	162	166	164	452	595	686	148	789	789	1303	370	717	328	342	588	516	529	333	534	484	1108	LG3
PARG12169	1.48	2.45	1.4	0.37	0.49	0.43	2.71	3.85	1.08	1.14	2.67	1.54	0.49	2.2	1.2	0.66	0.72	0.38	1.1	1.79	0.85	2.07	2.79	2.33	126	165	96	26	36	31	173	241	63	63	178	99	28	129	84	42	47	24	70	111	53	147	206	147	LG3
PARG12176	15.66	18.52	20.73	14.82	16.55	15.72	16.92	14.85	17.67	6.85	9.39	10.02	21.65	19.65	21.54	15.35	15.37	18.27	14.99	13.23	16.05	7.4	6.8	6.1	794	743	850	620	731	676	644	554	616	226	373	384	736	686	898	582	602	690	567	490	598	313	300	230	LG3
PARG12179	3.34	4.58	3.68	1.41	2.24	1.84	7.2	7.35	2.82	4.56	3.71	1	1.26	3.2	3.57	4.9	2.18	1.98	5.91	3.44	1.2	6.09	4.04	4.48	238	258	212	83	139	111	385	385	138	211	207	54	60	157	209	261	120	105	314	179	63	362	250	237	LG3
PARG12184	24.54	32.56	26.95	180.2	185.69	183.03	228.48	184.35	483.69	36.49	171.57	199.15	87.32	49.99	31.43	154.08	177.32	252.28	139.33	112.09	39.31	45.65	121.6	121.1	1649	1732	1465	9997	10874	10436	11531	9116	22353	1596	9033	10114	3936	2314	1737	7743	9209	12630	6989	5504	1941	2561	7108	6053	LG3
PARG12187	136.88	221.58	298.73	54.83	75.85	65.62	144.52	239.38	197.96	162.94	164.75	116.35	647.38	275.09	435.05	73.85	88.85	85.95	134.66	120.06	130.66	237.12	144.35	208.88	18584	23812	32811	6145	8973	7559	14734	23913	18482	14395	17523	11937	58950	25724	48566	7497	9322	8693	13645	11909	13034	26871	17047	21091	LG3
PARG12197	10.73	30.05	17.34	2.58	1.73	2.14	5.08	13.01	10.27	3.74	11.94	9.42	8.73	9.84	10.44	2.58	6.59	1.64	6.42	3.88	0.54	3.81	8.66	5.59	790	1752	1033	157	111	134	281	705	520	179	689	524	431	499	632	142	375	90	353	209	29	234	555	306	LG3
PARG12203	72.65	43.98	71.81	77.77	195.72	138.34	94.43	134.49	100.77	235.33	62.94	52.07	25.79	16.66	15.79	97.23	118.71	87.83	59.62	75.23	56.9	61.02	36.94	110.4	1298	622	1038	1147	3047	2097	1267	1768	1238	2736	881	703	309	205	232	1299	1639	1169	795	982	747	910	574	1467	LG3
PARG12229	0.16	0.15	0.25	0.19	0.8	0.51	1.61	1.21	3.41	1.46	1.32	1.21	4.47	0.46	0.14	0.11	0.44	0.45	0.45	0.05	0.11	0.05	0.62	0.96	8	6	10	8	35	22	61	45	118	48	52	46	151	16	6	4	17	17	17	2	4	2	27	36	LG3
PARG12243	0.89	1.04	0.79	2.2	3.91	3.08	2.83	3.61	3.22	2.75	2.8	3.38	1.02	1.05	0.91	3.43	2.66	2.2	1.55	2.14	2.3	1.74	2.52	2.38	88	81	63	179	335	257	209	261	218	176	216	251	67	71	74	252	202	161	114	154	166	143	216	174	LG3
PARG12245	285.55	465.82	529	147.52	177.72	163.02	242.26	548.18	532.09	271.09	223.44	141.13	2873.56	685.84	1557.23	294	292.29	249.7	222.62	206.77	207.05	283.36	137	204.53	17186	22191	25757	7329	9320	8324	10949	24275	22021	10617	10535	6419	115995	28430	77062	13231	13594	11195	10000	9092	9156	14235	7172	9155	LG3
PARG12262	0.35	0.17	0.37	0.72	1.75	1.24	0.46	0.4	0.41	1.42	0.54	0.43	0.26	0.14	0.13	1.08	1.48	1.23	0.29	0.27	0.26	0.24	0.13	0.48	49	19	41	82	211	146	48	41	39	128	59	45	24	13	15	112	158	127	30	27	26	28	16	49	LG3
PARG12266	3.05	3.43	3.45	1.9	2.51	2.21	1.41	1.1	1.57	2.32	1.65	2.28	0.46	2.42	2.07	2.24	1.68	2.07	2.16	2.13	2.66	2.06	1.62	2.38	274	244	251	141	197	169	95	73	97	136	116	155	28	150	153	151	117	139	145	140	176	155	127	159	LG3
PARG12276	0.28	0.1	0.13	0.59	1.18	0.91	0.41	0.17	0.56	1.46	0.26	0.31	0.5	0.07	0.37	0.86	1.06	0.31	0.21	0.14	0	0.34	0.03	0.24	11	3	4	19	40	30	12	5	15	37	8	9	13	2	12	25	32	9	6	4	0	11	1	7	LG3
PARG12281	2110.2	2956.49	3118.58	1504.27	1228.83	1362.84	1382.59	663.61	1010.21	680.84	1217.35	1266.03	1673.11	3220.56	3256.99	2157.36	2055.92	2266.54	2326.63	1829.55	1420.43	2255.58	1415.75	2179.97	308779	342421	369162	181697	156675	169186	151921	71445	101646	64827	139543	139991	164198	324570	391858	236043	232465	247052	254092	195589	152716	275483	180186	237228	LG3
PARG12284	25.57	16.04	36.57	32.26	128.78	81.82	58.59	92.17	69.55	74.87	39.64	32.24	130.06	79.33	30.43	30.03	25.17	6.43	24.54	39.02	23.82	6.38	15.94	76.89	2507	1245	2901	2611	11002	6806	4314	6649	4689	4777	3045	2389	8553	5357	2453	2202	1907	470	1796	2795	1716	522	1359	5607	LG3
PARG12290	0.45	0.37	0.61	0.7	1.56	1.14	1.4	1.69	1.79	3.05	1.04	1.21	0.15	0.31	0.18	0.41	0.39	0.7	0.7	0.79	0.94	0.97	1.09	0.76	59	38	64	75	177	126	137	161	160	258	106	119	13	28	19	40	39	68	68	75	90	105	123	73	LG3
PARG12310	17.25	26.52	21.04	37.8	47.53	42.8	27.35	33.47	78.88	23.02	54.32	42.8	81.38	35.75	31.88	41.73	48.46	19.35	17.79	38.05	31.35	13.6	36.79	27.31	152	185	150	275	365	320	181	217	478	132	375	285	481	217	231	275	330	127	117	245	203	100	282	179	LG3
PARG12315	3	2.24	2.26	3.77	4.82	4.31	3.76	6.03	6.18	5.16	6.63	4.78	3.59	2.51	1.15	2.65	2.96	2.4	2.94	4.33	5.6	2.19	5.95	3.76	269	159	164	279	377	328	253	398	381	301	466	324	216	155	85	178	205	160	197	284	369	164	464	251	LG3
PARG12331	6.48	2.08	7.85	6.02	26.96	16.77	17.19	24.36	22.94	20.26	11.09	7.73	15.46	1.58	1.12	6.51	7.91	2.9	7.48	10.26	11.64	2.23	4.91	8.86	782	199	767	600	2837	1718	1559	2164	1905	1592	1049	705	1252	131	111	588	738	261	674	905	1033	225	516	796	LG3
PARG12332	0.71	0.99	1.11	1.52	2.58	2.06	2.63	2.44	4.62	6.27	2.09	1.62	0.79	1.28	0.72	0.56	1.37	1.23	1.57	1.47	4.17	1	1.59	1.97	44	49	56	78	140	109	123	112	198	254	102	76	33	55	37	26	66	57	73	67	191	52	86	91	LG3
PARG12334	11.47	6.9	8.94	58.07	51.64	54.78	165.74	99.86	313.63	13.93	156.34	129.01	96.41	15.5	14.59	95.37	81.14	169.59	99.12	63.03	37.82	19.97	64.44	59.31	590	281	372	2465	2314	2390	6400	3778	11090	466	6298	5013	3325	549	617	3667	3224	6496	3804	2368	1429	857	2882	2268	LG3
PARG12340	2.26	1.57	2.94	7.24	13.83	10.62	3.35	4.25	3.39	8.35	2.92	2.97	2.84	1.02	1.02	8.57	12.51	8	4.43	3.66	3.02	1.82	2.21	4.42	100	55	105	264	532	398	111	138	103	240	101	99	84	31	37	283	427	263	146	118	98	67	85	145	LG3
PARG12343	9.71	5.31	6.16	27.87	28.85	28.38	67.19	71.89	115.31	9.59	56.32	46.03	30.05	12.37	8.86	39.8	34.01	57.12	40.13	37.18	17.35	17.8	48.09	42.88	725	314	372	1718	1877	1798	3767	3949	5920	466	3294	2597	1505	636	544	2222	1962	3177	2236	2028	952	1109	3123	2381	LG3
PARG12349	0.69	1.04	1.98	1.42	2.31	1.89	8.84	4.46	5.15	3.56	2.05	1.11	8.15	4.9	1.27	0.57	4.08	0.23	1.32	1.76	1.98	0.29	1.24	1.66	37	44	86	63	108	86	356	176	190	124	86	45	293	181	56	23	169	9	53	69	78	13	58	66	LG3
PARG12364	1.54	1.05	0.93	1.34	4.25	2.83	3.78	4.23	4.99	3.39	2.57	4.02	6.05	1.37	4.6	1.21	2.55	1.96	1.37	1.89	2.95	0.71	2.22	3.76	39	21	19	28	94	61	72	79	87	56	51	77	103	24	96	23	50	37	26	35	55	15	49	71	LG3
PARG12366	0.23	0.16	0.03	0.06	0.26	0.17	0.22	1.04	0.56	0.79	1.8	2.61	0.97	1.59	0.03	0.28	0.43	0.11	0.12	0.29	0.16	0.11	1.54	0.72	56	32	6	13	57	35	41	189	96	127	350	488	162	272	7	52	82	20	22	52	29	23	331	132	LG3
PARG12368	0.4	0.13	0.28	0.23	0.45	0.34	0.56	2.04	0.51	0.94	1.43	0.95	4.46	1.75	0.53	0.18	0.57	0.09	0.26	0.58	0.49	0.11	2.83	1.18	47	12	27	22	46	34	49	176	41	72	131	84	351	141	51	16	52	8	23	50	42	11	289	103	LG3
PARG12378	0.78	0.7	0.62	0.31	0.45	0.39	1.46	2.54	1.1	0.82	1.29	0.67	1.24	0.48	0.71	0.57	0.53	0.45	0.96	0.57	0.57	0.69	0.48	0.9	115	81	73	38	58	48	161	274	111	78	148	74	122	48	86	62	60	49	105	61	61	84	61	98	LG3
PARG12385	16.79	29.36	27.96	22.45	48.49	35.82	62.17	50.49	63.13	79.45	61.94	92.93	8.68	19.86	11.38	17.16	27.36	20.37	23.58	40.46	94.32	26.04	40.74	28.41	2762	3824	3722	3049	6951	5000	7681	6112	7142	8506	7983	11554	958	2251	1540	2111	3478	2497	2896	4864	11402	3576	5830	3476	LG3
PARG12386	0.17	0.66	0.29	0.85	0.74	0.79	2.46	1.24	2.67	0.35	1.83	1	0.71	0.02	0.16	0.6	0.45	2.1	1.94	0.54	0.19	0.83	11.39	7	13	41	18	55	50	52	144	71	143	18	112	59	37	1	10	35	27	122	113	31	11	54	773	406	LG3
PARG12399	8.55	4.77	6.99	6.05	12.21	9.23	10.02	27.43	15.28	13.77	12	9.38	34.78	8.73	9.56	6.82	9.85	5.89	6.95	14.45	10.51	7.83	23.81	12.53	310	137	205	181	386	284	273	732	381	325	341	257	846	218	285	185	276	159	188	383	280	237	751	338	LG3
PARG12401	0.21	0.15	0.37	0.54	0.09	0.31	0.3	0.23	0.47	0.91	0.79	0.84	0.24	0.14	0.2	0.36	0.38	0.39	0.72	0.56	0.49	0.62	1.43	2.3	23	13	33	49	9	29	25	19	36	65	68	70	18	11	18	30	32	32	59	45	40	57	137	189	LG3
PARG12409	7.64	3.42	2.42	1.81	1.56	1.68	5.14	6.59	8.83	11.84	12.23	21.23	4.95	6.24	1.7	2.75	3.2	1.27	1.88	5.74	2.86	1.9	5.92	6.94	1179	418	302	231	210	220	596	748	937	1189	1478	2476	512	663	216	317	381	146	216	647	324	245	794	796	LG3
PARG12411	0.31	0.17	0.66	1.43	1.97	1.71	0.3	0.3	0	0.72	0.88	0.68	0.46	0.06	0.16	0.57	1.38	1.05	0.54	0.24	0.03	0.43	0.15	0.21	14	6	24	53	77	65	10	10	0	21	31	23	14	2	6	19	48	35	18	8	1	16	6	7	LG3
PARG12413	7.63	3.78	5.63	7.13	12.13	9.7	15.73	19.02	29.82	12.24	16.89	10.4	18.36	4.12	5.44	9.67	8.87	12.73	8.5	9.73	4.49	3.15	5.3	7.3	887	348	530	685	1229	957	1374	1628	2385	926	1539	914	1432	330	520	841	797	1103	738	827	384	306	536	631	LG3
PARG12418	0.49	0.24	0.27	0.49	0.59	0.54	0.5	2.17	1.77	1.25	1.07	1.25	2.7	0.12	0.33	0.61	0.07	0.18	0.4	0.96	0.29	0	0	0.29	18	7	8	15	19	17	14	59	45	30	31	35	67	3	10	17	2	5	11	26	8	0	0	8	LG3
PARG12420	0.32	0.2	0.13	0.51	0.84	0.68	0.43	1.77	1.2	0.51	0.16	0.18	1.65	0.94	0.5	0.47	0.17	0.18	0.5	0.89	0.62	0.09	0.96	1.21	31	15	10	41	71	56	31	126	80	32	12	13	107	63	40	34	13	13	36	63	44	7	81	87	LG3
PARG12431	0.38	0.36	0.3	1.02	2.2	1.62	0.43	0.4	0.23	1.17	0.55	0.33	0.19	0.08	0.15	0.91	1.57	1.22	0.55	0.46	0.38	0.36	0.67	0.8	43	32	27	94	215	154	36	33	18	85	48	28	14	6	14	76	136	102	46	38	31	34	65	67	LG3
PARG12434	0.94	1.25	0.78	2.82	2.63	2.72	1.34	3.13	2.75	2.59	1.02	1.72	1.88	3.27	0.52	2.81	1.85	2.25	2.28	1.88	0.7	0.69	1.45	3.23	110	115	73	271	267	269	117	268	220	196	93	151	147	262	50	245	166	195	198	160	60	67	147	280	LG3
PARG12441	18.66	16.13	11.96	21.52	27.53	24.59	29.57	30.08	27.48	46.28	33.96	25.1	19.66	16.04	21.27	31.16	30.47	17.97	28.36	21.72	23.28	30.06	29.13	27.72	542	371	281	516	697	606	645	643	549	875	773	551	383	321	508	677	684	389	615	461	497	729	736	599	LG3
PARG12448	94.3	116.78	103.02	72.61	48.14	60.04	49.45	41.59	32.76	48.66	48.98	63.01	76.66	114.48	163.71	90.69	85.15	82.51	77.54	54.69	63	102.66	65.66	65.95	7639	7488	6751	4855	3398	4126	3008	2479	1825	2565	3108	3857	4165	6387	10904	5493	5330	4979	4688	3237	3750	6941	4626	3973	LG3
PARG12460	8.96	9.01	6.45	2.61	4.39	3.53	6.39	6.04	3.19	2.22	5.06	2.12	2.59	5.84	7.64	5.32	4.69	4.27	6.79	5.59	6.35	11.38	6.77	7.53	682	543	397	164	291	228	365	338	167	110	302	122	132	306	478	303	276	242	386	311	355	723	448	426	LG3
PARG12469	4.29	5.97	6.17	2.6	0.97	1.78	5.68	6.82	7.85	15.91	11	16.66	3.29	3.87	3.95	2.37	2.7	2.34	11.74	2.86	3.75	17.27	12.44	12.87	148	163	172	74	29	52	147	173	186	357	297	434	76	92	112	61	72	60	302	72	95	497	373	330	LG3
PARG12485	8.25	11.52	10.76	20.55	20.51	20.53	14.27	17.23	13.46	20.04	15.54	21.48	8.9	8.47	12.03	23.23	27.91	20.14	14.35	12.67	16.07	13.87	14.99	17.66	181	200	191	372	392	382	235	278	203	286	267	356	131	128	217	381	473	329	235	203	259	254	286	288	LG3
PARG12490	0.52	0.72	0.46	1.61	1.39	1.51	1.3	0.75	1.56	4.21	0.92	1.47	0.5	0.61	0.82	1.28	1.76	0.95	0.9	1.01	1.28	0.74	1.04	0.68	31	34	22	79	72	76	58	33	64	163	43	66	20	25	40	57	81	42	40	44	56	37	54	30	LG3
PARG12520	16.71	4.63	11.32	11.94	30.49	21.46	23.04	41.77	31.66	23.58	17.46	20.89	45.24	28.16	4.46	16.12	11.05	6.77	12.46	20.57	25.34	4.75	37.86	22.77	1971	432	1080	1163	3134	2148	2041	3625	2568	1810	1613	1862	3579	2288	433	1422	1007	595	1097	1773	2196	468	3884	1997	LG3
PARG12533	3.79	5.28	5.61	2.25	1.11	1.66	2.88	2.25	2.6	4.34	4.91	6.16	5.93	4.43	8.37	2.2	2.29	2.47	4.42	2.25	2.31	9.33	4.95	4.57	263	290	315	129	67	98	150	115	124	196	267	323	276	212	478	114	123	128	229	114	118	541	299	236	LG3
PARG12547	0.71	0.54	0.5	0.63	0.57	0.6	0.99	1.09	2.04	0.77	1.39	1.92	0.23	0.47	0.37	0.83	0.92	0.91	0.94	0.67	0.5	0.37	0.62	0.45	222	134	128	163	157	160	234	252	441	157	343	457	49	101	95	195	224	213	220	153	115	97	170	106	LG3
PARG12548	217.65	264.71	301.84	216.2	351.9	285.89	418.25	482.69	662.02	539.04	439.43	747.45	213.63	254.09	226.35	225.01	346.01	209.64	217.01	273.97	569.47	190.04	175.8	188.32	14512	13970	16281	11899	20444	16172	20941	23679	30352	23387	22952	37660	9553	11668	12409	11218	17827	10412	10799	13346	27898	10576	10195	9338	LG3
PARG12550	6.69	5.91	6.45	6.5	16.95	11.88	17.64	15.39	18.71	14.13	9.15	11.89	9.93	9.06	3.89	4.59	8	4.87	5.1	4.95	5.51	3.65	13.71	5.4	446	312	348	358	985	672	883	755	858	613	478	599	444	416	213	229	412	242	254	241	270	203	795	268	LG3
PARG12569	1.12	1	0.46	5.2	4.41	4.8	2.71	1.28	3.22	1.47	3.44	2.04	0.09	0.59	0.18	2.1	2.61	3.01	3.81	2.07	1.32	1.4	1.17	15.88	75	53	25	287	257	272	136	63	148	64	180	103	4	27	10	105	135	150	190	101	65	78	68	789	LG3
PARG12584	1.78	1.36	2.01	3.94	8.02	6.02	2.3	5.14	5.35	6.66	1.53	3.41	1.87	0.84	0.3	3.48	2.53	1.31	2.72	2.91	2.56	2.1	0.98	4.24	71	43	65	130	279	204	69	151	147	173	48	103	50	23	10	104	78	39	81	85	75	70	34	126	LG3
PARG12591	2.38	1.26	4.66	13.7	37.54	25.94	13.75	26.82	30.16	15.83	4.82	4.98	9.9	4.72	0.47	8.87	11.15	2.05	9.89	14.61	7.46	1.71	10.01	12.51	187	78	296	887	2566	1726	810	1548	1627	808	296	295	521	255	30	520	676	120	579	837	430	112	683	730	LG3
PARG12598	18.93	18.65	18.49	17	26.36	21.85	34.11	31.85	29.17	50.25	32.19	30.66	19.84	20.57	13.61	11.69	17.13	13.77	13.92	15.04	15.23	19.19	44.37	23.94	286	223	226	212	347	280	387	354	303	494	381	350	201	214	169	132	200	155	157	166	169	242	583	269	LG3
PARG12600	31.6	15.9	16.91	13.58	22.86	18.34	57.37	93.45	91.6	36.51	61.69	66.4	131.7	33.43	23.85	24.45	26.88	37.95	26.69	27.43	20.11	24.3	72.84	92.15	1813	722	785	643	1143	893	2472	3945	3614	1363	2773	2879	5068	1321	1125	1049	1192	1622	1143	1150	848	1164	3635	3932	LG3
PARG12603	0.36	0.49	0.36	0.63	0.35	0.49	0.71	2.02	0.89	0.8	1.65	1.14	1.77	1.52	0.39	0.25	1.11	0.52	0.49	0.45	0.48	0.65	0.55	0.85	31	33	25	44	26	35	45	126	52	44	110	73	101	89	27	16	73	33	31	28	30	46	41	54	LG3
PARG12609	42.9	38.97	46.83	38.49	58.46	48.75	72.15	75.7	100.02	42.9	67.88	86.89	135.49	47.83	47.47	58.1	67.71	111.02	61.07	50.91	45.05	48.94	69.3	61.87	3371	2424	2977	2497	4003	3250	4258	4377	5405	2194	4179	5160	7141	2589	3067	3414	4112	6499	3582	2923	2601	3210	4737	3616	LG3
PARG12622	1.33	1.25	0.94	2.13	2.26	2.2	2.54	1.84	3.29	1.87	3.49	2.29	1.24	1.49	1.23	2.55	2	2.38	2.79	2.75	1.45	1.62	1.56	1.88	174	129	99	230	258	244	250	177	296	159	358	226	109	134	132	250	202	232	273	263	139	177	178	183	LG3
PARG12660	2.69	2.62	1.99	0.19	0.76	0.48	5.01	4.77	2.01	3.46	3.99	0.58	0.15	0.78	2.65	1.92	0.7	0.69	2.91	2.28	0.59	3.65	2.71	2.68	105	81	63	6	26	16	147	137	54	88	122	17	4	21	85	56	21	20	85	65	17	119	92	78	LG3
PARG12664	31.19	48.96	42.63	21.45	18.68	20.03	27.7	25.6	25.43	26.92	22.84	30.32	69.95	54.81	58.07	25.02	27.76	25.59	18.36	20.04	19.7	19.15	23.89	23.93	4066	5051	4495	2308	2122	2215	2711	2455	2279	2283	2332	2987	6115	4921	6224	2439	2796	2485	1786	1908	1887	2084	2708	2320	LG3
PARG12704	8.01	10.55	10	6.52	4.05	5.25	5.43	3.1	4.77	5.63	6.42	7.31	4.44	9.6	12.04	8.41	7.1	6.3	7.56	7.17	6.81	7.65	6.92	6.01	1231	1282	1242	826	542	684	626	350	504	563	772	849	457	1015	1520	966	843	721	867	805	769	981	925	687	LG4
PARG12710	4.97	3.88	3.39	5.42	5.93	5.68	10.79	34.58	29.18	5.65	32.37	38.96	13.65	5.06	1.83	5.65	12.58	9.43	5.51	8.32	10.19	4.4	26.32	11.92	396	245	219	357	412	384	646	2029	1600	293	2022	2348	730	278	120	337	775	560	328	485	597	293	1826	707	LG4
PARG12713	0.8	0.53	1.55	0.12	0.29	0.2	0.31	0.3	0.68	0.36	2.58	1.11	0.87	0.7	0.26	0.22	0.82	0.29	0.58	1.14	0.27	0.34	0.67	0.52	48	25	75	6	15	10	14	13	28	14	121	50	35	29	13	10	38	13	26	50	12	17	35	23	LG4
PARG12715	20.42	13.54	18.45	22.22	50.35	36.66	22.61	35.96	27.86	23.52	14.86	14.97	19.28	21.3	11.57	21.41	16.76	14.9	25.85	30.11	38.18	17.3	26.5	26.26	3053	1602	2232	2742	6560	4651	2539	3956	2864	2288	1741	1691	1933	2193	1422	2394	1936	1660	2885	3289	4194	2159	3446	2920	LG4
PARG12719	1.33	1.05	1.22	3.39	2.66	3.01	3.24	6.04	4.19	3.5	4.81	3.4	4.18	4.88	0.78	1.16	4.63	1.04	0.72	2.51	2.16	0.65	8.6	3.35	69	43	51	145	120	132	126	230	149	118	195	133	145	174	33	45	185	40	28	95	82	28	387	129	LG4
PARG12720	66.5	66.91	73.19	31.06	26.39	28.67	49.3	27.32	31.1	37.35	72.82	61.85	93.63	41.72	43.5	27.67	26.35	19.92	20.99	36.82	17.65	31.21	39.24	43.21	5078	4044	4521	1958	1756	1857	2827	1535	1633	1856	4356	3569	4795	2194	2731	1580	1555	1133	1196	2054	990	1989	2606	2454	LG4
PARG12733	0.63	0.76	0.72	1.14	1.96	1.56	0.72	1	1.23	1.46	1.28	1.02	0.67	0.32	0.55	1.55	2.21	1.31	1.13	1.16	0.84	0.59	0.64	0.98	77	74	71	115	209	162	66	90	103	116	123	94	55	27	55	142	209	119	103	104	75	60	68	89	LG4
PARG12758	0	0.05	0	0.26	0.58	0.42	0.74	0.44	0.66	0.11	1.06	0.81	0	0	0	0.19	0.56	0	0.34	0.49	0.1	0.15	0.12	0.24	0	2	0	12	28	20	31	18	25	4	46	34	0	0	0	8	24	0	14	20	4	7	6	10	LG4
PARG12771	3.77	3.56	3.67	4.71	4.8	4.76	5.82	9.87	7.4	6.41	5.61	4.35	10.64	3.92	3.94	3.82	5.19	3.06	4.51	3.06	2.66	3.79	3.63	4.45	576	430	453	594	639	616	667	1109	777	637	671	502	1089	412	494	436	612	348	514	341	298	483	482	505	LG4
PARG12774	18.28	21.05	21.32	11.47	8.08	9.73	9.78	10.7	8.49	16.39	16.74	18.13	23.96	22.97	14.86	9.41	13.13	10.26	11.36	15.56	11.05	13.78	15.4	12.97	1722	1570	1625	892	663	778	692	742	550	1005	1236	1291	1514	1491	1151	663	956	720	799	1071	765	1084	1262	909	LG4
PARG12778	0.1	0.07	0.05	0.19	0.59	0.4	0.29	0.64	0.96	0.12	0.59	0.39	0.19	0.09	0.3	0.33	0.22	0.46	0.26	0.59	0.7	0.02	0.59	0.27	10	6	4	16	52	34	22	48	67	8	47	30	13	6	25	25	17	35	20	44	52	2	52	20	LG4
PARG12785	12.71	10.8	11.57	13.16	8.68	10.86	11.13	7	8.82	4.28	6.12	6.53	14.81	13.19	12.49	12.91	13.73	13.05	10.4	6.24	9.17	7.76	5.35	7.16	1639	1103	1207	1401	976	1188	1078	664	782	359	618	637	1281	1172	1325	1245	1369	1254	1001	588	869	835	600	687	LG4
PARG12792	1.02	1.52	1.34	2.46	2.95	2.71	2.12	1.97	2.34	2.09	3.85	3.16	1.8	1.56	1.39	2.29	5.56	3.44	2.34	2.15	4.6	1.56	2.87	2.79	144	170	153	288	364	326	226	205	228	193	427	338	171	152	162	242	608	363	247	222	479	185	354	294	LG4
PARG12804	16.7	11.07	9.86	7.37	12.79	10.15	16.39	40.25	26.7	27.43	30.64	31.8	33.89	13.58	12.61	11.48	9.65	7.98	12.71	13.77	10.42	11.84	39.16	44.68	1722	903	822	627	1149	888	1269	3053	1893	1840	2474	2477	2343	964	1069	885	769	613	978	1037	789	1019	3511	3425	LG4
PARG12839	44.18	54.72	65.79	31.87	21.04	26.32	29.19	21.36	27.5	30.04	28.68	29.95	114.27	63.59	85.73	31.16	30.75	31.6	32.33	24.74	30.28	36.44	23.82	29.55	3241	3177	3904	1930	1345	1638	1608	1153	1387	1434	1648	1660	5622	3213	5171	1709	1743	1727	1770	1326	1632	2231	1520	1612	LG4
PARG12843	2.1	0.9	2.93	5.9	9.54	7.8	1.67	3.04	1.63	4.33	2.23	2.78	2.2	1.04	1.09	4.9	10.59	5.04	1.86	2.57	1.76	2.09	1.44	2.7	47	16	53	109	186	148	28	50	25	63	39	47	33	16	20	82	183	84	31	42	29	39	28	45	LG4
PARG12850	6.22	6.53	6.42	4.24	3.28	3.75	2.77	2.36	2.93	2.74	2.83	6.14	3.68	4.32	9.54	5.66	5.48	5.77	5.39	3.22	3.61	6.74	4.47	4.71	272	226	227	153	125	139	91	76	88	78	97	203	108	130	343	185	185	188	176	103	116	246	170	153	LG4
PARG12874	0.74	0.46	0.43	1.28	1.23	1.25	1.73	1.4	3.85	1.97	2.18	0.86	0.14	0.4	0.04	1.35	1.02	0.53	1.22	1.86	2	0.4	1.15	0.77	49	24	23	70	71	70	86	68	175	85	113	43	6	18	2	67	52	26	60	90	97	22	66	38	LG4
PARG12904	6.67	11.45	15.98	4.16	4.25	4.21	15.89	11.17	34.06	1.57	27.19	9.29	10.92	7.6	6.94	7.07	7.61	11.01	8.56	6.23	3.76	5.25	5.8	9.27	941	1279	1825	485	523	504	1684	1160	3306	144	3006	991	1034	739	805	746	830	1158	902	642	390	619	712	973	LG4
PARG12910	16.27	12.36	20.15	17.16	29.63	23.57	22.36	40.58	33.19	44.41	21.83	26.84	10.2	19.97	8.56	21.33	20.16	18.81	20.91	21.5	23.48	21.1	15.76	21.98	1854	1115	1858	1615	2943	2279	1914	3403	2601	3294	1949	2312	780	1568	802	1818	1776	1597	1779	1790	1966	2007	1562	1863	LG4
PARG12921	0.69	0.48	0.73	3.14	2.16	2.64	2.02	1.93	2.71	2.77	1.64	2.06	0.39	0.86	0.86	3.65	3.93	3.77	3.21	1.47	1.36	2.78	1.86	1.91	56	31	48	210	152	181	123	115	151	146	104	126	21	48	57	221	246	227	194	87	81	188	131	115	LG4
PARG12931	41.82	15.47	37.8	58.25	241.78	152.5	141.61	146.98	229.06	193.14	41.69	52.74	6.96	7.74	0.93	93.08	65.41	72.87	45.33	88.17	159.42	42.07	28.91	56.24	1209	354	884	1390	6090	3740	3074	3126	4553	3633	944	1152	135	154	22	2012	1461	1569	978	1862	3386	1015	727	1209	LG4
PARG12942	6.74	1.75	3.62	14.18	13.18	13.67	16.51	44.94	21.99	11.18	7.61	8.2	10.29	7.48	3.67	10.1	5.94	3.83	14.85	18.54	14.73	6.63	25.89	7.8	458	94	199	795	780	788	842	2246	1027	494	405	421	469	350	205	513	312	194	753	920	735	376	1530	394	LG4
PARG12944	27.2	51.15	44.29	18.77	14.26	16.45	16.37	23.83	14.73	15.01	14.89	15.6	141.47	45.27	151.88	45.55	43.73	32.53	22.68	12.25	12.95	43.38	20.62	22.65	1292	1923	1702	736	590	663	584	833	481	464	554	560	4507	1481	5932	1618	1605	1151	804	425	452	1720	852	800	LG4
PARG12969	13.47	18.75	16.41	11.41	6.75	9.02	6.87	4.19	6.72	10.27	8.31	9.05	18.89	16.05	28.57	14.02	16.13	13.75	14.22	11.41	16.17	18.05	13.27	17.61	1128	1243	1112	789	493	641	432	258	387	560	545	573	1061	926	1968	878	1044	858	889	698	995	1262	967	1097	LG4
PARG12974	2.5	2.31	2.52	4.55	7.13	5.87	2.43	2.87	1.98	5.44	2.44	3	1.49	2.13	1.84	4.64	6.11	4.69	2.73	3.42	2.69	2.29	2.79	3.54	312	228	254	469	776	622	228	264	170	442	239	283	125	183	189	433	589	436	254	312	247	239	303	329	LG4
PARG12979	0.09	0.03	0.08	0.1	0.39	0.26	0.26	0.34	0.5	0.53	0.06	0.03	0	0	0	0.14	0.06	0.13	0.03	0	0.06	0.18	0.05	0.15	8	2	6	8	31	20	18	23	32	32	4	2	0	0	0	10	4	9	2	0	4	14	4	10	LG4
PARG12991	2.19	2.26	1.42	2.18	3.07	2.63	3.51	2.36	2.61	2.81	4.23	7.47	1.34	2.68	1.72	3.34	4.81	5.68	2.94	3.9	3.38	2.13	5.27	4.01	303	247	159	248	369	308	364	240	248	252	457	779	124	255	195	345	513	584	303	393	343	245	633	412	LG4
PARG12994	21.61	11.12	32.96	5.32	126.66	67.63	144.39	177.09	149.34	237.53	46.11	28.24	0.45	3.47	0.12	18.35	9.63	7.55	27.06	46.91	27.81	45.31	17.57	21.37	1284	523	1584	261	6557	3409	6442	7741	6101	9183	2146	1268	18	142	6	815	442	334	1200	2036	1214	2247	908	944	LG4
PARG13000	0.82	0.96	1.43	1.42	2.85	2.15	3.54	3.99	3.91	2.47	3.32	3.21	1.05	0.59	0.64	1.7	2.65	2.86	2.11	1.38	1.19	0.91	1.39	1.41	56	52	79	80	170	125	182	201	184	110	178	166	48	28	36	87	140	146	108	69	60	52	83	72	LG4
PARG13027	3.82	1.34	2.2	19.98	34.75	27.57	74.51	66.5	148.43	5.54	20.29	43.91	21.69	9.43	5.24	30.97	21.36	69.94	24.69	28.8	13.14	10.78	32.12	25.36	275	76	128	1186	2177	1682	4023	3518	7339	259	1143	2386	1046	467	310	1665	1187	3746	1325	1513	694	647	2009	1356	LG4
PARG13047	2.83	1.39	1.36	1.66	5.77	3.77	2.3	5.43	5.87	5.56	6.79	13.25	9.55	3.53	1.6	1.93	1.34	1.15	2.31	2.78	1.29	1.05	4.74	9.56	277	108	108	134	492	313	169	391	395	354	521	980	627	238	129	141	101	84	169	199	93	86	404	696	LG4
PARG13056	1.07	0.84	1.33	2.25	5.43	3.9	1.78	0.83	0.67	4.1	1.63	1.11	0.95	0.63	0.56	4.42	5.56	2.84	1.4	1.99	1.78	0.9	0.87	1.76	37	23	37	64	163	114	46	21	16	92	44	29	22	15	16	114	148	73	36	50	45	26	26	45	LG4
PARG13064	16.14	29.33	38.14	15.66	13.85	14.72	13.09	10.52	13.84	18.72	16.63	18.61	8.15	12.61	12.37	20.24	15.4	20.36	22.13	18.25	16.53	16.46	10.72	15.04	1261	1814	2411	1010	943	976	768	605	744	952	1018	1099	427	679	795	1183	930	1185	1291	1042	949	1074	729	874	LG4
PARG13067	9.36	6.47	11.57	21.83	53.53	38.12	8.86	12	9.24	31.6	11.58	10.08	9.97	3.62	4.42	27.4	48.06	29.3	11.81	11.38	8.44	7.34	6.34	17.29	616	337	616	1186	3069	2128	438	581	418	1353	597	501	440	164	239	1348	2444	1436	580	547	408	403	363	846	LG4
PARG13088	353	301.9	281.64	291.68	189.97	239.45	184.81	111.39	148.56	144.21	199.38	202.3	49.94	259.13	265.4	261.37	241.91	290.52	246.71	224.62	246.71	259.72	229.76	225.26	28613	19369	18468	19516	13417	16466	11249	6643	8280	7606	12660	12391	2715	14466	17688	15841	15152	17541	14925	13302	14693	17571	16198	13579	LG4
PARG13099	186.99	271.21	250.7	125.48	102.43	113.65	103.92	79.32	122.31	154.67	143.53	151.49	47.35	179.5	204.55	143.33	113.57	129.51	149.38	106.22	107.93	186.75	114.03	129.18	6501	7463	7051	3601	3103	3352	2713	2029	2924	3499	3909	3980	1104	4298	5847	3726	3051	3354	3876	2698	2757	5419	3448	3340	LG4
PARG13103	0	0	0	0.09	1.83	0.99	4.27	2.04	1.19	4.64	2.39	3.44	0	0.03	0.11	0	0.58	0	0.25	0.48	0.54	0.25	17.58	1.26	0	0	0	3	68	36	137	64	35	129	80	111	0	1	4	0	19	0	8	15	17	9	653	40	LG4
PARG13107	0.15	0.07	0.15	1.07	0.68	0.87	0.39	0.32	0.34	0.36	0.53	0.39	0.18	0	0.36	0.4	1.11	0.71	0.16	0.32	0.4	0.07	0.1	0.2	5	2	4	30	20	25	10	8	8	8	14	10	4	0	10	10	29	18	4	8	10	2	3	5	LG4
PARG13112	18.52	10.12	16.01	20	43.22	31.93	41.55	64.86	52.7	33.2	27.17	22.36	24.16	15.78	5.48	18.87	20.95	13.26	24.42	30.67	29.32	11.6	27.85	25.69	1327	574	928	1183	2699	1941	2236	3420	2597	1548	1525	1211	1161	779	323	1011	1160	708	1306	1606	1544	694	1736	1369	LG4
PARG13113	12.84	11.59	16.15	33.05	47.54	40.49	26.73	28.88	33.35	15.73	17.95	11.01	25.1	14.17	14.81	34.43	33.64	34.2	21.82	20.02	21.87	9.42	12.19	15.56	1312	937	1335	2787	4232	3510	2051	2171	2343	1046	1437	850	1720	997	1244	2630	2656	2603	1664	1494	1642	803	1083	1182	LG4
PARG13114	5.08	3.29	4.73	10.93	22.11	16.67	9.64	18.03	33.77	9.8	6.82	20.5	11.62	4.15	4.68	10.68	6.19	5.08	16.48	16.11	8.43	3.77	24.29	13.12	388	199	292	689	1471	1080	553	1013	1773	487	408	1183	595	218	294	610	365	289	939	899	473	240	1613	745	LG4
PARG13128	26.8	16.29	43.56	46.94	144.65	97.11	85.59	165.85	127.44	136.19	60.24	45.07	236.16	43.25	21.39	23.04	48.73	9.35	46.51	67.14	41.46	9.2	45.48	108.52	1931	929	2539	2792	9081	5936	4631	8792	6314	6385	3400	2454	11412	2146	1267	1241	2713	502	2501	3534	2195	553	2850	5815	LG4
PARG13130	21.43	29.51	34.06	12.18	17.21	14.76	16.46	16.45	13.47	14.02	13.41	11.29	21.72	16.77	24.67	23.49	14	15.69	20.35	21.91	19.94	17.68	12.78	17.09	1236	1347	1589	580	865	722	713	698	534	526	606	492	840	666	1170	1013	624	674	876	923	845	851	641	733	LG4
PARG13132	2.8	2.56	2.87	3.13	3.91	3.52	5.62	4.74	5.69	3.49	5.31	4.8	3.32	2.49	3.35	3.46	3.73	4.01	5.32	4.01	4.52	5.86	5.57	3.67	180	130	149	166	219	192	271	224	251	146	267	233	143	110	177	166	185	192	255	188	213	314	311	175	LG4
PARG13137	0.27	0.29	0.2	0.55	0.39	0.46	1.29	1.43	2.76	0.12	1.44	0.75	0.5	0.43	0.45	0.3	0.45	0.52	0.84	0.55	0.26	0.18	0.29	0.95	28	24	17	47	35	41	101	110	198	8	118	59	35	31	39	23	36	40	65	42	20	16	26	74	LG4
PARG13138	1.97	2.22	3.52	6.91	13.44	10.23	2.98	2.03	1.79	10.71	4.2	0.93	2.09	1.02	1.39	5.86	10.5	7.83	3	1.68	1.97	2.47	0.81	2.24	45	40	65	130	267	198	51	34	28	159	75	16	32	16	26	100	185	133	51	28	33	47	16	38	LG4
PARG13140	5.26	1.81	11.13	5.73	46.33	26.59	32.18	29.17	74.18	61.06	13.18	16.64	1.95	2.17	0.21	5.9	6.94	4.5	7.69	14.03	32.06	5.14	2.28	12.71	337	92	577	303	2588	1446	1549	1376	3270	2547	662	806	84	96	11	283	344	215	368	657	1510	275	127	606	LG4
PARG13154	16.52	18.69	18.44	16.48	11.19	13.76	8.72	6.68	7.29	9.89	11.61	11.08	7.14	14.28	16.87	18.05	18.15	17.82	15.54	9.07	8.09	15.58	8.95	12.51	1186	1062	1071	977	700	838	470	353	360	462	653	601	344	706	996	969	1007	953	833	476	427	934	559	668	LG4
PARG13158	23.53	37.37	48.91	14.02	19.39	16.77	9.31	15.25	17.78	12.07	7.38	9.17	201.65	41.07	92.39	19.33	19.38	14.73	8.72	7.35	6.02	16.31	5.28	10.53	1070	1345	1799	526	768	647	318	510	556	357	263	315	6149	1286	3454	657	681	499	296	244	201	619	209	356	LG4
PARG13186	0.85	0.9	1.42	2.13	4.18	3.19	3.45	6.26	7.96	4.52	6.13	7.99	8.76	2.85	0.36	1.71	2.87	0.44	1.12	1.12	1.42	0.41	3.62	5.16	57	48	77	118	245	182	174	310	368	198	323	406	395	132	20	86	149	22	56	55	70	23	212	258	LG4
PARG13187	0.05	0.03	0.03	0.18	0.37	0.29	0.16	0.2	0.34	0.25	0.14	0.23	0.12	0.22	0	0.05	0.18	0.04	0.18	0.07	0.04	0.02	0.11	0.13	4	2	2	11	24	18	9	11	17	12	8	13	6	11	0	3	10	2	10	4	2	1	7	7	LG4
PARG13198	1.7	1.71	1.86	3.89	6.17	5.06	1.65	1.82	1.8	4.79	2.48	1.79	1.05	1.04	0.79	3.93	5.78	4.46	2.31	2.07	1.06	2.18	1.84	2.09	152	121	135	287	481	384	111	120	111	279	174	121	63	64	58	263	400	297	154	135	70	163	143	139	LG4
PARG13199	13.82	14.22	20.75	22.81	41.37	32.35	30.98	36.34	36.54	28.7	19.2	16.68	24.6	17.89	13.87	21.35	21.84	19.29	24.95	26.06	27.16	19.49	21.99	25.5	1789	1457	2173	2437	4666	3552	3011	3461	3252	2417	1947	1631	2135	1595	1476	2066	2184	1860	2410	2464	2583	2106	2475	2454	LG4
PARG13225	3.31	6.64	4.84	0.87	1.95	1.42	2.6	1.54	1.2	2.56	2.58	4.5	3.11	6.31	1.73	0.87	1.41	0.93	2.68	1.96	1.75	1.86	3.68	7.89	292	463	345	63	150	106	172	100	73	147	178	300	184	383	125	57	96	61	176	126	113	137	282	517	LG4
PARG13228	1.16	2.64	1.76	1.33	0.88	1.11	0.92	0.25	0.51	0.76	0.85	0.79	0.97	1.48	1.41	1.71	2.18	0.54	2.15	10.3	13.26	4.8	10.54	4.19	89	160	109	84	59	72	53	14	27	38	51	46	50	78	89	98	129	31	123	577	747	307	703	239	LG4
PARG13246	6.32	6.11	5.73	8.72	18.81	13.9	19.41	20.52	21.55	24.93	13.89	8.97	1.61	3.19	2.62	13.25	10.86	11.95	16.82	14.69	17.52	17.43	12.63	14.87	422	323	310	481	1095	788	974	1009	990	1084	727	453	72	147	144	662	561	595	839	717	860	972	734	739	LG4
PARG13256	1.3	1.03	1.77	1.63	5.68	3.71	4.08	3.88	6.55	6.98	2.22	2.52	0.32	0.74	0.53	1.45	1.62	1.57	1.86	2.04	3.38	1.73	2.3	2.81	305	192	337	316	1163	740	720	671	1059	1067	409	448	51	120	103	254	294	275	326	351	584	340	471	492	LG4
PARG13272	1.74	0.79	0.73	1.17	1.59	1.39	2.03	2.72	2.04	2.42	2.89	2.56	3.62	3.63	1.3	1.34	1.52	1.58	1.23	3.11	3.65	0.69	4.16	2.84	231	83	78	128	184	156	202	265	186	209	300	256	322	331	142	133	156	156	122	301	355	76	479	280	LG4
PARG13281	4.42	3.24	1.74	3.6	3.95	3.78	4.75	7.77	5.66	7.72	6.71	9.79	10.81	10.39	4.21	2.57	5.09	3.54	3.05	4.68	4.95	1.55	4.99	3.83	728	422	232	489	567	528	588	942	641	827	866	1219	1194	1179	570	316	648	434	375	563	599	213	715	469	LG4
PARG13359	23.58	27.72	36.53	58.77	77.97	68.63	48.26	67.46	80.61	30.36	34.42	21.53	83.09	28.69	42.07	57.84	53.87	54.27	41.65	36.07	30.82	16.94	23.7	20.8	1738	1617	2178	3575	5007	4291	2671	3658	4085	1456	1987	1199	4107	1456	2549	3187	3068	2979	2291	1942	1669	1042	1519	1140	LG4
PARG13364	1840.26	4150.29	5247.38	3631.17	5924.6	4808.85	6211.82	8009.6	10828.1	4767.79	4759.05	3215.41	4644.98	3995.81	3524.75	4304.47	5506.45	4978.3	5119.75	4844.33	5610.75	4324.35	3692.18	4729.13	18445	32926	42548	30043	51742	40892	46754	59067	74629	31096	37367	24354	31225	27584	29048	32260	42648	37169	38299	35474	41320	36177	32188	35251	LG4
PARG13365	8.3	6.14	8.38	25.02	48.22	36.99	6.07	15	10.6	36.09	18.87	12.73	6.19	5	4.19	28.3	45.59	28.54	12.48	11.36	5.51	6.19	5.35	10.75	82	48	67	204	415	310	45	109	72	232	146	95	41	34	34	209	348	210	92	82	40	51	46	79	LG4
PARG13366	6.38	2.94	9.01	16.43	31.72	24.34	6.74	9.77	8.1	21	10.98	8.98	8	2.06	4.56	21.53	30	22.56	9.63	5.96	4.55	3.27	2.91	8.3	63	23	72	134	273	204	50	71	55	135	85	67	53	14	37	159	229	166	71	43	33	27	25	61	LG4
PARG13367	3.04	2.69	5.26	6.5	13.83	10.26	3.77	12.25	3.53	11.98	4.52	5.09	6.04	1.62	1.85	9.07	18.21	8.43	5.02	4.3	2.07	1.94	3.26	5.45	30	21	42	53	119	86	28	89	24	77	35	38	40	11	15	67	139	62	37	31	15	16	28	40	LG4
PARG13368	1.62	2.17	2.5	6.01	11.5	8.83	2.16	3.58	1.62	9.18	2.84	1.74	1.81	0.88	0.99	5.14	8.12	5.71	1.63	1.39	1.52	2.06	1.63	2.72	16	17	20	49	99	74	16	26	11	59	22	13	12	6	8	38	62	42	12	10	11	17	14	20	LG4
PARG13369	1.42	0.9	1.5	3.68	4.53	4.06	1.21	0.83	2.06	5.45	3.36	1.34	1.96	0.73	0.99	3.79	7.07	2.72	1.49	0.83	0.55	1.46	0.81	2.04	14	7	12	30	39	34	9	6	14	35	26	10	13	5	8	28	54	20	11	6	4	12	7	15	LG4
PARG13370	1.01	0.9	0.75	3.19	5.46	4.3	2.02	2.89	1.77	4.67	2.84	0.8	1.06	1.03	0.62	5.28	6.42	3.53	2.17	3.6	0.41	0.97	1.51	1.63	10	7	6	26	47	36	15	21	12	30	22	6	7	7	5	39	49	26	16	26	3	8	13	12	LG4
PARG13371	9.01	5.24	10.14	19.5	38.81	29.35	8.09	13.62	8.83	29.4	9.95	8.04	8.75	1.47	2.34	25.72	30.79	19.57	9.77	7.34	3.86	5.94	4.19	10.35	89	41	81	159	334	246	60	99	60	189	77	60	58	10	19	190	235	144	72	53	28	49	36	76	LG4
PARG13372	6.78	4.6	6.38	23.3	26.84	25.06	4.31	5.78	6.04	26.14	8.92	9.24	7.7	1.76	3.82	19.63	32.49	24.19	8.95	7.76	3.58	4.73	1.63	4.36	67	36	51	190	231	210	32	42	41	168	69	69	51	12	31	145	248	178	66	56	26	39	14	32	LG4
PARG13373	11.34	8.06	13.27	33.11	65.06	49.52	11.86	22.02	7.8	25.98	14.99	9.11	14.34	4.26	6.53	31.95	45.46	28	15.33	7.48	4.68	10.92	8.26	12.25	112	63	106	270	560	415	88	160	53	167	116	68	95	29	53	236	347	206	113	54	34	90	71	90	LG4
PARG13374	18.12	14.2	16.77	53.96	105.03	80.19	21.03	33.71	29	86.81	28.56	21.44	19.47	5.73	10.1	51.99	91.45	46.62	24.96	20.92	11.85	17.1	6.4	18.51	179	111	134	440	904	672	156	245	197	558	221	160	129	39	82	384	698	343	184	151	86	141	55	136	LG4
PARG13376	529.05	318.04	395.51	673.61	950.27	815.69	575.84	845.38	626.93	655.15	410	431.43	856.93	455.32	299.81	660.43	644.26	572.41	497.89	622.62	713.72	384.13	530.49	562.92	28870	13737	17460	30343	45184	37764	23597	33942	23525	23264	17527	17791	31363	17113	13452	26948	27167	23268	20278	24823	28617	17496	25179	22845	LG4
PARG13386	0.69	0.91	0.67	0.05	0.95	0.51	1.68	2.15	1.14	1.62	1.88	0.3	0.09	0.57	1.17	1.51	0.23	0.22	1.67	0.47	0.31	1.66	0.78	0.51	46	48	36	3	55	29	84	105	52	70	98	15	4	26	64	75	12	11	83	23	15	92	45	25	LG4
PARG13389	3.97	1.95	4.15	6.76	8.51	7.67	3.02	7.39	5.21	9.87	2.73	4.22	10.68	5.2	3.86	7.6	4.64	5.36	3.56	4.2	4.99	5.38	3.65	3.16	193	75	163	271	360	316	110	264	174	312	104	155	348	174	154	276	174	194	129	149	178	218	154	114	LG4
PARG13418	0.87	0.46	0.24	3.95	6.03	5.01	2.29	2.1	3.2	2.67	1.6	0.89	1.47	0.14	0.19	4.13	2.92	1.92	1.78	1.43	1.34	0.99	1.09	1.01	45	19	10	169	272	220	89	80	114	90	65	35	51	5	8	160	117	74	69	54	51	43	49	39	LG4
PARG13443	20.07	23.14	22.08	15.97	9.32	12.55	12.11	8.39	8.78	15.07	13.02	17.02	15.3	19.05	18.72	11.9	12.69	13.43	9.48	8	6.54	10.04	11.2	8.56	309	282	275	203	125	164	140	95	93	151	157	198	158	202	237	137	151	154	109	90	74	129	150	98	LG4
PARG13492	7.21	6.97	8.91	13.86	25.36	19.77	18.59	12.21	13.59	17.26	13.71	11.74	9.4	7.65	6.35	11.62	21.56	13.51	7.44	11.38	43.82	6.82	7.71	8.86	1738	1331	1739	2759	5328	4044	3367	2166	2254	2709	2589	2140	1521	1270	1259	2095	4017	2427	1339	2005	7764	1372	1618	1588	LG4
PARG13496	1.03	1.81	1.63	1.29	3.14	2.24	2.99	4.03	3.13	3.82	2.43	1.87	4.17	3.03	1.51	2.08	1.9	1.27	2.16	2.08	1.18	1.52	1.01	1.41	156	217	200	162	415	288	340	450	326	377	289	214	424	316	188	236	223	143	244	230	131	193	133	159	LG4
PARG13501	0.26	0.41	0.41	0.8	0.71	0.75	0.49	0.33	0.76	0.66	0.54	0.54	0.52	0.3	0.49	0.78	0.89	0.84	0.52	0.63	0.93	0.27	0.78	0.51	43	54	56	110	104	107	62	41	87	72	71	68	58	35	68	98	115	105	65	77	114	38	113	63	LG4
PARG13511	1.61	1.73	3.58	3.02	8.22	5.69	9.22	7.93	13.82	24.07	3.65	5.43	2.04	0.47	1.18	4.58	3.33	4.59	2.64	2.81	2.63	5.35	1.67	4.33	40	34	72	62	178	120	172	145	236	389	71	102	34	8	24	85	64	85	49	51	48	111	36	80	LG4
PARG13512	1.04	0.7	0.99	0.79	3.35	2.11	3.25	3.08	4.07	6.89	2.43	1.81	1.2	0.58	0.96	1.77	1.85	1.58	1.82	2.18	1.89	2.32	3.03	2.95	70	37	54	44	196	120	164	152	188	301	128	92	54	27	53	89	96	79	91	107	93	130	177	147	LG4
PARG13515	62.6	79.08	77.76	65.53	36.4	50.56	40.59	26.36	33.43	44.44	40.29	60.26	52.22	74.21	87.98	59.16	56.96	52.64	49.35	51.14	48.45	56.96	55.14	49.02	2840	2840	2854	2454	1439	1946	1383	880	1043	1312	1432	2066	1589	2319	3282	2007	1997	1779	1671	1695	1615	2157	2176	1654	LG4
PARG13518	11.89	15.16	21.9	17.46	27.73	22.73	41.39	35.37	55.9	29.81	33.89	29.71	27.23	27.9	18.14	14.4	26.26	17.39	9.76	17.52	15.71	9.08	11.68	18.13	522	527	778	633	1061	847	1365	1143	1688	852	1166	986	802	844	655	473	891	569	320	562	507	333	446	592	LG4
PARG13523	0.19	0.1	0.17	0.04	0.04	0.04	0.07	0.09	0.13	0.14	0.08	0.03	0.13	0.15	0.15	0.17	0.1	0.09	0.08	0.11	0.1	0.08	0.14	0.1	60	24	43	9	10	10	17	20	28	29	19	8	27	33	37	40	23	20	19	25	23	21	38	24	LG4
PARG13543	0.13	0.16	0.21	0.68	0	0.33	1.52	1.81	1.81	0.2	2.44	1.25	0.9	0.5	0.05	0.6	1.09	0.87	0.92	2.06	0.38	0.95	1.01	1.16	6	6	8	26	0	13	53	62	58	6	89	44	28	16	2	21	39	30	32	70	13	37	41	40	LG4
PARG13544	1.98	1.57	0.95	0.51	0.34	0.42	0.66	1.25	1.48	2.43	1.31	2.79	2.23	1.28	0.86	0.57	0.6	0.23	0.78	2.04	0.64	1.59	3.55	6.49	234	147	91	50	35	42	59	109	120	187	121	249	177	104	84	50	55	20	69	176	56	157	365	571	LG4
PARG13586	1.38	0.99	1.08	0.78	1.99	1.4	2.09	2.94	2.76	1.66	1.32	0.62	2.92	0.86	1.22	0.84	0.85	0.71	1.36	1.74	1.58	0.69	1.66	2.67	88	50	56	41	111	76	100	138	121	69	66	30	125	38	64	40	42	34	65	81	74	37	92	127	LG4
PARG13634	0.56	0.18	0.3	1.92	3.74	2.87	0.94	1.26	0.81	1.38	1.34	0.35	0.91	0.78	0.3	1.46	1.61	1.5	0.46	0.7	0.63	0.87	0.59	0.52	23	6	10	65	134	100	29	38	23	37	43	11	25	22	10	45	51	46	14	21	19	30	21	16	LG4
PARG13646	7.16	11.78	7.73	4.91	1.94	3.38	4.4	2.25	3.55	6.89	5.07	5.99	9.15	7.82	17.7	5.84	8.45	5.39	5.53	4.25	6.21	9.71	7.96	9.05	182	237	159	103	43	73	84	42	62	114	101	115	156	137	370	111	166	102	105	79	116	206	176	171	LG4
PARG13683	2.48	7.92	4.14	1.79	1.31	1.55	1.73	1.55	1.14	2.02	2.1	1.78	3.81	5.26	4.31	2.92	2.63	2.72	2.73	1.2	0.18	4.11	17.29	11.8	221	559	299	132	102	117	116	102	70	117	147	120	228	323	316	195	181	181	182	78	12	306	1341	783	LG4
PARG13684	0.29	2.55	2.46	0.49	0.11	0.28	0.18	0.27	0.29	0.62	0.51	0.99	0.52	1.05	0.78	0.48	0.38	0.25	0.48	0.22	0	1.3	8.91	4.08	22	151	149	30	7	18	10	15	15	30	30	56	26	54	48	27	22	14	27	12	0	81	580	227	LG4
PARG13685	0.45	2.1	1.13	0.28	0.09	0.19	0.26	0.27	0.15	0.29	0.61	0.86	1.04	1.42	1	0.47	0.62	0.53	0.47	0.35	0.09	0.64	3.83	1.67	39	143	79	20	7	14	17	17	9	16	41	56	60	84	71	30	41	34	30	22	6	46	287	107	LG4
PARG13689	0.24	0.13	0.18	0.34	0.7	0.52	0.24	0.25	0.13	0.56	0.34	0.15	0.16	0.1	0.17	0.29	0.34	0.37	0.23	0.12	0.08	0.13	0.22	0.24	43	18	26	50	107	78	32	32	16	64	47	20	19	12	24	38	46	49	30	16	10	19	34	31	LG4
PARG13690	25.36	42	42.72	19.54	15.21	17.32	19.35	13.94	18.98	21.02	27.92	27.29	55.38	36.37	43.43	21.95	24.89	25.8	29.01	20.96	21.18	31.75	24.94	37.78	5718	7494	7791	3636	2987	3312	3276	2313	2942	3084	4931	4649	8374	5648	8050	3701	4336	4333	4882	3453	3508	5974	4891	6334	LG4
PARG13729	1.07	1.21	1.21	1.64	4.33	3.03	1.54	0.8	0.95	1.98	1.28	0.86	0.62	0.38	0.74	2.45	2.54	2.34	1.46	1.04	0.77	0.73	0.85	0.56	49	44	45	62	173	118	53	27	30	59	46	30	19	12	28	84	90	80	50	35	26	28	34	19	LG4
PARG13734	5.41	1.4	2.55	1.33	1.75	1.55	2.46	2.62	0.92	0.84	1.25	0.64	1.76	1.32	0.91	2.29	0.85	1.87	1.96	1.58	0.86	0.82	1.45	2.34	404	83	154	82	114	98	138	144	47	41	73	36	88	68	56	128	49	104	109	86	47	51	94	130	LG4
PARG13744	2.59	3.9	2.6	1.46	1.16	1.31	3.42	1.99	2.08	4.64	7.11	2.55	0.74	2.36	3.16	4.21	2.45	2.98	4.97	2.55	2.23	3.6	4.34	4.02	161	192	131	75	63	69	160	91	89	188	347	120	31	101	162	196	118	138	231	116	102	187	235	186	LG4
PARG13749	0.22	0.25	0.1	0.57	1.28	0.94	0.17	0.22	0.22	0.64	0.42	0.22	0.09	0.07	0.11	0.53	0.98	0.33	0.28	0.22	0.21	0.16	0.14	0.24	24	22	9	52	123	88	14	18	17	46	36	18	7	5	10	44	83	27	23	18	17	15	13	20	LG4
PARG13758	9.28	1.91	4.78	5.67	11.36	8.57	12.57	27.23	21.6	16.52	24.04	11.16	53.69	39.76	8.51	2.9	3.55	0.31	4.77	6.72	6.21	0.42	5.16	8.37	240	39	100	121	256	188	244	518	384	278	487	218	931	708	181	56	71	6	92	127	118	9	116	161	LG4
PARG13781	68.5	81.75	70.37	61.17	34.61	47.51	40.61	27.29	32.74	52.82	51.32	62.18	61.78	80.27	103.65	70.15	61.14	64.13	59.55	46.29	52.9	79.25	56.82	53.08	2617	2472	2175	1929	1152	1540	1165	767	860	1313	1536	1795	1583	2112	3256	2004	1805	1825	1698	1292	1485	2527	1888	1508	LG4
PARG13784	0.54	0.92	0.23	0.23	0.67	0.44	5.72	2.21	0.42	2.28	4.05	1.99	0.09	2.09	0.23	0.5	2.08	0.11	0.36	1.34	1.16	0.42	5.8	0.59	26	35	9	9	28	18	206	78	14	71	152	72	3	69	9	18	77	4	13	47	41	17	242	21	LG4
PARG13808	195.93	176.4	215.07	148.93	279.17	215.82	302.68	560.36	617.52	253.41	222.87	162.85	625.87	209.27	203.38	181.18	215.9	178.61	181.42	225.89	137.81	129.83	142.92	400.92	13984	9965	12418	8774	17361	13068	16222	29426	30306	11769	12461	8783	29959	10287	11935	9669	11907	9496	9664	11779	7227	7734	8872	21280	LG4
PARG13811	35.1	24.5	39.13	35.65	62.74	49.57	55.16	97.16	51.42	60.71	38.03	35.74	111.21	56.55	26.27	18.51	29.46	13.06	35.59	37.01	17.79	15.78	30.37	45.23	2143	1184	1933	1797	3338	2568	2529	4365	2159	2412	1819	1649	4554	2378	1319	845	1390	594	1622	1651	798	804	1613	2054	LG4
PARG13820	4.21	4.44	2.97	0.69	1.33	1.02	2.5	2.03	1.65	4.76	2.15	2.45	0.41	1.47	2.3	1.77	1.55	0.65	4.26	8.93	13.35	5.9	10	7.16	200	167	114	27	55	41	89	71	54	147	80	88	13	48	90	63	57	23	151	310	466	234	413	253	LG4
PARG13821	15.97	18.54	11.05	4.3	6.59	5.46	9.17	10.44	10.68	18.34	8.01	6.91	1.43	7.53	7.29	8.79	5.43	4.15	13.39	27.06	42.2	19.45	19.43	17.47	1013	931	567	225	364	294	437	487	466	757	398	331	61	329	380	417	266	196	634	1254	1967	1030	1072	824	LG4
PARG13825	3.2	1.33	3	4.35	7.85	6.14	2.72	6.21	4	5.7	4.02	3.05	8.87	3.64	1.1	2.4	2.56	1.39	2.78	3.7	3.41	1.78	3.6	2.84	194	64	147	218	415	316	124	277	167	225	191	140	361	152	55	109	120	63	126	164	152	90	190	128	LG4
PARG13835	0.24	0.12	0	0	0.45	0.23	0.59	0.27	0.21	1.05	1.62	1.74	0.15	0	0	0.13	0.13	0.59	0.2	0.53	2.13	0.12	1.12	0.26	5	2	0	0	8	4	9	4	3	14	26	27	2	0	0	2	2	9	3	8	32	2	20	4	LG4
PARG13842	394.72	300.79	294.82	391.32	871.74	638.05	725.1	810.7	726.98	1103.37	703.56	834.17	400.84	557.4	97.68	316.77	395.81	283.69	312.13	556.59	773.15	333.7	632.33	370.43	13245	7989	8003	10839	25488	18164	18271	20015	16774	24092	18494	21152	9021	12882	2695	7948	10263	7091	7817	13645	19062	9346	18455	9244	LG4
PARG13849	9.02	6.8	11.53	22.7	53.64	38.59	8.17	12.08	8.79	25.78	13.65	9.63	9.58	3.62	5.27	28.04	47.41	24.2	10.68	10.69	8.15	7.16	6.88	15.3	782	467	809	1625	4053	2839	532	771	524	1455	927	631	557	216	376	1818	3177	1563	691	677	519	518	519	987	LG4
PARG13853	0.14	0.1	0.21	0.6	1.2	0.91	0.06	0.04	0.18	0.78	0.18	0.18	0.11	0.02	0.11	0.78	0.74	0.41	0.33	0.3	0.15	0.09	0.18	0.39	9	5	11	32	68	50	3	2	8	33	9	9	5	1	6	38	37	20	16	14	7	5	10	19	LG4
PARG13854	3.23	3.48	4.07	10.73	16.38	13.63	3.42	4.73	2.02	9.37	8.22	4.36	3.15	1.63	2.38	8.05	13.41	7.9	3.22	3.41	4.34	2.62	2.64	8.26	210	179	214	575	927	751	167	226	90	396	418	214	137	73	127	391	673	382	156	162	207	142	149	399	LG4
PARG13855	0.45	0.25	0.32	1.01	2.74	1.89	0.29	0.46	0.22	0.92	0.45	0.29	0.3	0.02	0.17	1.01	1.71	1.2	0.37	0.61	0.38	0.42	0.51	0.77	29	13	17	54	155	104	14	22	10	39	23	14	13	1	9	49	86	58	18	29	18	23	29	37	LG4
PARG13857	7.85	7.11	10.78	21.19	45.4	33.61	7.33	11.76	8.21	28.49	13.58	7.14	8.57	3.15	4.06	26.17	37.78	24.72	10.86	9.92	9.01	6.55	7.03	14.68	449	322	499	1001	2264	1632	315	495	323	1061	609	309	329	124	191	1120	1671	1054	464	415	379	313	350	625	LG4
PARG13859	1.21	1.08	0.8	2.19	3.76	3	1.09	0.7	1.47	2.89	1.57	0.95	0.89	0.67	0.83	1.9	2.92	2.29	1.21	0.82	0.63	1.84	0.29	1.81	71	50	38	106	192	149	48	30	59	110	72	42	35	27	40	83	132	100	53	35	27	90	15	79	LG4
PARG13903	8.67	3.87	2.47	1.07	1.18	1.14	2.87	8.04	5.65	5.13	16.03	14.65	11.62	6.03	3.36	1.26	3.85	2.52	1.75	4.9	1.57	2.54	3.59	5.55	286	101	66	29	34	32	71	195	128	110	414	365	257	137	91	31	98	62	43	118	38	70	103	136	LG4
PARG13913	11.82	10.13	13.74	8.46	18.93	13.83	24.67	29.97	37.96	43.22	26.55	34.28	14.26	15.26	8.55	8.04	11.8	7.39	12.14	19.25	26	12.99	16.81	15.3	1561	1059	1468	922	2179	1550	2447	2913	3448	3715	2747	3422	1263	1388	929	794	1204	727	1197	1858	2523	1432	1931	1503	LG4
PARG13919	13.19	19.25	18.66	12.5	7.22	9.78	7.81	7.67	7.27	9.17	9.64	10.55	24.41	18.61	23.22	13.96	13.67	12.72	10.99	11.71	10.08	16.34	12.05	12.65	1431	1653	1637	1119	682	900	636	612	542	647	819	865	1776	1390	2071	1132	1146	1028	890	928	803	1479	1137	1020	LG4
PARG13928	0.13	0	0.08	1.35	1.06	1.2	0.98	1.91	1.95	0.49	1.42	0.25	0.05	0.51	0.16	0.85	0.66	0.73	1.24	0.96	0.48	0.11	1.21	1.24	4	0	2	35	29	32	23	44	42	10	35	6	1	11	4	20	16	17	29	22	11	3	33	29	LG4
PARG13938	2.54	1.97	2.2	0.9	0.48	0.68	1.58	0.55	0.4	1.28	0.95	2.88	1.39	4.02	1.83	1.38	4.45	1.17	2.63	2.84	3.26	6.63	7.84	14.7	177	109	124	52	29	40	83	28	19	58	52	152	65	193	105	72	240	61	137	145	167	386	476	763	LG4
PARG13939	6.24	7.31	6.99	6.38	2.76	4.52	3.36	2.25	2.64	2.36	4.75	5.06	4.78	6.49	8.3	5.19	5.26	6.1	3.9	3.84	3.53	5.61	4.1	4.14	685	635	621	578	264	421	277	182	199	169	409	420	352	491	749	426	446	499	320	308	285	514	392	338	LG4
PARG13940	4.46	5.9	8.16	2.04	1.23	1.63	2.55	1.71	1.66	2.12	4	2.02	2.65	2.49	2.43	3.03	1.51	2.4	5.17	4.13	1.62	1.45	0.92	2.31	633	662	937	239	152	196	272	179	162	196	445	217	252	243	284	321	166	254	547	428	169	172	113	244	LG4
PARG13941	5.32	2.25	3.48	0.35	1.81	1.09	1.87	6.87	0.65	1.36	1.33	0.4	0.13	0.23	0.56	3.41	0.24	1.17	2.62	1.73	0.77	0.66	0.45	2.3	367	123	194	20	109	64	97	349	31	61	72	21	6	11	32	176	13	60	135	87	39	38	27	118	LG4
PARG13948	0.42	0.53	0.55	1.16	1.81	1.49	0.44	0.42	0.13	1.43	0.51	0.35	0.3	0.23	0.05	0.92	1.93	0.95	0.83	0.49	0.12	0.21	0.1	0.42	19	19	20	43	71	57	15	14	4	42	18	12	9	7	2	31	67	32	28	16	4	8	4	14	LG4
PARG14019	1.44	0.38	2.17	2.41	10.07	6.35	7.29	8.72	6.43	9.43	2.89	3.03	21.9	3.04	0.43	0.79	2.6	0.04	2.69	2.59	4.14	0.03	2.96	4.9	102	21	124	141	621	381	387	454	313	434	160	162	1039	148	25	42	142	2	142	134	215	2	182	258	LG4
PARG14024	0.2	0.4	0.19	1	1.48	1.24	1.15	1.65	2.28	3.25	0.5	1.04	5.77	0.85	0.1	0.31	1.01	0.21	1.47	0.32	0.85	0.19	0.58	1.42	5	8	4	21	33	27	22	31	40	54	10	20	99	15	2	6	20	4	28	6	16	4	13	27	LG4
PARG14045	261.99	115.76	226.88	300.23	455.79	380.12	410.34	855.27	881.85	354.19	414.76	420.85	970.34	265.93	151.18	314.58	277.68	254.08	356.74	449.5	430.2	173.32	673.31	433.37	2702	945	1893	2556	4096	3326	3178	6490	6254	2377	3351	3280	6712	1889	1282	2426	2213	1952	2746	3387	3260	1492	6040	3324	LG4
PARG14052	6.86	4.16	4.89	29.54	47.64	38.84	20.57	18.62	50.12	8.9	17.16	23.36	18.1	11.32	5.17	29.74	29.58	28.66	22.62	23.01	15.24	7.14	15.5	20.57	373	179	215	1326	2257	1792	840	745	1874	315	731	960	660	424	231	1209	1243	1161	918	914	609	324	733	832	LG4
PARG14058	0.78	0.19	0.18	1.74	1.8	1.76	3.37	4.24	3.58	2.05	3.76	2.97	2.69	2.59	0.12	1.02	1.65	0.18	0.63	1.32	2.19	0.35	2.26	0.71	53	10	10	98	107	102	173	213	168	91	201	153	123	122	7	52	87	9	32	66	110	20	134	36	LG4
PARG14061	5.86	1.72	4.55	5.86	15.8	10.93	5.36	15.93	18.44	9.64	8.96	10.64	27.03	4.75	3.23	4.92	6.88	2.1	5.75	10.08	6.4	0.82	5.17	7.7	86	20	54	71	202	136	59	172	186	92	103	118	266	48	39	54	78	23	63	108	69	10	66	84	LG4
PARG14062	3.96	1.87	4.76	5.89	9.41	7.7	6.83	17.42	12.8	4.4	6.05	6.03	20.16	5.42	2.93	3.31	3.63	2.85	4.23	7.02	4.88	2	4.62	5.49	192	72	187	236	398	317	249	622	427	139	230	221	656	181	117	120	136	103	153	249	174	81	195	198	LG4
PARG14063	3.68	2.71	2.75	3.85	8.23	6.11	7.39	11.93	11.28	7.81	7.07	7.44	25.56	5.37	4.41	4.86	5.65	4.63	4.48	5.6	5.67	3.32	5.87	12.91	331	193	200	286	645	466	499	790	698	457	498	506	1542	333	326	327	393	310	301	368	375	249	459	864	LG4
PARG14065	13.54	3.89	5.84	25.07	21.14	23.05	47.78	64.7	52	27.61	54.69	41.26	35.08	43.05	1.9	6.79	17.23	2.48	6.34	25.41	28.4	2.57	30.95	7.86	1195	272	417	1827	1626	1726	3167	4202	3156	1586	3782	2752	2077	2617	138	448	1175	163	418	1639	1842	189	2376	516	LG4
PARG14068	2.68	1.32	1.55	3.02	2.42	2.71	4.11	11.75	5.41	3.7	5.73	3.66	15.01	5.91	2.42	1.57	2.48	1.53	1.96	4.57	6.22	1.06	6.44	3.25	224	87	105	208	176	192	258	722	311	201	375	231	841	340	166	98	160	95	122	279	382	74	468	202	LG4
PARG14071	1.75	0.33	0.83	1.12	0.99	1.06	1.82	4.98	3.03	1.16	1.98	1.72	3.11	3.68	0.56	0.86	0.85	1	0.94	1.99	1.78	0.48	5.62	2.79	183	27	70	97	90	94	143	383	218	79	162	136	218	265	48	67	69	78	73	152	137	42	511	217	LG4
PARG14073	4.34	3.16	3.27	3.15	6.08	4.65	7.08	7.54	12.67	8.86	7.03	8.67	4.11	3.67	3.21	3.98	5.27	4.49	4.45	4.07	6.3	3.42	6	5.58	647	373	394	387	790	588	792	827	1298	859	821	976	411	377	393	444	607	499	495	443	690	425	778	619	LG4
PARG14093	0	0	0	0.56	0.34	0.47	0.09	0.72	0.72	0.51	0.38	0.48	0.15	0	0	0.26	0	0	0.22	0.45	0.09	0	0.34	0.27	0	0	0	14	9	12	2	16	15	10	9	11	3	0	0	6	0	0	5	10	2	0	9	6	LG4
PARG14107	5.14	4.62	4.1	2.92	3.04	2.98	1.68	2.4	1.31	4	2.83	3	6.75	3.17	6.53	3.47	2.56	2.57	3.4	4.27	2.54	4.52	3.26	6.48	558	397	360	262	288	275	137	192	98	283	241	246	492	237	583	282	215	208	276	339	203	410	308	524	LG4
PARG14134	6.08	1.68	3.57	6.83	18.81	12.98	5.62	13.82	7.82	8.33	5.67	4.76	18.34	15.61	1.46	2.91	3.16	1.25	6.37	9.54	5.32	0.43	10.98	9.32	137	30	65	127	369	248	95	229	121	122	100	81	277	242	27	49	55	21	107	157	88	8	215	156	LG4
PARG14142	128.28	53.57	118.79	103.23	234.85	170.83	145.83	321.61	245.92	177.32	109.89	75.41	497.76	99.63	71.02	92.62	85.72	53.53	106.69	177.31	122.76	39.03	142.22	128.19	19206	6348	14387	12758	30637	21698	16395	35427	25317	17275	12888	8532	49981	10273	8743	10369	9917	5970	11921	19394	13504	4877	18520	14273	LG4
PARG14143	6.98	7.6	5.03	2.07	3.14	2.62	6.6	8.58	2.8	4.32	7.16	2.08	0.79	2.14	4.16	4.34	1.63	1.58	7.48	6.27	3.88	8.22	5.04	5.98	355	306	207	87	139	113	252	321	98	143	285	80	27	75	174	165	64	60	284	233	145	349	223	226	LG4
PARG14147	0.88	0.41	0.62	1.42	2.39	1.93	3.07	6.26	11.35	2.24	1.45	5.2	11.02	2.66	1.81	2.05	2.14	2.87	1.64	1.36	2.85	0.42	4.45	1.41	103	38	59	138	245	192	271	541	917	171	133	462	868	215	175	180	194	251	144	117	246	41	455	123	LG4
PARG14150	7.12	10.82	9.63	7.33	3.01	5.11	4.45	2.61	3.11	6.04	4.97	7.03	17.78	10.64	22.28	10.85	8.29	7.13	6.21	7.89	7.11	7.29	6.51	5.75	672	808	735	571	247	409	315	181	202	371	367	501	1125	691	1728	765	604	501	437	544	493	574	534	403	LG4
PARG14151	1.39	1.65	1.4	4.75	3.67	4.18	2.36	1.89	1.99	1.87	2.11	2.15	0.3	3.16	1.77	5.13	3.83	3.51	2.14	2.5	2.02	1.74	1.67	1.37	48	45	39	135	110	122	61	48	47	42	57	56	7	75	50	132	102	90	55	63	51	50	50	35	LG4
PARG14162	5.16	5.94	4.47	72.9	41.87	56.94	42.25	28.38	35.62	22.22	16.92	20.27	0	2.42	3.56	86.08	78.47	62.46	57.42	40.91	67.54	25.64	12.53	17.97	90	82	63	1049	636	842	553	364	427	252	231	267	0	29	51	1122	1057	811	747	521	865	373	190	233	LG4
PARG14163	72.02	94.97	100.4	839.89	586.79	709.92	525.19	375.95	443.52	242.82	296.19	314.74	5.68	69.21	65.4	963.43	900.24	953.29	732.36	524.79	628.17	411.42	241.6	248.99	4823	5034	5439	46427	34239	40333	26410	18523	20423	10581	15538	15927	255	3192	3601	48241	46584	47553	36603	25675	30908	22996	14072	12400	LG4
PARG14169	1.45	0.67	0.7	1.33	3.08	2.23	2.68	5.48	1.49	2.01	3.5	2.36	2.72	14.38	0.3	0.54	0.48	0.17	0.73	3.53	2.65	0.59	6.53	1.14	82	30	32	62	152	107	114	228	58	74	155	101	103	560	14	23	21	7	31	146	110	28	321	48	LG4
PARG14178	1.68	0.3	0.92	3.88	14.75	9.48	20.42	9.13	25.9	5.88	17.08	40.17	3.23	2.55	2.2	6.53	9.69	25.17	5.42	8.8	2.82	4.99	2.05	8.48	70	10	31	133	534	334	637	279	740	159	556	1261	90	73	75	203	311	779	168	267	86	173	74	262	LG4
PARG14179	0.28	0.51	0.56	2.15	3.45	2.82	1.04	0.23	0.76	2.07	0.69	0.38	0.6	0.07	0.37	2.75	3.15	1.59	0.76	0.65	0.39	0.34	0.71	0.67	12	17	19	75	127	101	33	7	22	57	23	12	17	2	13	87	103	50	24	20	12	12	26	21	LG4
PARG14187	4.5	5.56	3.82	2.69	2.63	2.66	2.54	1.83	3.12	1.59	2.37	2.75	3.85	4.67	6.64	3.51	4.31	3.91	3.4	4.02	4.38	4.83	5.73	6.02	357	349	245	176	182	179	151	107	170	82	147	165	205	255	433	208	264	231	201	233	255	320	395	355	LG4
PARG14225	0.61	0.4	0.49	0.47	1.04	0.76	1.2	1.02	0.88	1.18	0.9	0.8	1.36	1.07	0.35	0.42	0.72	0.57	0.53	0.52	0.89	0.6	0.77	0.82	82	43	53	52	122	87	121	101	81	103	95	81	123	99	39	42	75	57	53	51	88	67	90	82	LG4
PARG14232	0.89	0.39	0.46	1.25	2.86	2.08	3.21	2.49	3.55	7.16	2.67	7.49	0.56	0.43	0.24	1.38	3.44	5.3	0.78	1.9	2.02	0.69	1.7	1.74	105	36	44	122	294	208	285	216	288	550	247	668	44	35	23	122	314	466	69	164	175	68	175	153	LG4
PARG14233	2.83	1.58	1.28	4.59	12.02	8.4	14.83	5.85	11.73	9.82	7.41	11.78	0.88	1.18	0.78	4.34	6.43	10.56	4.78	7.27	2.48	5.15	5.03	3.31	115	51	42	154	426	290	453	175	328	260	236	362	24	33	26	132	202	320	145	216	74	175	178	100	LG4
PARG14234	1.64	0.64	1.45	8.05	22	15.21	24.7	10.17	41.53	10.4	16.63	31.43	1.75	1.1	1.33	8.76	16.08	24.75	6.96	10.47	5.28	4.23	4.97	9.77	137	42	98	555	1601	1078	1549	625	2385	565	1088	1984	98	63	91	547	1038	1540	434	639	324	295	361	607	LG4
PARG14254	4.25	4.01	0.83	0.23	0.57	0.41	6.21	5.95	1	1.38	4.35	0.2	0.06	0.61	1.77	2.17	0.3	0.18	4.28	1.39	0.1	5.93	1.98	2.03	222	166	35	10	26	18	244	229	36	47	178	8	2	22	76	85	12	7	167	53	4	259	90	79	LG4
PARG14267	2.37	2.47	2.52	3.25	6.07	4.69	5.28	6.73	4.31	5.3	4.4	3.74	3.62	3.88	2.33	3.14	3.67	2.41	4.25	4	3.4	2.81	5.4	3.06	239	197	206	271	534	402	400	500	299	348	348	285	245	270	193	237	286	181	320	295	252	237	474	230	LG4
PARG14268	0.83	0.33	0.04	1.63	3.04	2.35	26.95	45.72	38.86	0.45	6.09	27.8	5.4	3.09	0.22	8.76	2.96	40.22	1.34	4.16	6.26	1.62	42.22	5.69	54	17	2	88	173	130	1320	2194	1743	19	311	1370	236	139	12	427	149	1954	65	198	300	88	2395	276	LG4
PARG14282	10.76	6.69	8.44	9.97	17.5	13.85	12.99	17.3	15.78	25.26	12.99	17.35	10.65	6.79	4.23	7.89	13.53	15.41	8.92	10.67	13.22	8.04	7.24	14.93	890	438	565	681	1262	972	807	1053	898	1360	842	1085	591	387	288	488	865	950	551	645	804	555	521	919	LG4
PARG14286	61.73	45.79	59.29	49.97	99.95	75.63	98.73	111.08	90.13	174.19	84.84	87.45	25.49	51.43	25.92	49.93	52.37	46.7	69.38	74.6	75.7	77.31	88.12	85.73	13179	7738	10240	8806	18592	13699	15827	17447	13231	24198	14189	14108	3650	7562	4549	7970	8640	7427	11055	11636	11875	13776	16362	13611	LG4
PARG14289	0.14	0.04	0.07	0.54	0.67	0.6	0.26	0.55	0.26	0.16	0.18	0.33	0.05	0.08	0.11	0.21	0.32	0.07	0.17	0.46	0.24	0.11	0.33	0.14	8	2	3	25	33	29	11	23	10	6	8	14	2	3	5	9	14	3	7	19	10	5	16	6	LG4
PARG14317	2.11	2.07	3.37	6.85	5.63	6.27	5.17	6.76	13.78	4.09	14.36	4.69	13.82	2.77	1.82	5.1	6	3.84	4.02	7.65	2.5	2.53	5.25	13.47	31	24	40	83	72	78	57	73	139	39	165	52	136	28	22	56	68	42	44	82	27	31	67	147	LG4
PARG14328	2.54	1.29	2.81	0.84	4.69	2.8	7.06	6.63	8.14	8.25	2.78	3.01	0.2	0	0	1.76	0.64	1.11	1.46	2.52	1.43	2.57	0.95	2.08	77	31	69	21	124	72	161	148	170	163	66	69	4	0	0	40	15	25	33	56	32	65	25	47	LG4
PARG14350	7.15	2.51	4.11	8.17	12.41	10.34	7.42	6.83	7.4	10.58	6.89	6.31	9.1	7.75	2.7	4.36	4.75	2.23	3.22	7.55	9.22	4.6	17	4.27	1208	335	561	1139	1826	1482	941	849	859	1163	911	805	1031	901	375	551	620	280	406	931	1144	649	2497	536	LG4
PARG14403	4.08	1.82	4.06	11.54	23.61	17.74	3.94	6.96	4.89	17.96	6.54	4.66	5.37	1.74	3.41	15.31	16.37	13.54	4.5	3.4	4.58	2.01	6.81	5.38	51	18	41	119	257	188	37	64	42	146	64	44	45	15	35	143	158	126	42	31	42	21	74	50	LG4
PARG14419	2.61	2.85	1.94	2.73	16.25	9.67	9.31	4.63	11.76	9.29	7.56	19.88	1.15	9.21	0.5	1.27	4.1	2.27	3.41	6.65	6.29	1.95	29.91	4.26	88	76	53	76	478	277	236	115	273	204	200	507	26	214	14	32	107	57	86	164	156	55	878	107	LG4
PARG14428	1.07	0.64	0.96	7.44	7.77	7.61	24.55	14.98	40.13	2.94	7.06	25.54	6.14	4	1.74	12.99	7.33	36.3	10.01	11.57	2.45	6.26	12.22	10.97	105	50	76	604	666	635	1813	1084	2714	188	544	1898	405	271	141	955	557	2659	735	831	177	514	1045	802	LG4
PARG14430	5.89	2.44	2.89	3.74	9.59	6.75	7.09	12.82	10.45	22.23	8.87	10.77	12.98	10.52	3.55	5.12	3.71	3.16	3.54	4.94	3.9	4.63	10.7	7.07	323	106	128	169	458	314	292	517	394	793	381	446	477	397	160	210	157	129	145	198	157	212	510	288	LG4
PARG14434	0	0	0.07	0.75	0.58	0.67	0.08	0.08	0.21	0.09	0	0	0.08	0.16	0.07	0.57	0.07	0.49	0.15	0.08	0.15	0.34	0.39	0.46	0	0	2	22	18	20	2	2	5	2	0	0	2	4	2	15	2	13	4	2	4	10	12	12	LG4
PARG14436	0.46	0.15	0.76	0.22	1.26	0.76	1.96	1.25	2.18	3.2	1.09	1.3	0.18	0.31	0.19	0.9	0.99	0.99	0.29	0.5	2.62	0.51	1.06	1.11	15	4	20	6	36	21	48	30	49	68	28	32	4	7	5	22	25	24	7	12	63	14	30	27	LG4
PARG14438	0.46	0.28	0.13	0.1	1.72	0.93	3.89	2.19	1.63	3.27	2.47	3.03	0.16	0.12	0.33	0.36	0.53	0.11	1.06	1.01	6.35	0.59	10.51	0.73	17	8	4	3	55	29	107	59	41	78	71	84	4	3	10	10	15	3	29	27	171	18	335	20	LG4
PARG14447	0.9	0.97	0.6	0.15	0.15	0.15	1.06	0.64	0.15	0.39	0.52	0.07	0.04	0.39	0.76	0.77	0.07	0.17	1.32	1.02	0.24	1.27	0.93	0.57	70	60	38	10	10	10	62	37	8	20	32	4	2	21	49	45	4	10	77	58	14	83	63	33	LG4
PARG14467	258.63	249.47	211.23	218.98	271.56	246	351.72	656.86	629.63	600.62	517.35	733.26	402.9	409.81	153.28	163.58	295.58	119.36	241.23	289.63	347.96	153.07	292.89	269.77	7589	5794	5014	5304	6943	6124	7750	14181	12704	11468	11892	16259	7929	8282	3698	3589	6702	2609	5283	6209	7502	3749	7475	5887	LG4
PARG14488	1.24	1.09	0.87	0.44	0.15	0.29	0.28	0.46	0.31	0.51	0.38	0.6	1.35	0.77	1.53	0.89	0.46	0.66	0.45	0.34	0.3	0.49	0.29	0.65	184	128	104	54	20	37	31	50	32	49	44	67	134	79	186	99	53	73	50	37	33	60	37	72	LG4
PARG14490	0.05	0	0	0.12	0.52	0.33	1.17	0.61	0.73	0	0.38	1.43	0.3	0	0.06	2.12	0.75	3.88	0.07	0.41	0	0.06	0.4	0.64	2	0	0	4	18	11	35	18	20	0	12	43	8	0	2	63	23	115	2	12	0	2	14	19	LG4
PARG14504	0.31	0.39	0.68	2.05	2.25	2.15	1.72	1.76	1.67	2.54	3.83	1.29	3.88	0.44	0.22	1.3	2.07	1.25	1.35	3.45	1.26	1.17	1.49	5.28	56	55	99	303	350	326	231	232	205	296	537	175	465	54	32	174	286	167	180	451	165	174	232	703	LG4
PARG14509	0.72	0.91	1.17	1.88	3.7	2.81	3.33	4.45	2.83	3.24	1.7	0.96	5.96	1.45	1.55	0.74	1.15	0.07	0.97	1.14	1.28	0.07	0.19	1.87	13	13	17	28	58	43	45	59	35	38	24	13	72	18	23	10	16	1	13	15	17	1	3	25	LG4
PARG14528	0.64	0.43	0.59	0.89	0.96	0.93	2.65	1.26	5.49	0.44	4.91	2.82	0.34	0.96	0.37	0.94	0.87	3.13	2.91	1.31	1.21	0.8	1.94	3.61	86	46	64	99	112	106	267	124	506	38	515	286	31	89	41	94	90	312	291	128	119	89	226	360	LG4
PARG14573	4.53	3.77	2.72	1.26	1.29	1.28	1.94	1.89	1.33	1.31	1.72	0.97	1.56	2.37	3.88	2.05	0.85	1.22	1.68	7.01	4.67	2.43	2.13	0.49	959	632	466	221	238	230	309	295	194	181	286	156	221	345	676	324	139	192	265	1085	726	430	393	77	LG4
PARG14598	67.21	103.28	101.44	62.83	48.73	55.58	43.02	36.44	41.08	46.13	55.75	56.42	15.76	64.81	68.07	62.8	47.86	54.15	53.37	57.7	45.74	65.67	45.14	47.28	8797	10699	10740	6788	5557	6172	4228	3509	3697	3929	5716	5580	1383	5842	7325	6146	4840	5279	5213	5517	4399	7174	5139	4602	LG4
PARG14605	3.81	4.54	3.77	24.45	24.98	24.72	12.85	12.92	14.83	10.02	9.87	9.32	2.63	4.66	4.2	26.64	26.55	24.68	12.97	13.48	14.13	10.71	9.6	8.66	736	693	588	3895	4201	4048	1863	1834	1968	1258	1493	1360	340	619	667	3844	3959	3548	1868	1901	2004	1725	1611	1243	LG4
PARG14639	31.02	18.6	26.63	57.22	103.57	81.01	71.1	126	176.45	65.08	69.15	57.75	121.17	38.44	30.44	54.27	57.44	48.02	60.74	54.06	42.19	20.89	56.14	53.65	2056	976	1428	3131	5982	4556	3539	6145	8043	2807	3591	2893	5387	1755	1659	2690	2942	2371	3005	2618	2055	1156	3237	2645	LG4
PARG14642	3.08	1.46	2.9	6.16	15.61	11	2.04	2.62	2.78	8.07	3.62	3.1	2.87	1.73	1.79	8.14	11.93	8.65	3.65	3.52	2.52	3.08	2.87	4.73	163	61	124	269	720	494	81	102	101	278	150	124	102	63	78	322	488	341	144	136	98	136	132	186	LG4
PARG14643	2.02	2.37	2.42	4.15	6.54	5.37	6.43	5.02	11.67	4.98	4.85	6.58	3.75	2.01	2.03	3.61	3.63	6.26	4.81	4.01	3.23	2.94	4.74	2.8	98	91	95	166	276	221	234	179	389	157	184	241	122	67	81	131	136	226	174	142	115	119	200	101	LG4
PARG14656	34.42	53.5	56.24	26.33	16.7	21.38	17.05	14.46	17.62	33.04	18.48	33.34	42.79	41.61	53.11	28.8	20.9	20.67	32.31	27.84	29.58	40.84	22.52	27.8	1750	2153	2313	1105	740	922	651	541	616	1093	736	1281	1459	1457	2220	1095	821	783	1226	1034	1105	1733	996	1051	LG4
PARG14660	0.75	0.72	0.61	0.15	0.17	0.16	1.1	1.71	0.57	0.32	1.36	0.12	0.27	0.33	0.51	0.46	0.35	0.3	0.98	0.18	0.18	0.82	0.46	0.6	50	38	33	8	10	9	55	84	26	14	71	6	12	15	28	23	18	15	49	9	9	46	27	30	LG4
PARG14669	0.45	0.73	0.47	0.04	0	0	0.17	0.09	0.28	0.39	0.08	0.3	0.43	0.14	0.66	0.69	0.12	0.43	0.47	0	0.22	0.19	0.15	0.17	14	18	12	1	0	0	4	2	6	8	2	7	9	3	17	16	3	10	11	0	5	5	4	4	LG4
PARG14702	16.41	18.73	11.71	6.56	8.55	7.58	11.86	11.59	10.48	2.83	12.94	8.28	6.86	9.59	14.17	10.35	10.32	9.09	14.94	9.86	3.89	20.36	8.03	35.87	1130	1021	652	373	513	443	613	587	496	127	698	431	317	455	802	533	549	466	768	496	197	1170	481	1837	LG4
PARG14746	0.14	0.2	0.19	0.42	0.72	0.57	2.03	1.76	4.12	0.31	2.26	1.4	0.89	0.29	0.13	0.46	1.22	1.94	1.24	0.77	0.32	0.4	0.92	1.41	13	14	14	31	57	44	138	117	256	18	160	96	54	18	10	31	85	131	84	51	21	30	72	95	LG4
PARG14763	5.1	4.21	2.14	8.51	7.53	8.01	6.61	3.8	4.34	7.4	4.51	7.96	0.67	2.71	1.72	8.24	8.28	7.04	6.94	5.2	6.21	5.69	8.64	4.5	306	200	104	422	394	408	298	168	179	289	212	361	27	112	85	370	384	315	311	228	274	285	451	201	LG4
PARG14797	5.23	3.18	2.71	9.69	7.78	8.69	5.49	3.17	3.98	6.33	4.98	7.96	0.16	3.07	1.65	7.07	8.21	7.17	5.34	4.41	7.45	6.04	8.01	5.07	193	93	81	295	250	272	152	86	101	152	144	222	4	78	50	195	234	197	147	119	202	186	257	139	LG4
PARG14816	0.6	0.17	0.37	0.64	0.47	0.54	1.25	1.96	1.07	2.22	2.14	1.25	1.47	3.47	0.42	1.17	0.48	0.77	0.49	1.7	0.59	0.55	3.06	1.14	26	6	13	23	18	20	41	63	32	63	73	41	43	104	15	38	16	25	16	54	19	20	116	37	LG4
PARG14831	7.62	9.94	7.75	7.02	2.39	4.64	4.6	2.43	4.16	5.6	5.9	5.36	10.13	9.87	16.36	8.24	8.3	5.46	5.3	6.23	2.73	7.82	7.14	14.11	732	756	602	557	200	378	332	172	275	350	444	389	653	653	1292	592	616	391	380	437	193	627	597	1008	LG4
PARG14848	2.82	2.84	2.56	1.59	1.46	1.53	1.23	0.77	0.52	1.12	1.79	4.11	0.9	2.6	1.25	1.35	1.74	1.31	1.28	2.28	3.76	1.49	3.97	2.41	159	127	117	74	72	73	52	32	20	41	79	175	34	101	58	57	76	55	54	94	156	70	195	101	LG4
PARG14965	0	0	0	0.51	0.09	0.29	0.4	0.22	0.26	0.43	0.93	0.67	0	0	0.05	0.7	0.52	0.27	0.38	0.36	0.22	0.12	0.58	0.14	0	0	0	21	4	12	15	8	9	14	36	25	0	0	2	26	20	10	14	13	8	5	25	5	LG4
PARG15058	6.94	11.74	12.29	4.18	3.59	3.87	5.89	5.16	5.69	8.23	8.39	9.42	16.79	8.07	13.67	4.56	6.75	4.68	5.93	6	5.36	14.97	7.81	9.11	342	458	490	170	154	162	218	187	193	264	324	351	555	274	554	168	257	172	218	216	194	616	335	334	LG4
PARG15059	3.8	2.9	3.13	4.59	7.2	5.93	9.14	10.2	12.82	6.06	6.97	9.75	13.14	4.83	3.71	8.64	7.26	10.45	3.59	4.47	4.26	3.2	9.79	5.04	813	491	541	810	1341	1076	1468	1605	1885	843	1168	1576	1885	711	653	1381	1200	1665	573	699	670	572	1820	801	LG4
PARG15135	54.97	87.83	64.64	27.59	24.3	25.9	55.5	68.14	30.46	46.3	55.43	34.56	28.68	43.28	53.48	51.15	27.27	28.69	61.08	60.96	28.11	74.85	68.19	100.33	5198	6574	4945	2154	2002	2078	3941	4741	1981	2849	4106	2470	1819	2819	4158	3617	1993	2021	4311	4212	1953	5908	5609	7056	LG4
PARG15144	0.04	0.16	0.14	0.56	0.72	0.64	0.1	0.24	0.31	0.32	0.38	0.04	0.38	0.35	0.13	0.38	0.45	0.41	0.17	0.32	0.26	0.26	0.08	0.28	4	12	11	44	60	52	7	17	20	20	28	3	24	23	10	27	33	29	12	22	18	21	7	20	LG4
PARG15156	0	0	0	0	0.21	0.11	0.15	0.36	0.39	0	0.06	0.15	0	0	0	0	0.09	0.06	0.12	0.06	0.06	0.03	0.1	0	0	0	0	0	8	4	5	12	12	0	2	5	0	0	0	0	3	2	4	2	2	1	4	0	LG4
PARG15180	3.64	4.6	6.79	2.12	1.3	1.69	2.02	6.95	6.4	4.82	2.39	3.37	15.04	5.75	6.55	3.58	3.46	1.87	2.34	6.37	5.19	4.64	6.24	13.9	173	173	261	83	54	68	72	243	209	149	89	121	479	188	256	127	127	66	83	221	181	184	258	491	LG4
PARG15203	0.16	0.2	0.22	0.38	0.2	0.29	0.68	0.24	0.13	1.09	0.54	1.33	0	0.15	0.04	0.28	0.34	0.33	0.31	0.05	0	0.21	1.54	0.24	9	9	10	18	10	14	29	10	5	40	24	57	0	6	2	12	15	14	13	2	0	10	76	10	LG4
PARG15209	98.79	101.31	137.27	137.49	240.13	190.18	164.5	313.86	304.6	216.93	176.15	93.32	680.04	160.39	242.24	126.3	173.88	90.9	106.93	123	88.27	62.18	77.49	104.09	4085	3316	4592	4693	8652	6672	5108	9549	8661	5837	5706	2916	18860	4568	8236	3905	5556	2800	3300	3716	2682	2146	2787	3201	LG4
PARG15218	11.53	14.03	14.96	10.3	7.55	8.89	7.6	5.06	5.46	9.05	7.77	8.5	13.82	12.22	14.28	10.42	9.79	9.87	7.74	9.17	9.83	9.46	8.59	9.5	1583	1524	1661	1167	903	1035	783	511	515	808	836	882	1272	1155	1612	1070	1038	1009	793	920	991	1084	1026	970	LG4
PARG15221	0.49	0.63	0.54	0.98	1.89	1.46	1.61	1.22	1.15	2.12	1.48	1.95	0.15	0.46	0.26	0.96	1.11	0.69	0.39	0.57	1.58	0.75	1.52	0.8	60	61	54	100	203	152	149	110	97	170	143	181	12	39	26	88	106	63	36	51	143	77	163	73	LG4
PARG15223	2.31	1.62	2.22	5.86	3.42	4.6	6.24	2.16	8.7	2.5	6.27	5.44	0.8	3.11	2.09	3.99	3.86	6.11	6.53	4.79	3.36	3.44	2.53	5.25	121	67	94	253	156	204	245	83	313	85	257	215	28	112	90	156	156	238	255	183	129	150	115	204	LG4
PARG15232	5.56	5.02	5.12	13.22	16.34	14.82	14.64	33.37	56.26	11.18	34.72	34.52	104.08	10.76	7.18	14.77	17.75	9.23	4.71	13.47	4.9	4.12	24.01	57.28	435	311	324	854	1114	984	860	1921	3027	569	2128	2041	5462	580	462	864	1073	538	275	770	282	269	1634	3333	LG4
PARG15233	0.4	0.74	0.71	1.53	3.75	2.66	0.96	0.84	0.51	2.9	1.1	0.5	0.59	0.45	0.36	2.61	4	2.62	0.98	0.9	0.56	0.58	0.52	1.52	27	40	39	86	223	154	49	42	24	129	59	26	27	21	20	133	211	133	50	45	28	33	31	77	LG4
PARG15267	0.49	0.26	0.34	1.48	3.47	2.5	0.43	0.5	0.37	1.22	0.95	0.38	0.21	0.09	0.14	0.91	2.25	0.94	0.77	0.19	0.21	0.51	0.27	0.41	68	29	38	169	419	294	45	51	35	110	103	40	20	9	16	94	241	97	80	19	21	59	33	42	LG4
PARG15279	1.47	1.95	1.24	4.83	6.33	5.61	3.39	1.35	2.17	1.96	2.58	1.53	0.88	2.28	2.6	6.93	5.11	5.44	4.24	2.89	3.97	2.31	2.87	2.3	114	120	78	310	429	370	198	77	116	99	157	90	46	122	166	403	307	315	246	164	227	150	194	133	LG4
PARG15322	6.58	2.08	5.93	5.59	11.28	8.5	9.56	10.75	12.74	11.53	3.82	3.89	33.94	5.21	3.66	5.46	6.69	3.63	9.76	4.21	8.13	1.75	3.89	3.5	387	97	282	271	578	424	422	465	515	441	176	173	1338	211	177	240	304	159	428	181	351	86	199	153	LG4
PARG15325	3.07	2.92	2.81	1.41	1.4	1.4	2.98	1.94	3.03	2.08	2.14	1.86	2.87	2.28	2.4	2.03	1.67	2.1	3.56	3.41	1.59	1.6	2.1	4.41	295	222	218	112	117	114	215	137	200	130	161	135	185	151	189	146	124	150	255	239	112	128	175	315	LG4
PARG15355	3.9	4.27	3.36	2.99	3.84	3.43	5.11	9.05	9.52	5.59	13.21	10.71	3.22	5.41	3.09	4.52	7.65	3.88	4.72	6.97	3.47	5.51	7.75	8.68	636	552	444	403	547	475	626	1087	1069	594	1689	1321	353	608	415	552	965	472	575	832	416	751	1101	1054	LG4
PARG15377	15.99	29.16	39.58	18.24	33.63	26.13	49.29	35.67	41.27	88.01	61.62	108.29	12.5	28.84	13.84	14.24	30.94	12.35	26.87	29.49	57.39	38.06	53.79	37.2	1095	1580	2192	1031	2006	1518	2534	1797	1943	3921	3305	5603	574	1360	779	729	1637	630	1373	1475	2887	2175	3203	1894	LG4
PARG15381	4.31	4.96	7.64	7.35	7.13	7.25	9.71	15.05	20.32	7.07	8.49	6.94	25.86	6.68	4.45	6.27	6.03	5.07	6.79	7.46	6.3	4.63	3.06	4.85	147	134	211	207	212	210	249	378	477	157	227	179	592	157	125	160	159	129	173	186	158	132	91	123	LG4
PARG15384	50.64	34.67	64.75	101.65	232.1	168.64	118.88	198.42	218.26	103.84	71.43	72.88	170.4	70.86	31.91	108.42	88.58	61.27	92.47	86.28	79.36	30.94	55.12	58.41	2067	1120	2138	3425	8255	5840	3644	5959	6126	2758	2284	2248	4665	1992	1071	3309	2794	1863	2817	2573	2380	1054	1957	1773	LG4
PARG15386	0.4	0.23	0.27	0.44	2.45	1.46	2.23	2.08	3.37	1.51	0.49	0.39	0.63	0.32	0.27	0.2	0.19	0.2	0.71	0.77	3.2	0.57	0.17	0.64	22	10	12	20	117	68	92	84	127	54	21	16	23	12	12	8	8	8	29	31	129	26	8	26	LG4
PARG15391	2.28	1.78	3.87	7.4	16.4	12.02	2.29	2.87	2.26	9.5	4.25	2.62	3.48	1.34	1.33	9.45	13.6	8.89	3.4	4.28	3.15	2.73	3.64	6.42	123	76	169	330	772	551	93	114	84	334	180	107	126	50	59	382	568	358	137	169	125	123	171	258	LG4
PARG15392	1.37	0.72	1.23	1.84	3.62	2.75	1.13	1.47	0.85	2.46	1.02	0.77	1.63	1.09	0.55	2.48	3.16	2.3	0.98	1.36	1.52	0.77	1.73	1.53	113	47	82	125	260	192	70	89	48	132	66	48	90	62	37	153	201	141	60	82	92	53	124	94	LG4
PARG15407	54.8	16.53	32.91	59.52	105.64	83.21	29.67	81.42	64.76	50.91	26.19	25.17	181.8	44.05	25.06	58.78	32.96	19.66	41.65	58.42	54.21	14.6	55.9	52.73	3229	771	1569	2895	5424	4160	1313	3530	2624	1952	1209	1121	7185	1788	1214	2590	1501	863	1832	2515	2347	718	2865	2311	LG4
PARG15432	14.04	9.27	17.19	29.99	73.51	52.34	9.29	16.54	10.61	44.84	19.5	13.03	8.56	3.97	6.15	39.75	58.06	38.01	14.72	14.85	7.69	11.31	5.4	14.71	308	161	305	543	1405	974	153	267	160	640	335	216	126	60	111	652	984	621	241	238	124	207	103	240	LG4
PARG15438	3.95	3.85	3.5	11.57	11.29	11.42	11.92	11.57	11.94	8.94	7.08	7.45	2.07	3.21	3.36	10.33	10.63	10.34	10.71	8.8	11.98	9.45	8.86	6.41	406	313	291	982	1011	996	920	875	844	598	570	579	143	227	284	794	844	792	822	661	905	811	792	490	LG4
PARG15439	12.89	10.59	10.09	11.28	29.34	20.56	23.35	22.49	44.18	40.56	13.81	19.61	3.15	4.82	8.69	11.91	11.89	13.18	8.4	9.66	15.46	11.26	4.7	6.1	835	543	529	603	1656	1130	1136	1072	1968	1710	701	960	137	215	463	577	595	636	406	457	736	609	265	294	LG4
PARG15455	0.13	0.11	0.05	0.28	1.15	0.73	0.11	0.41	0.12	0.23	0.11	0.2	0.1	0.06	0.18	0.49	0.39	0.46	0.26	0.18	0.2	0.05	0.1	1.01	6	4	2	11	47	29	4	14	4	7	4	7	3	2	7	17	14	16	9	6	7	2	4	35	LG4
PARG15458	0.34	0.28	0.5	0.38	4.2	2.35	1.66	2.78	6.07	6.92	1.73	1.55	0.05	0.52	0.04	0.44	0.48	0.67	1.13	0.98	2.08	1.29	0.11	1.15	22	14	26	20	235	128	80	131	268	289	87	75	2	23	2	21	24	32	54	46	98	69	6	55	LG4
PARG15463	24	24.32	21.72	36.68	49.77	43.4	76.56	70.37	116.33	84.68	100.69	99.51	13.95	22.3	20.55	42.14	66.48	49.64	42.29	57.91	63.11	34.75	49.72	41.25	1247	1000	913	1573	2253	1913	2987	2690	4156	2863	4098	3907	486	798	878	1637	2669	1921	1640	2198	2409	1507	2247	1594	LG4
PARG15484	26.9	14.76	28.53	3.92	188.16	98.53	405.45	426.23	275.44	307.78	84.48	39.81	0.17	4.54	0.28	21.89	6.06	7.92	45.34	169.85	66.29	83.24	72.76	52.9	465	202	399	56	2834	1445	5263	5421	3274	3462	1144	520	2	54	4	283	81	102	585	2145	842	1201	1094	680	LG4
PARG15485	495.27	269.93	328.2	23.2	664.52	352.53	1043.76	1510.61	589.43	829.05	298.49	109.11	11.52	33.93	12.49	477.04	56.58	107.63	291.67	417.1	197.29	287.33	168.93	468.51	40648	17535	21791	1572	47522	24547	64328	91219	33265	44276	19191	6767	634	1918	843	29275	3588	6580	17866	25010	11897	19683	12059	28596	LG4
PARG15512	7.72	2.81	8.34	8.09	15.5	11.89	10.59	20.15	13.95	11.51	8.85	6.71	17.93	8.24	2.83	5.13	6.49	3.23	6.45	9.29	7.8	2.09	5.16	4.31	822	237	718	711	1437	1074	846	1578	1021	797	738	540	1280	604	248	408	534	256	512	722	610	186	478	341	LG4
PARG15527	76.27	54.34	101.95	54.5	114.91	85.48	88.04	205.1	169.7	127.16	52.47	42.39	476.94	63.83	89.45	27.07	54.69	15.28	44.02	61.85	38.78	22.29	58.77	84.41	1119	631	1210	660	1469	1064	970	2214	1712	1214	603	470	4693	645	1079	297	620	167	482	663	418	273	750	921	LG4
PARG15533	0.85	0.82	0.45	1.78	2	1.89	1.48	1.56	1.88	1.29	1.71	0.99	0.39	0.08	0.39	2.44	2.84	2.01	1.75	0.74	0.83	1.04	0.99	0.9	66	50	28	114	135	124	86	89	100	65	104	58	20	4	25	141	170	116	101	42	47	67	67	52	LG4
PARG15540	2.25	2.38	1.59	0.75	0.92	0.83	2.01	1.68	1.28	1.24	2.42	1.31	0.1	1.28	1.45	1.43	1.92	1.48	2.49	2.19	1.81	3.13	3.33	3.91	204	171	117	56	73	64	137	112	80	73	172	90	6	80	108	97	135	100	169	145	121	237	263	264	LG4
PARG15548	33.55	9.98	40.47	27.12	152.39	91.45	292.52	126.69	138.93	124.47	132.97	112.65	14.35	6.63	1.53	43.48	43.11	22.29	26.22	170.7	870.69	29.93	80.22	50.65	3117	734	3042	2080	12338	7209	20411	8661	8877	7526	9679	7910	894	424	117	3021	3095	1543	1818	11588	59444	2321	6483	3500	LG4
PARG15557	11.67	19.72	24.6	8	4.69	6.3	5.75	3.96	4.2	6.13	4.87	6.41	45.53	21.82	53.32	11.48	11.72	9.84	7.3	4.64	6.22	13.26	6.61	5.74	465	622	793	263	163	213	172	116	115	159	152	193	1217	599	1747	342	361	292	217	135	182	441	229	170	LG4
PARG15573	1.75	1.27	1.81	1.92	8.05	5.07	1.06	3.49	0.44	3.64	1.74	1.77	2.45	0.66	0.92	2.69	1.94	0.78	2.07	4.23	1.73	1.14	1.92	2.95	127	73	106	115	509	312	58	186	22	172	99	97	119	33	55	146	109	42	112	224	92	69	121	159	LG4
PARG15599	7.3	6.12	7.4	7.4	9.22	8.34	12.96	12.97	17.06	7.73	9.58	13.86	12.99	8.02	8.4	8.44	8.74	13.8	9.22	9.37	9.25	7.4	9.29	9.48	1573	1044	1290	1316	1731	1524	2097	2055	2527	1084	1617	2256	1877	1190	1487	1360	1455	2215	1483	1475	1464	1330	1740	1518	LG4
PARG15616	2.49	0.43	0.51	0.13	0.11	0.12	0.49	0.5	0.29	0.28	0.85	2.08	2.99	1.19	1.06	0.15	0.55	0.58	0.52	1.17	0.08	0.74	0.72	3.19	271	37	45	12	10	11	40	40	22	20	72	171	218	89	95	12	46	47	42	93	6	67	68	258	LG4
PARG15708	1.17	2.02	2.37	0.59	0.53	0.56	1.01	0.52	0.65	1.24	1.09	0.82	0.62	1.19	1	0.68	0.65	0.61	0.89	0.99	1.13	1.68	0.91	1.91	458	625	750	191	181	186	296	149	176	316	334	241	162	320	321	199	195	179	259	282	326	548	308	555	LG4
PARG15713	0.54	0.16	0.03	0.01	0	0	0.26	0.11	0.06	0.63	0.42	1.16	0.32	0.59	0.12	0.07	0.06	0.02	0.11	0.12	0.02	0.05	0.33	0.66	139	33	7	2	0	1	51	21	10	106	85	227	55	106	26	14	12	4	21	22	4	10	74	128	LG4
PARG15723	18.28	14.71	11.93	18.22	29.09	23.8	25.9	41.08	25.02	26.48	22.91	17.47	25.16	16.09	12.88	19.22	16.12	14.09	19.09	20.55	18	11.5	12.36	15.41	716	456	378	589	993	791	762	1184	674	675	703	517	661	434	415	563	488	411	558	588	518	376	421	449	LG4
PARG15776	0.03	0.1	0.13	0.12	0.13	0.13	0.23	0.14	0.05	0.26	0.66	0.64	0	0	0.04	0.19	0.3	0.23	0.21	0.08	0	0.05	0.45	0.19	4	10	14	13	15	14	22	13	4	22	67	62	0	0	4	18	30	22	20	8	0	5	50	18	LG4
PARG15814	7.87	4.17	6.82	8.08	29.69	19.17	9.49	15.32	21.75	12.39	6.26	8.33	17.78	17.28	4.98	10.17	6.89	4.55	7.02	12.65	5.88	2.39	4.77	12.31	446	187	313	378	1467	922	404	639	848	457	278	357	676	675	232	431	302	192	297	524	245	113	235	519	LG4
PARG15819	1.7	1.11	1.43	3.86	2.49	3.16	1.81	1.38	2.96	7.19	2.25	3.32	1.77	1.03	1.2	3.99	3.95	2.73	1.32	2.88	2.91	2.07	2.34	0.91	50	26	34	94	64	79	40	30	60	138	52	74	35	21	29	88	90	60	29	62	63	51	60	20	LG4
PARG15820	2.11	2.29	3.31	1.31	0.73	1.02	1.07	0.76	0.83	1.23	2.18	1.77	2.27	1.8	2.64	1.29	1.3	1.39	1.54	1.39	1.01	2.2	1.32	2.03	250	215	317	128	75	102	95	66	68	95	202	158	180	147	257	114	119	123	136	120	88	217	136	179	LG4
PARG15844	29.18	11.69	23.34	23.85	58.83	41.81	45.6	85.01	87.05	82.29	36.88	38.72	100.42	23.64	14.21	19.5	25.16	9.86	30.3	37.67	17.61	15.6	64.59	98.02	2532	803	1638	1708	4448	3078	2971	5427	5194	4646	2507	2539	5844	1413	1014	1265	1687	637	1962	2388	1123	1130	4875	6325	LG4
PARG15845	23.19	28.46	23.92	26.56	32.18	29.45	51.47	45.13	62.52	24.41	81.86	81.9	71.5	27.79	18.01	30.75	56.64	81.62	24.85	33.03	38.27	24.42	45.16	26.64	3473	3374	2898	3284	4199	3742	5788	4973	6438	2379	9604	9269	7182	2866	2218	3444	6555	9105	2778	3614	4211	3052	5883	2967	LG4
PARG15848	48.48	134.15	100.92	10.18	5.71	7.88	101.96	12.02	10.02	61.83	51.47	83.54	6.2	7.42	10.09	11.21	50.2	16.7	11.07	7.99	29.49	111.76	135.33	11.39	2857	6257	4811	495	293	394	4512	521	406	2371	2376	3720	245	301	489	494	2286	733	487	344	1277	5497	6936	499	LG4
PARG15852	0.28	0.19	0.46	0.89	2.17	1.54	0.24	0.4	0.28	1.42	0.46	0.39	0.54	0.17	0.14	0.72	1.88	1.02	0.27	0.53	0.28	0.39	0.32	0.64	29	16	39	77	199	138	19	31	20	97	38	31	38	12	12	57	153	80	21	41	22	34	29	50	LG4
PARG15855	0.47	0.36	0.44	2.14	0.31	1.2	0.57	2.48	2.14	0.37	0.41	0.16	1.74	0.31	1.18	0.3	0.18	0.21	1.82	0.71	0.52	0.4	1.93	0.45	51	31	38	191	29	110	46	197	159	26	35	13	126	23	105	24	15	17	147	56	41	36	181	36	LG4
PARG15857	2.42	2.54	4.66	1.4	1.32	1.36	2.19	1.53	0.95	1.66	1.63	4.03	6.64	3.11	3.46	1.5	1.54	1.58	1.32	2.51	1.55	3.29	3.15	6.14	449	374	700	214	214	214	305	209	122	201	237	566	827	398	529	209	221	219	183	341	211	511	509	849	LG4
PARG15861	11.52	22.92	19.54	39.86	28.13	33.83	47.14	60.23	185.55	9.49	143.08	123.73	134.27	24.48	17.07	35.22	74.6	81.62	25.54	63.24	13.19	40.51	60.49	95.86	884	1392	1213	2525	1881	2203	2717	3401	9792	474	8602	7176	6911	1294	1077	2021	4424	4666	1463	3546	744	2595	4038	5471	LG4
PARG15904	0.77	0.8	0.88	0.52	0.21	0.36	0.38	0.3	0.15	0.68	0.4	0.47	2.62	0.97	1.57	0.41	0.65	0.55	0.48	0.69	0.36	0.6	0.99	1.04	210	173	196	117	51	84	79	60	28	121	85	98	481	183	353	83	137	113	99	139	72	137	235	212	LG4
PARG15938	8.92	8.06	14.4	9.88	18.97	14.55	17.73	25.9	18.01	20.92	15.26	8.76	30.03	9.71	9.91	9.64	12.21	9.03	12.14	9.36	6.42	7.65	8.15	18.45	904	647	1181	827	1676	1252	1350	1932	1256	1380	1212	671	2042	678	826	731	957	682	919	693	478	647	719	1391	LG4
PARG15953	0.1	0.03	0.09	0.04	0.35	0.19	0.13	0.4	0.09	0.81	0.62	0.5	0.68	0.18	0.05	0.01	0.13	0.1	0.16	0.06	0.15	0.11	0.36	0.42	10	2	7	3	30	16	10	29	6	52	48	37	45	12	4	1	10	7	12	4	11	9	31	31	LG4
PARG15964	1.21	1.13	1.64	9.25	11.08	10.19	5.13	4.55	9.48	2.44	5.2	3.23	0.33	0.53	0.58	10.23	6.56	9.49	8.06	5.07	3.9	3.12	2.46	3.27	92	68	101	581	735	658	293	255	496	121	310	186	17	28	36	582	386	538	458	282	218	198	163	185	LG4
PARG15965	7.02	7.23	3.44	1.26	2.61	1.95	8.93	10.08	3.92	7.72	7.52	1.23	0.77	3.04	4.38	4.73	1.74	1.55	8.39	4.82	1.19	8.17	6.03	5.76	628	512	249	93	203	148	600	663	241	449	527	83	46	187	322	316	120	103	560	315	78	610	469	383	LG4
PARG15987	37.84	49.42	57.3	26.67	18.52	22.48	25.19	24.98	23.39	29.56	29.82	33.01	90.1	57.18	66.98	31.91	33.48	29.17	30.71	19.42	19.29	41.56	25.97	38.7	2699	2790	3306	1570	1151	1360	1349	1311	1147	1372	1666	1779	4310	2809	3928	1702	1845	1550	1635	1012	1011	2474	1611	2053	LG4
PARG16007	0.61	0.66	1.34	2.74	6.49	4.67	1.88	1.47	1.37	4.28	0.9	0.44	2.11	0.96	0.29	2.65	3.11	2.72	1.33	1.29	1.22	0.79	0.6	0.95	13	11	23	48	120	84	30	23	20	59	15	7	30	14	5	42	51	43	21	20	19	14	11	15	LG4
PARG16019	3.48	0.69	2.51	5.18	11.74	8.55	4.32	12.36	9.74	8.96	3.87	3.71	14.49	3.55	1.2	4.23	2.98	1.65	2.81	5.21	3.51	0.5	4.44	5.58	394	62	230	484	1158	821	367	1029	758	660	343	317	1100	277	112	358	261	139	237	431	292	47	437	470	LG4
PARG16022	0.27	0.42	0.72	0	0.01	0	0.12	0.16	0.08	0.16	0.33	0.19	0.22	0.09	0.6	0.24	0.03	0.04	0.3	0.43	0.16	0.37	0.17	0.36	34	41	73	0	1	0	11	15	7	13	32	18	18	8	62	22	3	4	28	39	15	39	18	33	LG4
PARG16024	0.5	0.36	0.6	0.93	1.46	1.21	0.71	0.91	0.6	1.1	0.73	0.38	1.06	0.23	0.17	0.86	1.18	0.74	0.65	0.42	0.15	0.32	0.41	0.6	120	70	117	187	309	248	130	163	100	174	138	69	173	39	34	155	221	133	118	75	26	65	86	109	LG4
PARG16025	1.11	0.49	1.64	2.36	5.87	4.17	0.98	1.26	0.79	3.42	1.68	1.14	1.66	0.34	0.42	2.65	4.24	3.94	1.16	1.51	0.95	0.89	0.87	1.84	109	38	130	191	501	346	72	91	53	218	129	84	109	23	34	194	321	287	85	108	68	73	74	134	LG4
PARG16029	0.56	0.85	0.51	0.2	0.21	0.2	0.8	1.22	0.35	0.68	0.65	0.31	0.64	0.58	0.65	0.61	0.55	0.4	0.37	0.23	0.19	0.82	0.39	0.38	53	64	39	16	17	16	57	85	23	42	48	22	41	38	51	43	40	28	26	16	13	65	32	27	LG4
PARG16031	4.9	7.05	5.47	2.21	1.97	2.09	4.04	5.17	3.17	4.98	4.61	4.82	11.62	8.82	8.01	4.51	4.52	4.1	2.79	1.09	0.68	5.33	4.99	5.32	1265	1441	1144	472	444	458	783	983	563	838	934	942	2014	1570	1701	872	902	790	538	206	130	1149	1122	1023	LG4
PARG16032	12.54	11.71	7.31	3.46	5.58	4.55	10.87	14.18	8.77	10.05	10.56	6.95	9.48	6.66	8.46	7.02	4.71	4.3	9.84	10.27	14.01	12.97	14.36	18.26	3523	2604	1662	803	1366	1084	2294	2930	1694	1838	2324	1476	1786	1288	1955	1474	1022	900	2063	2108	2892	3042	3509	3816	LG4
PARG16035	8.18	5.15	4.33	3.09	9.68	6.47	15.2	15.55	8.16	19.17	12.17	5.71	0.93	1.93	2.29	4.77	2.62	2.86	6.93	4.81	6.3	10.81	13.79	8.91	724	361	310	226	747	486	1011	1013	497	1105	844	382	55	118	167	316	179	189	458	311	410	799	1062	587	LG4
PARG16036	1.54	0.95	1.55	0.91	1.82	1.38	2.25	3.72	2.94	3.14	1.49	1.17	1.27	1.74	0.66	1.5	0.95	0.84	1.14	0.74	1.33	1.63	2.61	1.86	171	83	139	83	176	130	187	303	224	226	129	98	94	133	60	124	81	69	94	60	108	151	251	153	LG4
PARG16038	2.08	1.22	1.36	1.33	3.46	2.42	4.16	6.99	6.19	3.48	3.46	1.56	3.39	3.87	0.85	2.45	1.49	1.13	2.49	1.77	2.07	1.76	3.3	3.19	493	228	260	259	712	486	739	1216	1006	535	641	279	538	630	165	434	273	199	439	306	360	348	678	561	LG4
PARG16048	2.13	0.78	1.44	1.68	5.63	3.71	3.29	5.82	5.61	4.97	1.55	2.05	9.14	1.01	0.5	1.94	1.68	0.65	1.5	1.48	2.03	0.35	0.12	3	144	42	79	94	332	213	167	290	261	219	82	105	415	47	28	98	88	33	76	73	101	20	7	151	LG4
PARG16049	3.98	1.61	3.65	2.41	10.67	6.65	7.46	12.55	13.26	9.1	3.69	3.6	16.41	1.59	1.45	2.9	2.16	1.12	2.65	3.84	4.79	0.46	0.93	12.97	477	153	354	238	1114	676	671	1107	1093	710	346	326	1319	131	143	260	200	100	237	336	422	46	97	1156	LG4
PARG16054	12.34	13.76	14.67	21.8	27.33	24.64	24.69	27.87	31.11	28.48	15.4	16.06	18.08	11.95	17.29	22.15	21.28	22.78	17.85	18.33	23.76	18.17	14.35	13.77	1339	1182	1288	1953	2584	2268	2012	2225	2321	2011	1309	1317	1316	893	1543	1797	1784	1841	1446	1453	1894	1646	1354	1111	LG4
PARG16072	2.87	3.25	0.38	0.2	0.39	0.29	1.64	1.37	1.06	2.86	2.09	0.64	0.27	1	2.34	0.73	0.34	0.24	2.09	2.71	0.47	2.54	3.77	2.12	142	127	15	8	17	12	61	50	36	92	81	24	9	34	95	27	13	9	77	98	17	105	162	78	LG4
PARG16074	6.73	4.97	4.23	5.6	6.61	6.12	7.59	14.36	8.43	10.53	7.4	6.79	8.47	6.59	4.4	6.04	4.46	3.63	6.08	5.54	4.16	5.58	7.87	8.01	625	365	318	429	535	482	529	981	538	636	538	476	527	421	336	419	320	251	421	376	284	432	635	553	LG4
PARG16082	6.03	4.54	6.63	23.89	35.14	29.67	9.62	14.35	15.02	4.04	4.87	2.76	10.86	10.6	8.08	24.72	25.8	26.3	6.39	5.9	9.31	2.82	2.15	2.64	693	413	616	2266	3518	2892	830	1213	1187	302	438	240	837	839	763	2124	2291	2251	548	495	786	270	215	226	LG4
PARG16087	0.28	0.08	0.57	0.56	2.39	1.51	1.83	1.66	3.74	1.5	2.03	2.27	0.27	0.58	0.19	0.98	1.74	0.99	1.23	1.47	2	0.44	1.51	0.86	9	2	15	15	68	42	45	40	84	32	52	56	6	13	5	24	44	24	30	35	48	12	43	21	LG4
PARG16094	2.73	0.86	5.59	2.49	59.66	31.86	70.18	66.58	63.08	54.25	22.96	15.89	0.13	0.41	0	1.75	1.95	0.88	3.92	24.59	24.1	8.71	11.5	5.61	125	31	207	94	2381	1238	2414	2244	1987	1617	824	550	4	13	0	60	69	30	134	823	811	333	458	191	LG4
PARG16106	0.42	0.3	0.26	0.27	0.26	0.26	0.61	1.63	0.61	1.42	1.04	1.9	0.26	0.71	0.22	0.26	0.49	0.14	0.23	0.14	0.22	0.36	1.18	0.43	32	18	16	17	17	17	35	91	32	70	62	109	13	37	14	15	29	8	13	8	12	23	78	24	LG4
PARG16128	3.38	3.03	3.36	1.64	1.48	1.56	1.43	1.74	1.21	2.16	2.02	2.02	5.02	3.53	4.18	1.91	1.92	1.77	1.65	1.66	1.56	2.31	3.19	3.47	586	417	472	235	224	230	186	222	145	244	275	265	584	422	597	248	257	229	214	210	199	335	481	448	LG4
PARG16140	0.76	1.81	1.49	0.4	0.45	0.43	1.07	0.89	1.27	0.69	1.02	0.85	0.28	0.85	0.62	0.87	0.69	0.62	1.1	0.89	0.79	0.94	1.07	0.77	139	261	219	60	71	66	146	119	159	82	145	117	34	106	92	118	97	84	150	118	106	143	169	104	LG4
PARG16142	0.06	0.29	0.07	0	1.63	0.8	1.21	0.85	2.32	0.7	0.87	0.08	0	0	0.07	0.23	0	0.15	1.14	1.32	0.7	1.09	1.18	0	1	4	1	0	25	12	16	11	28	8	12	1	0	0	1	3	0	2	15	17	9	16	18	0	LG4
PARG16143	3.57	3.32	4.41	3.55	8.89	6.29	5.9	12.93	14.59	8.4	6.54	7.04	7.89	3.11	1.97	3.24	4.19	2.82	5.26	6.79	3.96	2.35	6.69	8.81	313	230	313	257	679	468	388	834	879	479	449	466	464	188	142	212	284	184	344	435	255	172	510	574	LG4
PARG16172	0.18	0	0.2	0.78	2.06	1.44	0.49	1.85	1.67	0.99	0.44	0.27	1.51	0.27	0.11	0.62	0.18	0.25	0.4	1.04	0.69	0.06	0.42	0.65	8	0	7	28	78	53	16	59	50	28	15	9	44	8	4	20	6	8	13	33	22	2	16	21	LG4
PARG16174	15.22	11.36	20.76	28.41	49.98	39.49	64.23	70.25	117.95	35.8	50.42	49.83	54.31	14.24	14.84	42	40.86	63.84	43.81	37.21	28.17	14.41	38.2	33.78	1388	820	1532	2139	3973	3056	4400	4715	7399	2125	3603	3435	3323	895	1113	2865	2880	4338	2983	2480	1888	1097	3031	2292	LG4
PARG16177	6.49	2.4	1.15	1.28	0.1	0.68	0.29	0	0.26	0.47	1.8	1.11	4.08	3.46	4.88	5.49	2.4	2.61	2.31	8.15	6.55	2.64	6.95	7	147	43	21	24	2	13	5	0	4	7	32	19	62	54	91	93	42	44	39	135	109	50	137	118	LG4
PARG16179	12.39	9.78	14.03	20.72	65.22	43.57	46.17	59.15	79.16	91.07	32.36	44.12	7.38	11.2	7.69	14.91	27.69	21.14	23.8	33.49	47.46	26.84	28.52	32.33	1651	1032	1512	2279	7573	4926	4620	5799	7253	7897	3378	4443	660	1028	842	1486	2851	2098	2367	3260	4647	2985	3306	3204	LG4
PARG16185	0.37	0.13	0.26	0.6	1.05	0.83	1.95	1.28	1.71	4.14	1.4	1.39	0.08	0.08	0	0.39	0.98	0.49	1.44	1.36	2.24	0.19	1.38	0.49	14	4	8	19	35	27	56	36	45	103	42	40	2	2	0	11	29	14	41	38	63	6	46	14	LG4
PARG16199	10.08	6.11	12	24.01	54.75	39.8	10.38	13.21	9.44	31.76	14.17	11.73	9.19	4.16	5.29	31.44	50.08	30.35	11.43	12.36	9.98	7.99	8.85	19.77	851	408	819	1673	4026	2850	658	820	548	1744	937	748	520	242	367	1984	3266	1908	720	762	619	563	650	1241	LG4
PARG16202	34.18	25	23.26	23.68	64.54	44.66	75.4	78.26	69.48	97.38	42.47	32.38	4.37	16.34	13.49	29.28	27.53	23.1	35.44	38.54	48.46	46.09	37.06	42.01	3196	1850	1759	1828	5258	3543	5294	5384	4467	5925	3111	2288	274	1052	1037	2047	1989	1609	2473	2633	3329	3597	3014	2921	LG4
PARG16220	10.98	20.21	26.23	20.19	18.96	19.55	36.56	43.81	66.42	13.97	56.53	24.8	80.03	27.84	28.98	22.39	40.2	25.31	15.43	21.79	14.19	10.46	35.81	23.78	965	1406	1865	1465	1452	1458	2413	2833	4014	799	3892	1647	4717	1685	2094	1471	2730	1657	1012	1399	916	767	2737	1554	LG4
PARG16276	113.94	200.07	176.98	115.36	73.7	93.97	63.8	44.43	57.04	60.78	90.44	98.5	37.92	133.4	136.47	117.64	119.39	117.37	137.54	97.96	87.39	165.28	118.08	185.42	17036	23678	21408	14238	9602	11920	7163	4888	5865	5914	10593	11129	3803	13738	16778	13153	13794	13073	15349	10701	9601	20627	15356	20618	LG5
PARG16278	25.51	20.7	29.24	37.75	60.22	49.29	50.42	52.77	59.47	48.57	30.05	34.48	36.56	22.81	25.17	26.56	29.54	26.12	27.57	34.44	40.34	22.41	38.53	35.75	3286	2110	3047	4014	6758	5386	4877	5001	5267	4071	3032	3356	3158	2023	2665	2558	2940	2506	2650	3241	3818	2409	4316	3424	LG5
PARG16279	0.98	1.46	1.06	1.16	1.61	1.39	5.28	4.06	3.02	2.88	4.47	3.95	6.99	2.72	1.64	1.57	3.64	0.9	0.94	3.06	2.85	0.98	3.35	2.16	87	102	76	85	124	104	351	264	184	166	310	264	415	166	119	104	249	59	62	198	185	72	258	142	LG5
PARG16285	0.03	0.01	0	0	0.1	0.05	0.19	0.1	0.07	0.16	0.39	0.16	0.17	0	0.08	0.03	0	0.08	0.06	0	0.07	0.08	0.02	0.06	4	1	0	0	10	5	17	9	6	12	36	14	13	0	8	3	0	7	5	0	6	8	2	5	LG5
PARG16297	0	0	0	0.45	0.6	0.53	0.1	0.15	0.92	0.17	0.19	0.15	0	0	0	0.4	0.14	0	0.15	0.25	0	0	1.11	0.25	0	0	0	10	14	12	2	3	17	3	4	3	0	0	0	8	3	0	3	5	0	0	26	5	LG5
PARG16308	6.82	9.07	11.05	7.05	5.19	6.09	4.14	3.23	3.83	4.69	3.52	5.3	7.84	9.21	13.66	5.52	5.28	6.4	5.97	5.52	10.8	7.53	6.03	7.76	557	586	730	475	369	422	254	194	215	249	225	327	429	518	917	337	333	389	364	329	648	513	428	471	LG5
PARG16312	6.06	9.29	11	6.68	2.48	4.5	3.17	2.89	2.46	2.71	4.32	4.24	3.33	7.43	12.23	5.93	4.43	4.35	5.94	4.24	5.54	6.13	2.98	3.63	168	204	247	153	60	106	66	59	47	49	94	89	62	142	279	123	95	90	123	86	113	142	72	75	LG5
PARG16347	3.07	1.6	2.19	2.92	4.82	3.9	3.2	6.89	5.06	4.52	3.76	3.77	5.61	4.57	1.66	2	3.53	2.45	2.8	2.9	3.88	1.87	3.94	3.73	473	195	273	372	647	510	371	781	536	453	454	439	580	485	211	231	420	281	322	327	440	241	529	428	LG5
PARG16351	4.05	2.4	3.55	1.3	2.42	1.88	6.74	4.26	8.28	1.05	4.94	4.77	4.41	6.18	2.78	2.78	4.77	2.76	0.97	3.48	5.62	1.1	4.83	3.81	598	280	424	159	311	235	747	463	841	101	571	532	437	628	337	307	544	303	107	375	610	136	620	418	LG5
PARG16365	39.27	36.93	41.75	51.92	63.36	57.79	71.59	68.93	107.14	55.14	65.73	73.03	100.59	48.52	44.51	56.39	63.24	80.5	49.65	46.07	48.17	37.39	57.37	51.35	3828	2849	3292	4177	5381	4779	5240	4943	7181	3497	5019	5379	6576	3257	3567	4110	4763	5845	3612	3281	3450	3042	4864	3722	LG5
PARG16395	0.26	0	0.47	1.8	4.18	3.03	4.04	3.09	4.67	0.4	0.82	0.31	0.78	0.42	0	0.9	2.04	0.2	0.63	1.48	0.83	0.03	0.4	0.16	9	0	13	51	125	88	104	78	110	9	22	8	18	10	0	23	54	5	16	37	21	1	12	4	LG5
PARG16401	0.74	0.03	0.65	4.49	9.13	6.88	8.12	6.73	7.58	1.3	1.39	0.77	2.88	0.18	0.02	1.78	3.15	0.43	2.35	3.42	3.53	0.07	1.06	0.24	37	1	26	184	395	290	303	246	259	42	54	29	96	6	1	66	121	16	87	124	129	3	46	9	LG5
PARG16442	1.63	1.87	1.76	2.78	4.73	3.78	1.65	1.76	1.25	3.56	2.65	1.96	1.11	1.19	1.04	2.7	4.15	2.35	1.92	2.02	1.39	1.56	1.29	1.79	304	276	265	428	769	598	231	242	161	432	388	277	139	153	159	377	598	326	267	276	191	243	209	248	LG5
PARG16446	1.27	1.51	1.72	2.07	2.18	2.13	2	4.47	4.18	2.43	4.95	3.15	5.61	5.41	1.36	1.91	2.02	1.53	0.99	1.04	1.42	1.55	4	3.38	67	63	73	90	100	95	79	173	151	83	204	125	198	196	59	75	82	60	39	40	55	68	183	132	LG5
PARG16558	1.02	0.75	1.05	0.6	1.27	0.94	1.79	2.22	1.95	1.35	1.74	1.19	1.46	1.04	0.81	0.81	0.84	1.15	1.35	0.76	1	1.11	1.77	2.02	269	157	225	130	291	210	355	431	354	232	359	237	259	189	175	160	171	227	266	146	193	244	406	397	LG5
PARG16567	4.31	3.63	2.56	0.95	0.64	0.8	3.35	3.69	1.01	2.31	3.44	1.04	0.83	1.4	2.74	2.6	0.99	1.1	3.09	3.01	1.14	3.9	1.87	1.61	241	161	116	44	31	38	141	152	39	84	151	44	31	54	126	109	43	46	129	123	47	182	91	67	LG5
PARG16586	0.71	0.76	0.79	0.22	0.9	0.59	1.61	3	2.74	2.02	1.77	0.24	0.16	0.21	1.08	0.19	0.28	0	1.34	2	5.91	2.18	2.13	1.34	20	17	18	5	22	14	34	62	53	37	39	5	3	4	25	4	6	0	28	41	122	51	52	28	LG5
PARG16611	16.82	8.21	14.6	26.08	53.37	40.1	61.53	64.83	63.34	65.7	34.47	35.7	4.89	5.18	3.5	31.09	28.17	28.72	39.41	43.35	54.85	26.15	27.32	27.48	2419	935	1699	3097	6690	4894	6647	6862	6266	6150	3884	3881	472	513	414	3344	3132	3078	4231	4556	5798	3140	3419	2940	LG5
PARG16636	0.19	0.12	0.05	0.55	0.85	0.71	0.24	0.97	0.55	0.52	0.18	0.12	0.56	0.15	0.16	0.21	0.26	0.08	0.34	0.59	0.18	0	0.25	0.15	20	10	4	48	79	64	19	76	40	36	15	10	40	11	14	17	21	6	27	46	14	0	23	12	LG5
PARG16638	7.98	4.07	8.71	3.99	22.01	13.24	12.81	15.46	25.91	7.24	4.9	4.02	10.08	6.67	3.39	4.07	3.41	2.03	3.96	5.15	2.34	2.22	2.16	6	751	303	663	310	1804	1057	905	1070	1676	443	361	286	636	432	262	286	248	142	278	354	162	174	177	420	LG5
PARG16671	4.69	5.98	5.74	6.34	2.69	4.46	2.67	2.29	2.35	4.06	4.42	4.43	3.46	4.46	6.67	6.15	5.48	4.65	4.36	1.18	0.71	4.53	1.54	2.3	206	208	204	230	103	166	88	74	71	116	152	147	102	135	241	202	186	152	143	38	23	166	59	75	LG5
PARG16675	3.77	3.37	3.29	1.47	1.67	1.55	2.26	1.65	2.01	0.32	1.85	3.52	1.39	2.66	1.77	2.22	1.75	1.67	3.57	1.37	1.6	2.86	2.51	3.54	109	77	77	35	42	38	49	35	40	6	42	77	27	53	42	48	39	36	77	29	34	69	63	76	LG5
PARG16686	2.31	0.84	2.72	4.22	11.72	8.08	7.84	8.73	12.8	13.49	4.55	2.72	18.66	1.58	1.08	1.92	3.11	0.66	2.91	5.75	2.6	0.41	5.04	13.87	249	72	237	375	1100	738	634	692	948	945	384	221	1348	117	96	155	259	53	234	452	206	37	472	1111	LG5
PARG16757	1.77	0.48	1.31	93.03	127.22	110.58	31.8	43.75	50.39	8.47	9.23	3.87	1.13	0.3	0.1	98.38	95.36	94.49	21.25	24.53	32.65	3.73	6.11	7.35	155	33	93	6715	9694	8204	2088	2815	3030	482	632	256	66	18	7	6433	6444	6155	1387	1567	2098	272	465	478	LG5
PARG16776	4.82	3.94	3.41	5.42	5.52	5.47	22.16	20.82	26.12	3.42	30.56	51.03	22.91	5.17	2.89	7.5	17.38	35.04	11.99	15.4	4.51	10.76	15.34	25.06	524	339	300	486	522	504	1807	1664	1951	242	2600	4188	1669	387	258	609	1459	2835	972	1222	360	975	1449	2024	LG5
PARG16850	15.69	20.8	22.66	76.79	53.71	64.94	40.41	40.27	41.25	29.2	35.78	34.91	19.45	22.51	23.41	69.27	69.36	67.8	47.55	36.49	37.92	40.61	36.13	30.54	1340	1406	1566	5414	3997	4706	2592	2531	2423	1623	2394	2253	1114	1324	1644	4424	4578	4314	3031	2277	2380	2895	2684	1940	LG5
PARG16879	0.11	0.05	0.09	0.67	1.26	0.97	0.66	0.75	1.17	0.14	0.8	0.41	0.03	0	0.02	0.66	0.52	0.35	0.79	0.73	0.87	0.13	0.15	0.07	6	2	4	30	60	45	27	30	44	5	34	17	1	0	1	27	22	14	32	29	35	6	7	3	LG5
PARG16933	0.45	0.07	0.3	0.65	1.87	1.27	0.52	1.44	1.01	0.87	0.47	0.46	1.65	0.1	0.12	0.42	0.76	0.31	0.91	1.01	0.64	0.34	1.79	1.3	75	9	41	89	272	180	65	177	116	95	61	58	185	12	16	52	98	39	114	123	78	47	260	161	LG5
PARG16958	0.76	0.56	0.4	0.54	0.96	0.76	2.13	2.05	2.09	0.76	2.07	1.14	2.13	0.77	0.67	0.75	1.27	1.32	0.85	1.51	1.19	0.76	1.95	1.11	145	85	62	86	160	123	306	288	275	95	310	165	273	102	105	108	188	188	122	211	168	122	324	158	LG5
PARG16981	1.08	1.03	0.94	3.87	5.52	4.7	3.29	3.58	5.31	4.69	1.45	1.21	0.45	1.07	1.21	4.91	6.27	4.31	2.3	3.41	6.44	2.39	2.59	3.49	54	41	38	160	241	200	124	132	183	153	57	46	15	37	50	184	243	161	86	125	237	100	113	130	LG5
PARG17098	10.8	10.98	12.38	14.51	13.24	13.86	21.88	20.7	22.53	26.93	20.87	22.22	8.27	11.79	11.16	18.3	18.42	16.44	21.55	16.71	19.6	22.92	18.75	19.88	532	428	493	590	568	579	809	750	763	863	805	827	273	400	452	674	701	603	792	601	709	942	803	728	LG5
PARG17120	12.76	13.58	11.4	10.04	5.48	7.7	6.34	4.34	5.86	6.94	7.29	7.28	2.51	10.21	10.45	9.09	7.5	10.13	9.52	7.43	7.91	6.93	6.12	8.06	995	838	719	646	372	509	371	249	314	352	445	429	131	548	670	530	452	588	554	423	453	451	415	467	LG5
PARG17150	11.76	17.72	16.7	14.03	8.59	11.23	9	4.12	6.26	4.95	10.08	10.15	6.82	14.64	15.09	13.88	11.82	12.38	11.56	11.62	11.01	10.68	12.29	9.38	916	1092	1052	902	583	742	526	236	335	251	615	597	356	785	966	808	711	718	672	661	630	694	832	543	LG5
PARG17174	0.45	0.61	0.77	0.67	0.62	0.64	1.61	2.53	1.64	1.21	1.14	0.98	3.16	0.73	0.24	0.14	0.3	0.69	0.39	0.37	0.21	0.52	0.4	1.14	38	41	53	47	46	46	103	159	96	67	76	63	181	43	17	9	20	44	25	23	13	37	30	72	LG5
PARG17182	0.18	0.24	0.16	0.18	0.06	0.13	0.33	0.6	0.94	0.74	1.33	0.95	0.32	0.27	0.1	0.03	0.31	0.2	0.23	1.44	1.64	0.35	0.61	0.06	17	18	12	14	5	10	23	41	60	45	97	67	20	17	8	2	22	14	16	98	112	27	49	4	LG5
PARG17250	3.8	2.89	2.4	1.29	4.2	2.78	5.51	5.74	6.67	7.73	4.57	3.08	0.86	2.37	1.19	1.16	0.98	1.18	2.27	4.68	8.25	4.32	5.18	4.19	971	586	497	272	936	604	1058	1080	1173	1287	915	596	147	418	251	221	194	225	434	874	1551	923	1152	797	LG5
PARG17415	0.28	0.29	0.05	1.03	1.21	1.11	1.78	10.86	13.89	0.64	0.75	1.12	4.8	0.6	0.76	3.33	0.24	1.01	0.66	1.5	3.8	0.27	16.08	0.81	15	12	2	45	56	50	71	424	507	22	31	45	171	22	33	132	10	40	26	58	148	12	742	32	LG5
PARG17418	45.84	47.05	27.44	13.09	24	18.7	53.83	54.72	35.46	42.41	40.33	19.1	4.91	18.76	21.15	27.47	14.74	16.02	51.43	52.03	52.34	51.42	40.29	44.01	4555	3700	2206	1074	2078	1576	4016	4000	2423	2742	3139	1434	327	1284	1728	2041	1132	1186	3814	3777	3821	4264	3482	3252	LG5
PARG17427	1.79	0.42	0.39	0.01	0.06	0.03	0.9	0.72	0.77	2.75	1.39	2.73	3.46	3.05	1.01	0.25	0.13	0.08	0.25	0.32	0.22	0.44	1.04	3.28	146	27	26	1	4	2	55	43	43	146	89	168	189	171	68	15	8	5	15	19	13	30	74	199	LG5
PARG17428	2.22	0.87	1.05	0.17	0.27	0.21	0.82	1.94	1.03	2.59	1.33	3.01	5.57	2.51	1.98	0.55	0.39	0.58	0.49	0.75	0.27	0.85	1.78	3.46	220	68	84	14	23	18	61	141	70	167	103	225	370	171	161	41	30	43	36	54	20	70	153	255	LG5
PARG17439	0	0	0.03	0	0.15	0.07	0.08	0.26	0.22	0.16	0	0.06	0.19	0	0	0.08	0.03	0.03	0.07	0.03	0	0	0.11	0.21	0	0	2	0	12	6	6	18	14	10	0	4	12	0	0	6	2	2	5	2	0	0	9	15	LG5
PARG17450	0.76	0.35	0.52	0.62	1.96	1.31	1.14	1.78	1.52	1	0.87	0.78	1.21	0.86	0.22	0.6	0.58	0.38	1.02	0.9	0.44	0.65	1.96	1.32	202	73	112	136	455	296	229	349	278	173	181	157	216	158	48	119	120	76	202	176	86	145	454	262	LG5
PARG17457	4.81	2.7	2.41	3.07	4.11	3.6	7.3	12.57	10.52	7.14	6.78	5.39	10.06	4.47	3.22	4.13	3.1	3.79	3.09	4.01	1.42	2.01	5.07	5.51	448	199	182	236	334	285	511	862	674	433	495	380	629	287	247	288	223	263	215	273	97	156	411	382	LG5
PARG17473	2.47	2.08	2.2	0.83	2.83	1.88	4.2	8.91	5.82	4.47	3.85	1.42	6.26	3.19	0.97	1.94	0.92	0.96	2.35	2.29	0.52	2.07	5.14	4.98	90	60	65	25	90	58	115	239	146	106	110	39	153	80	29	53	26	26	64	61	14	63	163	135	LG5
PARG17531	0.38	0.3	0.26	0.5	0.39	0.44	0.51	0.56	0.73	0.77	0.99	1.09	0.58	0.52	0.28	0.39	0.73	0.47	0.47	0.4	0.25	0.43	0.54	0.28	80	50	45	86	72	79	80	87	106	106	163	173	82	76	48	62	118	73	74	61	39	76	98	44	LG5
PARG17536	12.51	5.4	7.06	3.98	2.58	3.29	4.01	27.15	24.15	20.54	18.84	21.32	22.07	13.13	5.75	3.43	4.6	2.36	5.79	12.81	6.25	7.12	18.67	25.41	278	95	127	73	50	62	67	444	369	297	328	358	329	201	105	57	79	39	96	208	102	132	361	420	LG5
PARG17555	1.61	1.69	1.28	2.17	1.97	2.08	4.23	2.33	5.39	1.82	2.22	3.14	0.6	2.64	2.91	3.91	2.02	6.7	1.93	2.21	1.99	2.42	1.88	2.17	64	53	41	71	68	70	126	68	147	47	69	94	16	72	95	116	62	198	57	64	58	80	65	64	LG5
PARG17563	3.44	4.5	3.97	6.3	4.85	5.55	4.85	3.58	11.7	17.49	7.38	7.55	1.51	3.04	4.06	5.01	5.37	4.79	4.37	3.58	4.87	4.84	3.38	5.33	225	233	210	340	276	308	238	172	526	744	378	373	66	137	218	245	271	233	213	171	234	264	192	259	LG5
PARG17569	1.55	1.05	2.45	0.74	7.49	4.21	10.56	11.46	8.2	7.49	2.84	1.28	0.2	0.25	0.1	2.27	1.27	0.73	1.6	4.62	2.23	2.01	1.58	4.04	117	63	150	46	493	270	599	637	426	368	168	73	10	13	6	128	74	41	90	255	124	127	104	227	LG5
PARG17575	0.47	0.25	0.39	1.01	2.36	1.68	0.9	0.48	0.81	1.46	0.35	0.73	1.18	0.34	0.34	1.64	1.13	1.38	0.74	0.6	0.38	0.24	0.23	0.9	12	5	8	21	52	36	17	9	14	24	7	14	20	6	7	31	22	26	14	11	7	5	5	17	LG5
PARG17616	0.01	0.01	0.06	0.07	0.09	0.08	0.15	0.29	0.23	0.11	0.11	0.15	0.35	0.25	0.12	0.01	0.07	0.07	0.05	0.1	0.06	0.04	0.08	0.16	2	1	7	8	10	9	15	29	21	10	12	15	31	23	13	1	7	7	5	10	6	4	9	16	LG5
PARG17623	1.29	2.48	2.53	1.76	0.8	1.27	1.04	0.36	0.61	0.78	1.22	2.08	1.22	1.21	1.5	1.69	1.91	1.36	1.84	1.5	0.95	1.41	1.22	1.59	148	225	235	167	80	124	90	30	48	58	110	180	94	96	142	145	169	116	158	126	80	135	122	136	LG5
PARG17632	0.72	0.43	0.86	1.08	1.6	1.35	1.48	2.26	1.56	1.92	0.48	0.38	6.13	0.57	0.22	0.45	0.93	0.12	0.55	0.86	0.27	0.17	0.33	1.03	40	19	39	50	78	64	62	93	60	70	21	16	230	22	10	19	40	5	23	35	11	8	16	43	LG5
PARG17643	0.52	0.31	0.3	0.07	0.06	0.07	0.06	0.11	0.19	0.15	0.14	0.26	0.56	0.33	0.21	0.07	0.11	0.07	0.22	1.11	0.61	0.28	0.81	0.68	160	75	75	19	17	18	14	26	40	30	34	61	116	71	52	17	26	16	51	250	138	71	216	155	LG5
PARG17644	0.55	0.57	0.49	0.05	0.14	0.09	0.22	0.24	0.2	0.35	0.19	0.3	1.25	0.53	0.47	0.17	0.26	0.29	0.27	1.2	1.33	0.91	1.18	1.08	44	36	32	3	10	6	13	14	11	18	12	18	67	29	31	10	16	17	16	70	78	61	82	64	LG5
PARG17647	0.55	0.22	0.29	0.06	0.05	0.05	0.05	0.09	0.24	0.14	0.14	0.12	0.61	0.29	0.18	0.15	0.2	0.1	0.18	1.82	1.29	0.53	2.3	2.48	95	30	40	9	8	8	6	12	28	16	19	16	71	35	26	19	27	13	23	230	164	77	346	319	LG5
PARG17648	7.48	5.83	7.21	1.59	1.61	1.6	3.08	3.51	4.55	2.78	3.45	2.29	16.5	7.16	11.73	4.14	5.63	4.66	5.82	14.43	12.78	10.59	17.24	18.53	799	493	623	140	150	145	247	276	334	193	289	185	1182	527	1030	331	465	371	464	1126	1003	944	1602	1472	LG5
PARG17651	2.31	1.32	1.46	0.39	0.5	0.44	0.47	0.56	1.01	0.77	0.99	1.07	2.87	0.97	1.2	0.55	0.6	0.44	0.88	3.28	1.81	1.34	4.01	3.56	203	92	104	28	38	33	31	36	61	44	68	71	169	59	87	36	41	29	58	211	117	98	307	233	LG5
PARG17652	0.99	0.99	1.04	0.26	0.25	0.26	0.18	0.34	0.48	0.3	0.34	0.33	1.51	1.22	0.85	0.32	0.7	0.34	0.83	2.74	3.18	1.23	2.22	2.43	86	68	73	19	19	19	12	22	29	17	23	22	88	73	61	21	47	22	54	174	203	89	168	157	LG5
PARG17671	0.38	0.39	0.21	0.03	0.06	0.05	0.08	0.18	0.02	0.23	0.1	0.11	0.58	0.51	0.53	0.17	0.06	0.12	0.23	0.22	0.11	0.63	0.42	0.74	54	44	24	4	7	6	9	19	2	21	11	12	55	50	62	18	7	13	24	23	12	75	52	78	LG5
PARG17685	12.92	9.64	12.04	12	46.73	29.84	39.09	47.91	59.41	66.42	29.8	41.83	2.93	5.52	2.51	10.4	24.88	15.91	12.2	28.53	38.34	14.98	19.54	21.85	796	470	600	610	2508	1559	1808	2171	2516	2662	1438	1947	121	234	127	479	1184	730	561	1284	1735	770	1047	1001	LG5
PARG17728	38.51	41.59	26.92	4.93	15.49	10.36	39.29	54.55	27.92	31.14	28.01	9.03	2.03	20.87	17.5	15.99	5.66	3.37	42.07	52.71	88.84	53.02	42.65	43.6	3785	3236	2141	400	1327	864	2900	3945	1887	1992	2157	671	134	1413	1414	1175	430	247	3086	3785	6416	4350	3646	3187	LG5
PARG17729	6.26	5.48	9.65	3.72	37.65	21.15	28.54	30.01	38.69	35.63	11.29	12.81	1.11	2.14	0.97	2.08	6.21	3.14	6.74	17.25	27.52	10.62	11.2	14.6	578	401	721	284	3031	1658	1980	2040	2458	2142	817	894	69	136	74	144	443	216	465	1164	1868	819	900	1003	LG5
PARG17730	70.85	88.84	61.84	18.65	32.59	25.81	65.91	49.43	43.5	21.52	44.89	21.69	12.38	41.73	52.29	43.5	27.16	26.96	73.7	64.27	50.98	83.83	55.53	66.03	6587	6537	4651	1431	2640	2036	4601	3381	2781	1302	3269	1524	772	2672	3997	3024	1951	1867	5114	4365	3482	6505	4490	4565	LG5
PARG17757	4.03	3.98	2.86	1.47	1.99	1.72	2.92	3.18	1.46	1.35	1.46	1.05	1.4	2.76	3.93	2.85	1.32	2.13	2.74	2.91	3.55	3.27	2.42	2.47	193	151	111	58	83	70	105	112	48	42	55	38	45	91	155	102	49	76	98	102	125	131	101	88	LG5
PARG17763	1.3	0.52	0.76	3.22	2.5	2.89	2.36	2.22	2.38	3.35	3.92	4.33	1.83	1.29	1.82	1.82	3.44	1.56	0.73	1.21	2.6	2.04	6.11	6.69	19	6	9	39	32	36	26	24	24	32	45	48	18	13	22	20	39	17	8	13	28	25	78	73	LG5
PARG17770	6.05	3.29	5.54	4.94	11.84	8.48	8.25	14.8	9.84	10.9	5.95	5.62	11.86	5.37	2.54	3.85	3.8	3.08	4.42	6.51	5.8	3.58	5.48	5.89	702	302	520	473	1197	835	719	1264	785	823	541	493	923	429	242	334	341	266	383	552	495	347	553	508	LG5
PARG17781	1.06	1.21	1.23	0.7	1.28	0.99	1.15	0.98	1.62	2.4	2.25	2.46	1	1.29	0.67	0.93	0.75	1.02	1.11	1.39	1.71	1.32	1.15	1.38	93	84	87	51	98	74	76	63	98	137	155	163	59	78	48	61	51	67	73	89	110	97	88	90	LG5
PARG17789	0.06	0.3	0.13	0.09	0.07	0.09	0.69	0.63	0.67	0.74	1	0.92	0.11	0.24	0.08	0.04	0.46	0.12	0.13	0.34	0.25	0.15	1.86	0.2	7	26	12	8	7	8	57	51	51	53	86	76	8	18	7	3	39	10	11	27	20	14	178	16	LG5
PARG17812	4.61	4.1	3.95	6.86	9.65	8.31	4.13	3.99	4.72	9.75	3.69	5.1	6.69	3	6.49	5.66	7.11	6.43	3.9	2.67	4.19	4.25	4.54	5.81	196	138	136	241	358	300	132	125	138	270	123	164	191	88	227	180	234	204	124	83	131	151	168	184	LG5
PARG17816	3.05	0.77	1.11	0.35	0.25	0.3	1.38	1.41	2.03	1.65	1.28	2.94	6.15	3.07	2.31	1.2	0.65	0.63	1.25	1.62	0.15	0.95	2.43	3.09	85	17	25	8	6	7	29	29	39	30	28	62	115	59	53	25	14	13	26	33	3	22	59	64	LG5
PARG17837	5	8.44	9.83	2.06	2.95	2.52	6.98	5.13	11.8	4.18	4.78	2.97	36.29	8.88	11.17	2.64	3.92	2.05	2.89	5.52	6.35	5.71	5.54	13.98	327	437	520	111	168	140	343	247	531	178	245	147	1592	400	601	129	198	100	141	264	305	312	315	680	LG5
PARG17878	0.12	0.13	0.08	0.23	0.05	0.14	0.32	0.43	0.49	0.63	0.34	0.05	0.17	0.24	0.17	0.2	0.13	0.2	0.11	0.11	0.25	0.15	0.47	0.11	12	10	6	19	4	12	24	31	33	40	26	4	11	16	14	15	10	15	8	8	18	12	40	8	LG5
PARG17892	0	0	0	0.17	0.22	0.21	0.07	0.02	0.13	0.03	0.07	0.09	0	0	0	0.07	0.05	0.14	0.16	0.07	0.1	0.04	0.26	0	0	0	0	8	11	10	3	1	5	1	3	4	0	0	0	3	2	6	7	3	4	2	13	0	LG5
PARG17902	13.99	12.4	13.71	22.8	18.61	20.65	37.04	44.78	69.03	12.1	41.61	29.79	16.1	12.93	11.27	25.51	23.56	48.98	23.56	23.94	24.28	15.74	38.29	22.25	1292	906	1024	1738	1497	1618	2568	3042	4383	727	3010	2079	997	822	856	1761	1681	3369	1624	1615	1647	1213	3075	1528	LG5
PARG17903	0.05	0.19	0.06	0.31	0.44	0.36	0.51	0.79	0.88	0.12	0.65	0.64	0	0.15	0.62	0.27	0.26	0.88	0.34	0.07	0.07	0.52	0.2	0.31	2	6	2	10	15	12	15	23	24	3	20	19	0	4	20	8	8	26	10	2	2	17	7	9	LG5
PARG17915	0.16	0.26	0.04	0.15	0.11	0.13	0.48	0.6	0.64	0.58	0.76	0.88	0.72	0.57	0.33	0.18	0.45	0.15	0.22	0.16	0.1	0.11	0.47	0.27	24	31	5	18	14	16	54	66	66	57	89	100	72	59	41	20	52	17	25	18	11	14	61	30	LG5
PARG17940	1.64	0.97	0.68	0.53	3.51	2.06	0.49	10.5	1.27	3.36	11.48	2.94	1.57	78.85	0.44	1.27	1.41	1.52	2.64	6.13	6.59	0.87	4.69	0.49	45	21	15	12	84	48	10	212	24	60	247	61	29	1491	10	26	30	31	54	123	133	20	112	10	LG5
PARG17942	0.64	0.27	0.36	0.67	1.23	0.96	1.02	1.39	1.38	0.54	0.56	0.61	0.78	0.35	0.19	0.56	0.69	0.64	0.46	0.73	0.36	0.18	0.89	0.35	197	65	90	170	330	250	235	315	292	109	134	141	160	74	48	128	163	146	105	163	81	46	238	79	LG5
PARG17957	1.04	1.15	0.59	0.21	0.2	0.21	0.61	0.86	0.33	0.27	1	0.17	0	0.18	0.52	0.34	0.2	0.14	1.09	0.45	0.07	0.58	0.7	0.88	41	36	19	7	7	7	18	25	9	7	31	5	0	5	17	10	6	4	32	13	2	19	24	26	LG5
PARG17967	2.34	1.64	1.79	5.1	10.23	7.74	6.97	8.32	9.94	15.93	5.71	5.96	0.8	2.06	0.24	5.21	5.18	4.59	3.93	7	10.82	4.97	8.92	7.7	153	85	95	276	584	430	343	401	448	679	293	295	35	93	13	255	262	224	192	335	521	272	508	375	LG5
PARG17969	3.93	3.43	7.77	1.28	0.09	0.66	3.72	1.93	1.02	0.83	5.2	1.27	3.69	1.74	3.47	2.32	1.68	3.27	4.2	6.09	0.54	1.29	0.21	1.61	197	136	315	53	4	28	140	71	35	27	204	48	124	60	143	87	65	122	157	223	20	54	9	60	LG5
PARG17970	1.01	0.97	0.96	1	1.46	1.24	2.44	2.57	2.25	1.94	2.56	1.36	0.27	1.45	0.5	1.41	1.04	1.17	1.21	0.69	0.98	1.17	1.22	1.49	88	67	68	72	111	92	160	165	135	110	175	90	16	87	36	92	70	76	79	44	63	85	93	97	LG5
PARG17986	9.51	14.88	13.42	2.08	9	5.63	13.6	15.26	10.25	2.94	8.12	3	5.09	7.67	12.99	8.04	4.36	3.52	7.02	5.33	4.94	11.26	4.73	13.2	432	535	493	78	356	217	464	510	320	87	289	103	155	240	485	273	153	119	238	177	165	427	187	446	LG5
PARG17996	0.51	0.52	0.13	2.24	2.18	2.18	1.23	3.42	0.6	3.87	0.98	3.81	1.69	0.75	1.06	2.13	2.79	2.76	2.41	1.34	2.8	4.55	3.54	1.45	10	8	2	36	37	36	18	49	8	49	15	56	22	10	17	31	42	40	35	19	40	74	60	21	LG5
PARG18006	21.28	14.6	18.3	34.79	50.96	43.09	45.89	72.14	84.46	33.72	37.96	52.13	50.24	26.3	15.04	32.83	29.36	47.31	43.52	49.09	51.12	16.36	44.66	35.06	1256	682	874	1695	2621	2158	2034	3133	3428	1295	1755	2325	1989	1069	730	1449	1339	2080	1917	2117	2217	806	2293	1539	LG5
PARG18026	80.51	166.15	165.57	85.72	42.28	63.41	57.4	55.77	61.31	59.66	98.87	100.06	115.98	108.59	113.57	83.91	98.61	74.61	96.36	110.15	45.9	148.69	82.51	151.01	8331	13608	13860	7322	3812	5567	4460	4246	4362	4017	8014	7824	8049	7739	9662	6492	7885	5751	7442	8327	3490	12842	7426	11621	LG5
PARG18038	0.53	0.21	0.4	1.41	0.06	0.72	0.47	1.74	0.25	1.73	1.92	1.8	0.44	0.45	0.16	0.54	0.6	0.31	0.31	0.32	0.07	1.03	0.48	0.3	41	13	25	90	4	47	27	99	13	87	116	105	23	24	10	31	36	18	18	18	4	66	32	17	LG5
PARG18079	13.59	14.68	10.1	5.4	5.51	5.46	18.71	18.86	7.11	12.27	14.89	3.51	4.66	7.94	9.55	11.55	5.35	5.99	13.4	9.51	5.18	16.73	12.28	12.91	957	818	575	314	338	326	989	977	344	562	821	187	220	385	553	608	291	314	704	489	268	983	752	676	LG5
PARG18088	5.66	5	4.41	14.04	13.32	13.66	12.77	9.08	15.23	8.59	10.3	9.78	5.82	5.77	4.29	11.75	13.59	9.21	9.95	12.36	10.87	9.63	8.96	9.07	416	291	262	852	853	852	705	491	770	411	593	543	287	292	259	646	772	504	546	664	587	591	573	496	LG5
PARG18107	41.89	16.49	40.46	59.95	143.03	102.58	55.09	107.34	45.24	86.03	40.62	36.87	162.2	111.08	25.67	22.15	43.28	13.51	57.69	56.45	44.9	13.31	47.64	49.95	645	201	504	762	1919	1340	637	1216	479	862	490	429	1675	1178	325	255	515	155	663	635	508	171	638	572	LG5
PARG18142	11.11	8.93	12.12	11.26	29.46	20.61	18.71	31.36	35.78	33.75	14.03	14.29	32.23	7.72	5.78	11.55	13.13	11.21	12.55	13.51	16.58	11.6	17.35	16.82	909	578	802	760	2099	1430	1149	1887	2012	1796	899	883	1768	435	389	706	830	683	766	807	996	792	1234	1023	LG5
PARG18166	7.94	9.5	7.75	7.21	8.85	8.06	11.53	11.67	10.74	18.28	15.2	17.6	9.06	8.31	4.73	5.03	8.38	6.76	6.83	9.58	8.66	8.28	14.56	15.15	699	662	552	524	679	602	762	756	650	1047	1048	1171	535	504	342	331	570	443	449	616	560	608	1115	992	LG5
PARG18187	10.39	7	6.8	4.23	20.59	12.62	19.11	25.66	17.14	21.16	10.05	6.67	9.16	4.7	4.26	6.4	4.4	4.05	10.49	10.63	9.34	9.19	7.01	11.81	1083	577	573	364	1869	1116	1495	1967	1228	1435	820	525	640	337	365	499	354	314	816	809	715	799	635	915	LG5
PARG18194	1.17	0.92	1.44	45	26.15	35.32	64.92	35.19	78.32	2.27	25.38	30.88	2.79	3.23	1.12	23.06	25.07	70.55	39.65	26.7	7.37	10.42	12.91	26.02	53	33	53	1687	1035	1361	2214	1176	2446	67	903	1060	85	101	42	783	880	2387	1344	886	246	395	510	879	LG5
PARG18195	1.09	0.29	0.58	3.2	3.66	3.44	7.77	2.96	10.52	0.6	5.01	5.25	4.06	0.73	1.09	3.49	1.76	14.31	6.04	3.62	1.69	0.56	0.8	6.43	28	6	12	68	82	75	150	56	186	10	101	102	70	13	23	67	35	274	116	68	32	12	18	123	LG5
PARG18202	0.41	0.56	0.58	0.05	0.11	0.09	0.34	0.16	0.17	0.24	0.37	0.03	0.49	0.42	0.75	0.29	0.13	0.1	0.26	0.27	0.05	0.09	0.2	0.13	21	23	24	2	5	4	13	6	6	8	15	1	17	15	32	11	5	4	10	10	2	4	9	5	LG5
PARG18207	0.58	0.67	1.15	2.04	3.24	2.65	1.79	1.61	1.42	2	1.78	0.85	0.29	0.26	0.74	1.69	2.53	1.33	1.18	1.05	0.87	1.34	1.22	1.75	36	33	58	105	176	140	84	74	61	81	87	40	12	11	38	79	122	62	55	48	40	70	66	81	LG5
PARG18218	4.16	5.11	4.4	5.65	7.58	6.64	7.44	8.54	9.21	9.59	10.26	8.22	4.65	4.76	2.81	5.72	6.01	5.74	6.41	5.28	4.62	5.23	5.31	6.86	180	175	154	202	286	244	242	272	274	270	348	269	135	142	100	185	201	185	207	167	147	189	200	221	LG5
PARG18241	13.29	6.83	12.59	10.98	30.73	21.13	16.93	33.86	21.86	26.14	14.08	11.1	48.81	10.65	8.78	11.33	10.87	5.77	11.15	17.27	11.34	7.9	15.94	19.31	1973	803	1512	1346	3977	2662	1888	3700	2232	2526	1638	1246	4862	1089	1072	1258	1247	638	1236	1874	1237	979	2059	2133	LG5
PARG18242	2.52	2.13	2.94	6.83	14.32	10.69	2.67	3.22	2.49	8.74	4.1	3.39	3.53	1.06	1.86	8.74	12.44	9	3.15	3.59	2.41	2.07	2.27	3.53	166	111	157	372	823	598	132	156	113	375	212	169	156	48	101	431	634	442	155	173	117	114	130	173	LG5
PARG18272	71.9	83.86	89.46	39.68	32.96	36.23	56.23	56.56	50.82	68.83	71.21	64.89	123.11	83.61	124.67	50.53	59.04	55.75	67.92	68.85	77.7	104.46	70.97	75.6	7022	6483	7068	3199	2805	3002	4124	4064	3413	4374	5448	4789	8064	5624	10011	3690	4456	4056	4951	4913	5576	8515	6029	5491	LG5
PARG18338	2.23	2.12	2.35	5.28	4.01	4.63	2.8	2.78	3.43	2.76	3.62	2.38	2.12	2.59	2.31	4.86	4.09	4.9	4.77	3.98	3.8	3.83	3.7	3.25	154	116	131	301	241	271	145	141	163	124	196	124	98	123	131	251	218	252	246	201	193	221	222	167	LG5
PARG18342	0.59	0.43	0.38	0.32	1.02	0.67	0.92	1.07	0.85	0.77	0.93	1.01	0.83	0.41	0.32	0.19	0.36	0.23	0.48	0.88	0.29	0.42	0.81	1.13	79	46	41	35	119	77	93	106	79	67	98	103	75	38	35	19	37	23	48	86	29	47	95	113	LG5
PARG18374	3.16	2.05	2.83	3.33	5.91	4.66	5.86	6.31	7.05	6.82	6.38	8.62	4.67	2.47	2.25	5.39	5.09	5.61	4.18	3.64	4.77	4.6	4.65	5.09	232	119	168	202	378	290	323	341	356	326	367	478	230	125	136	296	289	307	229	195	257	282	297	278	LG5
PARG18381	1.07	1.01	1.43	3.37	7.35	5.44	1.17	1.68	1.33	4.28	2.08	0.95	1.25	0.29	0.58	2.08	5	1.44	1.92	0.98	0	1.95	0.5	1.61	27	20	29	70	161	116	22	31	23	70	41	18	21	5	12	39	97	27	36	18	0	41	11	30	LG5
PARG18382	31.81	35.71	39.73	21.9	46.62	34.59	61.61	152.46	130.89	59.45	69.97	35.46	58.4	42.02	11.35	22.45	36.46	14.6	33.79	62	58.36	21.88	70	56.29	5392	4791	5448	3064	6886	4975	7843	19016	15258	6558	9292	4542	6640	4906	1582	2846	4776	1844	4275	7679	7269	3096	10321	7097	LG5
PARG18385	0.94	0.77	0.45	0.07	0.1	0.07	0.44	0.66	0.18	0.19	0	0	0.27	1.14	1.07	0.41	0.24	0	0.33	0.33	0.62	0.51	0.8	0.16	31	20	12	2	3	2	11	16	4	4	0	0	6	26	29	10	6	0	8	8	15	14	23	4	LG5
PARG18387	0.14	0.11	0.07	0.1	0.3	0.2	0.33	0.49	0.54	0.89	0.61	0.51	0.02	0.04	0.04	0.12	0.26	0.08	0.21	0.08	0.02	0.26	0.53	0.15	10	6	4	6	18	12	17	25	26	40	33	27	1	2	2	6	14	4	11	4	1	15	32	8	LG5
PARG18390	30.51	28.95	26.26	38.94	40.81	39.9	66.8	54.52	79.48	51.51	69.92	74.52	28.96	31.45	28.62	48.04	55.82	74.31	55.24	50.95	47.77	48.71	61.12	56.14	3303	2481	2300	3480	3850	3665	5431	4343	5917	3629	5930	6097	2103	2345	2548	3889	4670	5993	4464	4030	3800	4402	5756	4520	LG5
PARG18402	4.81	7.88	7.33	3.68	2.79	3.23	1.78	1.26	2.15	3.27	4.03	3.91	1.13	4.32	4.53	2.92	3.53	2.61	3.76	2.45	3.08	5.13	3.17	4.16	312	405	385	197	158	178	87	60	96	138	205	192	49	193	242	142	177	126	182	116	147	278	179	201	LG5
PARG18407	5.82	3.56	4.62	5.03	7.98	6.55	6.82	12.65	8.17	6.8	5.92	4.62	8.97	5.22	3.88	5.26	4.95	4.61	4.95	7.1	4.15	3.51	6.16	5.78	775	375	498	553	926	740	682	1240	748	589	618	465	801	479	425	524	510	457	492	691	406	390	714	573	LG5
PARG18426	2.21	1.53	1.36	1.61	1.28	1.44	1.37	1.14	1.89	3.04	2.76	4.75	0.59	1.54	1.26	2.86	1.43	1.71	3	0.77	2.28	3.43	2.63	1.81	455	249	226	273	230	252	212	173	267	407	446	739	82	218	213	440	228	262	461	116	345	589	471	277	LG5
PARG18434	21.85	25.26	22.67	10.41	7.37	8.85	10.3	6.3	8.07	20.1	20.23	27.42	13.09	19.71	25.04	10.83	10.98	11.59	20.37	13.62	15.19	35.28	29.07	26.07	1627	1489	1366	640	478	559	576	345	413	974	1180	1543	654	1011	1533	603	632	643	1132	741	831	2193	1883	1444	LG5
PARG18443	1.94	2.07	1.96	5.28	7.46	6.4	8.17	7.67	7.21	6.04	5.91	4.84	0.97	1.72	1.3	5.29	5.02	5.68	5.43	4.89	4.2	5.24	5.8	5.18	615	520	504	1384	2064	1724	1948	1791	1574	1248	1470	1162	206	376	339	1255	1231	1343	1286	1135	980	1389	1602	1223	LG5
PARG18444	0.29	0.26	0.28	0.62	0.65	0.64	0.33	0.32	0.36	0.25	0.18	0.3	0.06	0.21	0.27	0.62	0.37	0.58	0.37	0.23	0.29	0.27	0.2	0.44	38	27	30	68	75	72	33	31	33	22	19	30	5	19	30	62	38	58	37	22	28	30	23	44	LG5
PARG18445	0.47	0.38	0.88	1.55	3.05	2.31	0.97	1.15	0.94	1.92	0.59	0.4	0.57	0.05	0.2	1.2	2.17	1.58	0.4	1.23	1.18	0.64	0.69	0.87	28	18	43	77	160	118	44	51	39	75	28	18	23	2	10	54	101	71	18	54	52	32	36	39	LG5
PARG18460	15.37	24.86	24.3	16.51	9.72	13.04	10.22	8.91	11.63	16.65	12.18	18.49	22.96	20.18	20.88	15.43	12.51	16.96	13.32	5.18	3.32	17.22	4.18	7.57	617	790	789	547	340	444	308	263	321	435	383	561	618	558	689	463	388	507	399	152	98	577	146	226	LG5
PARG18476	4.78	5.88	2.02	0.33	1.68	1.02	9.38	7.32	2.56	4.63	5.62	0.23	0.29	1.54	2.79	3.98	0.7	1.26	6.21	4.61	0.5	6.92	5.42	6.15	392	381	134	22	120	71	577	441	144	247	361	14	16	87	188	244	44	77	380	276	30	473	386	375	LG5
PARG18477	0.43	0.4	0.49	1.94	4.59	3.31	0.99	1.82	1.99	2.56	3.88	3	1.03	0.22	0.6	2.1	4.49	2.93	0.75	1.2	0.67	0.59	0.49	1.49	26	19	24	97	242	170	45	81	83	101	184	137	42	9	30	95	210	132	34	53	30	30	26	67	LG5
PARG18491	10.45	10.73	10.12	13.25	15.92	14.62	14.31	13.35	23.81	11.69	38.05	28.04	14.38	8.97	9.61	15.71	24.91	29.02	14.67	13.82	11.7	16.03	16.72	17.6	2087	1696	1636	2184	2770	2477	2147	1962	3270	1519	5954	4232	1926	1234	1579	2346	3845	4318	2187	2016	1717	2673	2905	2614	LG5
PARG18492	20.18	22.74	22.92	11.17	11.07	11.12	7.75	11.16	9.22	19.26	10.87	14.25	21.49	15.54	26.97	13.72	15.4	15.09	14.5	14.2	22.23	24.07	11.95	16.54	860	767	790	393	411	402	248	350	270	534	363	459	614	456	945	437	507	479	461	442	696	856	443	524	LG5
PARG18503	0.48	0.68	0.31	0.27	0.28	0.28	0.16	0.16	0.11	0.3	0.36	0.36	0.27	0.26	0.39	0.33	0.49	0.13	0.33	0.08	0.36	0.33	0.18	0.17	64	72	33	30	33	32	16	16	10	26	38	36	24	24	43	33	51	13	33	8	35	37	21	17	LG5
PARG18508	98.36	131.63	120.39	77.77	47.49	62.22	55.32	30.2	45.06	95.44	56.63	108.9	12.85	54.77	42.23	84.4	60.91	49.46	103.04	139.34	126.35	145.2	88.62	174.67	6587	6977	6522	4299	2771	3535	2782	1488	2075	4159	2971	5511	577	2526	2325	4226	3152	2467	5150	6817	6217	8116	5162	8699	LG5
PARG18513	0.93	0.67	1.03	2.04	3.83	2.96	1.16	0.86	0.72	2.31	1.3	1.07	0.57	0.35	0.23	1.88	3.22	2.79	0.89	0.91	0.58	0.76	0.86	1.38	88	50	79	159	315	237	82	60	47	142	96	76	36	23	18	133	235	196	63	63	40	60	71	97	LG5
PARG18533	0.38	0.73	0.63	1.4	0.64	1.01	1.14	1.02	1.36	1.51	2.6	3.07	0.36	0.45	0.53	1.38	1.27	1.02	1.36	1.34	0.49	2.34	2.49	2.73	44	67	59	134	65	100	100	87	109	114	237	270	28	36	51	120	114	88	118	114	42	227	252	236	LG5
PARG18539	16.41	11.41	14.83	19.6	31.5	25.71	21.79	43.81	39.67	27.39	26.53	21.24	36.67	13.1	12.45	17.35	25.58	15.53	16.21	27.02	24.57	14.55	27.16	24.02	1637	901	1197	1614	2738	2176	1632	3215	2721	1778	2073	1601	2453	900	1021	1294	1972	1154	1207	1969	1801	1211	2356	1782	LG5
PARG18550	0.33	0.25	0.5	1.21	2.38	1.81	1.42	2.45	1.56	2.67	0.85	0.18	0.3	0.19	0.16	0.72	1.9	0.63	1.07	0.73	0.09	0.96	0.61	0.36	5	3	6	15	31	23	16	27	16	26	10	2	3	2	2	8	22	7	12	8	1	12	8	4	LG5
PARG18559	0.17	0.24	0.23	0.59	1.16	0.88	0.66	1.48	0.99	1.16	0.4	0.24	2	0.08	0.31	0.38	0.53	0.12	0.64	0.61	0.5	0.22	0.5	1.05	23	26	26	68	141	104	69	152	95	105	44	25	187	8	35	40	57	12	66	62	51	26	61	109	LG5
PARG18564	0.87	0.75	1.2	33.32	36	34.69	20.88	22.23	30.64	12.4	14.28	12.08	0.36	0.55	0.52	34.49	34.45	39.64	20.94	17.71	18.31	12.33	11.02	12.07	114	78	128	3617	4125	3871	2062	2151	2771	1061	1471	1200	32	50	56	3392	3501	3883	2055	1702	1769	1353	1260	1180	LG5
PARG18572	4.29	1.71	3.22	3.75	10.28	7.11	5.1	8.15	5.8	8.83	4.48	4.14	7.55	2.7	1.74	3.64	3.14	2.13	3.88	4.53	3.56	2.4	3.4	5.44	423	133	257	305	883	594	377	591	393	566	346	308	499	183	141	268	239	156	285	326	258	197	291	399	LG5
PARG18576	32.79	10.42	34.49	22.38	100.23	62.36	65.83	70.67	86.81	126.38	34.95	38.09	10.25	8.12	1.5	33.99	26.06	27.67	23.5	44.64	88.63	30.92	26.45	34.27	3520	885	2995	1983	9375	5679	5307	5582	6408	8828	2939	3090	738	600	132	2728	2162	2213	1883	3501	6991	2770	2470	2736	LG5
PARG18577	21.95	9.49	23.04	236.48	385.99	313.25	189.71	257.02	230.43	82.07	46.82	32.17	8.15	8.74	2.64	235.49	225.73	248.87	128.69	161.06	218.42	24.19	24.21	32.81	3343	1144	2838	29726	51216	40471	21694	28797	24129	8132	5585	3702	832	917	330	26814	26562	28231	14626	17919	24439	3075	3207	3716	LG5
PARG18580	3.43	2.35	2.82	6.37	17.8	12.26	1.98	3.11	2.95	7.16	4.85	3.06	2.26	0.54	1.56	6.38	9.57	6.33	4.25	1.45	1.21	1.71	0.85	2.04	120	65	80	184	543	364	52	80	71	163	133	81	53	13	45	167	259	165	111	37	31	50	26	53	LG5
PARG18608	0.11	0	0.04	0	0.25	0.13	0.38	0.51	0.39	0.17	0	0.1	0	0	0	0.1	0	0.1	0.17	0	0.2	0	0	0.39	6	0	2	0	12	6	16	21	15	6	0	4	0	0	0	4	0	4	7	0	8	0	0	16	LG5
PARG18615	13.57	12.63	15.56	14.29	25.96	20.28	20.16	36.27	23.14	17.77	14.03	13.54	21.48	14.5	11.29	12.68	12.58	10.41	17.02	18.84	13.43	11.85	14.5	16.01	2894	2131	2683	2514	4823	3668	3227	5689	3392	2465	2343	2181	3071	2129	1979	2022	2072	1654	2708	2934	2103	2108	2688	2539	LG5
PARG18617	0.18	0.13	0.08	0.04	1.12	0.6	1.82	1.19	1.61	3	1.2	0.89	3.02	0.23	0.18	0.22	0.2	0.12	0.18	0.49	2.93	0.21	0.43	0.33	16	9	6	3	88	46	123	79	100	176	85	61	183	14	13	15	14	8	12	32	194	16	34	22	LG5
PARG18618	0.1	0.07	0.37	0.49	1.24	0.88	3.11	3.47	5.4	5.99	3.61	6.55	2.49	0.74	0.36	0.1	0.83	0.08	0.36	0.38	1.02	0.07	0.67	1.35	10	6	31	42	113	78	243	266	387	406	295	516	174	53	31	8	67	6	28	29	78	6	61	105	LG5
PARG18624	1.75	0.92	1.53	1.33	3.36	2.38	4.73	5.56	5.5	6.42	3.97	6.08	2.54	2.8	1.66	0.99	3.35	1.87	0.87	2.11	3.29	1.74	5.2	3.79	154	64	109	97	258	178	313	360	333	368	274	405	150	170	120	65	228	123	57	136	213	128	398	248	LG5
PARG18626	3.86	1.6	3.47	4.2	12.01	8.22	6.11	8.31	6.33	11.43	3.91	3.04	1.97	1.07	0.96	7.56	6.49	4.81	3.12	4	6.42	2.9	2.68	4.79	210	69	153	189	570	380	250	333	237	405	167	125	72	40	43	308	273	195	127	159	257	132	127	194	LG5
PARG18635	1.52	0.85	1.92	3.48	3.36	3.42	2.43	5.44	3.59	2.26	4.8	2.36	3.5	3.68	0.49	0.7	2.32	0.8	1.11	2.65	2.21	0.42	1.91	1.44	99	44	101	187	191	189	119	261	161	96	245	116	153	165	26	34	117	39	54	126	106	23	108	70	LG5
PARG18644	0.4	0.05	0.15	0.82	1.1	0.96	1.43	1.76	2.98	1.07	2.54	2	0.06	0.14	0.02	0.9	0.85	0.64	1.79	1.91	1.33	1.33	1.28	1.44	20	2	6	34	48	41	54	65	103	35	100	76	2	5	1	34	33	24	67	70	49	56	56	54	LG5
PARG18676	0.14	0.18	0.1	0.31	1.16	0.74	1.49	0.26	0.09	0.17	0.22	0.08	0.12	0.21	0.11	0.84	0.08	0.25	0.61	0.15	0.51	0.09	0.13	1.21	9	9	5	16	64	40	71	12	4	7	11	4	5	9	6	40	4	12	29	7	24	5	7	57	LG5
PARG18691	0.18	0.04	0	1.92	0.14	1.01	0.14	0.08	0.47	0.07	0.19	0.12	0.35	0.15	0.18	0.16	0.08	0.24	1.12	0	0.08	0.21	0.14	0.08	12	2	0	108	8	58	7	4	22	3	10	6	16	7	10	8	4	12	57	0	4	12	8	4	LG5
PARG18697	12.5	10.31	11.58	11.45	18.78	15.21	24.82	34.57	35.59	23.19	22.92	18.58	78.14	19.93	24.39	9.56	16.58	8.25	9.81	16.91	16.12	10.43	24.68	18.98	1497	978	1122	1132	1960	1546	2233	3047	2932	1808	2151	1682	6278	1644	2402	856	1535	736	877	1480	1419	1043	2571	1691	LG5
PARG18702	5.98	5.16	5.71	8.69	11.25	10	9.31	11.98	11.87	7.38	7.12	6.56	8.85	4.42	4.28	7.15	8.07	6.75	6.6	6.21	6.34	4.88	7.67	6.73	659	450	509	790	1080	935	770	971	899	529	614	546	654	335	388	589	687	554	543	500	513	449	735	551	LG5
PARG18719	6.43	5.91	8.28	20.35	48.67	34.84	6.85	11.6	6.41	19.75	15	10.08	8.35	3.6	6.03	24.55	42.29	21.07	8.61	10.3	8.12	7.59	3.27	11.73	70	51	73	183	462	322	56	93	48	140	128	83	61	27	54	200	356	171	70	82	65	69	31	95	LG5
PARG18728	1.03	0.44	1.16	0.99	1.48	1.25	2.75	3.53	2.01	2.86	1.16	1.04	0.2	0.66	0.33	0.71	0.64	0.79	0.85	1.75	1.02	1.3	0.99	1.37	118	40	107	94	148	121	236	297	158	213	104	90	15	52	31	61	57	67	73	146	86	124	99	117	LG5
PARG18742	2.89	3.89	3.84	1.8	1.32	1.55	3.29	2.23	2.74	4.89	4.81	4.58	0.58	2.21	1.59	1.68	1.17	1.08	3.47	2.03	1.19	5.91	2.74	3.64	366	390	394	188	146	167	313	208	239	403	477	439	49	193	166	159	115	102	328	188	111	625	302	343	LG5
PARG18793	1.76	1.37	0.96	2.83	6.62	4.8	2.12	2.86	3.01	5.52	2.51	1.84	5.56	0.64	0.87	4.04	6.45	4.55	0.59	1.86	0.83	1.14	1.72	3.47	52	32	23	69	170	120	47	62	61	106	58	41	110	13	21	89	147	100	13	40	18	28	44	76	LG5
PARG18820	4.51	4.63	4.14	2.92	1.45	2.16	4.26	2.66	3.36	5.29	4.43	3.63	7.19	4.81	4.92	2.78	2.64	2.62	2.19	6.22	3.88	2.74	5.36	3.12	590	479	438	315	165	240	418	256	302	450	454	359	630	433	529	272	267	255	214	594	373	299	609	303	LG5
PARG18828	10.85	9.06	6.65	4.08	18.52	11.49	32.42	37.35	25.42	21.53	18.54	6.3	2.37	6.73	5.31	7.87	4.04	4.77	18.55	17.01	20.35	18.2	15.9	18.49	1182	781	586	367	1758	1062	2652	2994	1904	1526	1582	519	173	505	476	641	340	387	1508	1354	1629	1655	1507	1498	LG5
PARG18843	6.96	6.62	3.39	1.87	2.96	2.43	8.87	8.73	3.82	4.15	5.7	2.57	0.24	2.05	3.14	5.69	1.98	3.05	10.71	8.39	5.9	10.2	7.49	8.12	469	353	185	104	174	139	449	433	177	182	301	131	11	95	174	287	103	153	539	413	292	574	439	407	LG5
PARG18844	2.52	3.56	2.27	0.74	1.01	0.88	2.37	2.35	3.68	2.45	2.24	1.26	0.71	1.46	1.85	1	1.36	0.8	2.52	7.56	11.37	3.37	3.77	5.38	185	207	135	45	65	55	131	127	186	117	129	70	35	74	112	55	77	44	138	406	614	207	241	294	LG5
PARG18858	21.24	16.49	17.67	21.31	37.14	29.44	25.59	41.65	39.26	31.22	26.1	26.05	36.97	24.79	11.81	16.95	21.48	15.16	20.58	26.96	18.59	16.02	25.7	28.66	2332	1433	1569	1931	3552	2742	2109	3364	2963	2230	2244	2161	2722	1874	1066	1391	1822	1240	1686	2162	1499	1468	2454	2340	LG5
PARG18886	31.1	41.71	35.9	33.02	15.54	24.05	19.31	11.61	12.57	16.83	19.15	22.51	31.58	37.14	57.39	37.83	35.6	34.71	28.24	18.33	20.59	37.87	22.68	20	1238	1314	1156	1085	539	812	577	340	344	436	597	677	843	1018	1878	1126	1095	1029	839	533	602	1258	785	592	LG5
PARG18888	8.01	10.73	10.44	7.52	4.21	5.82	4.94	3.58	5.3	7.25	5.55	8.65	6.05	9.24	14.79	10.89	8.69	8.96	7.35	5.02	6.21	9.81	7.34	6.85	365	387	385	283	167	225	169	120	166	215	198	298	185	290	554	371	306	304	250	167	208	373	291	232	LG5
PARG18891	0.96	3.6	8.76	0.33	0.27	0.3	0.1	0.79	0.42	0.77	0.96	0.87	0.23	3.22	0.14	0.13	0.92	0.26	0.52	1.16	0.47	1.04	6.58	3.29	50	148	368	14	12	13	4	30	15	26	39	34	8	115	6	5	37	10	20	44	18	45	297	127	LG5
PARG18897	0.04	0.12	0.05	0.12	0.11	0.12	1.37	0.43	0.78	0.43	0.58	0.16	0	0.06	0	0.16	0.36	0.08	0.05	0.05	0.11	0	0.57	0.16	2	5	2	5	5	5	52	16	27	14	23	6	0	2	0	6	14	3	2	2	4	0	25	6	LG5
PARG18928	0.92	1.26	0.95	2.69	4.08	3.43	1.17	1.09	0.89	2.76	1.51	0.56	0.68	0.11	0.37	4.09	5.84	4.31	1.08	1.62	0.83	0.87	1.14	1.65	24	26	20	58	93	76	23	21	16	47	31	11	12	2	8	80	118	84	21	31	16	19	26	32	LG5
PARG18947	13.51	10.05	13.78	13.37	25.85	19.78	32.49	30.51	54.99	38.54	32.04	33.54	18.84	12.59	10.29	15.94	20.1	26.03	20.54	20.17	22.41	18.87	18.57	29.3	1114	656	919	910	1857	1384	2012	1851	3118	2068	2070	2090	1042	715	698	983	1281	1599	1264	1215	1358	1299	1332	1797	LG5
PARG18961	22.65	17.79	21.44	36.73	58.27	47.8	39.03	55.69	47.85	33.92	28.04	22.88	25.3	20.96	14.32	36.52	35.36	32.21	26.43	32.72	29.44	17.47	24.57	22.95	3061	1903	2344	4097	6862	5480	3961	5537	4447	2983	2969	2337	2293	1951	1591	3690	3693	3243	2666	3231	2923	1971	2888	2307	LG5
PARG18971	17.5	12.12	18.97	23.84	29.83	26.92	29.07	49.27	42.15	32.11	18.8	14.7	19.84	50.35	4.55	16.3	20.46	13.65	15.57	19.67	21.86	9.85	12.44	18.23	1098	602	963	1235	1631	1433	1370	2275	1819	1311	924	697	835	2176	235	765	992	638	729	902	1008	516	679	851	LG5
PARG18972	19.52	22.1	27.56	24.72	36.84	30.93	48.07	50.12	72.4	36.8	36.15	35.12	23.75	27.67	17.8	27.51	28.3	31.68	27.56	37.95	44.97	19.21	29.36	28.9	723	648	826	756	1189	972	1337	1366	1844	887	1049	983	590	706	542	762	810	874	762	1027	1224	594	946	796	LG5
PARG18973	16.83	14.77	22.42	20.85	27.09	24.09	39.58	39.51	49.18	21.33	21.41	24.44	22.08	23.72	12.89	18.63	17.96	23.47	21.74	28.79	31.83	16.56	25.25	26.67	308	214	332	315	432	374	544	532	619	254	307	338	271	299	194	255	254	320	297	385	428	253	402	363	LG5
PARG18989	126.24	125.49	208.36	136.59	229.9	184.5	245.87	271.22	367.44	234.69	261.5	129.68	295.8	146.21	133.29	139.03	141.6	164.24	229.01	175.04	194.93	78.07	122.34	154.03	11388	8960	15205	10171	18070	14120	16655	18001	22792	13776	18479	8840	17896	9084	9886	9378	9870	11036	15418	11536	12920	5878	9599	10333	LG5
PARG18995	0.76	0.68	0.73	17.36	15.44	16.38	13.61	14.38	15.3	2.7	6.68	3.8	0.49	0.54	0.41	15.07	15.74	20.33	10.95	12.42	17.06	2.57	2.19	2.37	83	59	65	1572	1475	1524	1121	1160	1154	193	574	315	36	41	37	1236	1334	1661	896	995	1375	235	209	193	LG5
PARG19015	12.7	8.92	12.8	7.99	11.72	9.9	28.12	42.17	66.27	24.28	36.26	11.9	101.51	22.55	20.02	3.88	9.2	2.57	4.15	9.68	3.8	3.48	35.92	32.88	709	394	578	368	570	469	1179	1732	2544	882	1586	502	3801	867	919	162	397	107	173	395	156	162	1744	1365	LG5
PARG19021	66.41	78.13	82.78	78.28	108.08	93.58	121.17	177.32	234.72	104.07	165.77	160.27	72.07	79.26	48.69	76.51	131.74	101.21	82.51	114.35	122.11	81.94	113.43	94.43	1775	1653	1790	1727	2517	2122	2432	3487	4314	1810	3471	3237	1292	1459	1070	1529	2721	2015	1646	2233	2398	1828	2637	1877	LG5
PARG19022	0.16	0.13	0.13	1.48	1.71	1.63	3.39	2.6	5.79	0.24	1.22	1.69	0.71	0.62	0	0.85	1.31	2.71	1.42	2.47	0.51	1.27	1.46	2.21	3	2	2	23	28	26	48	36	75	3	18	24	9	8	0	12	19	38	20	34	7	20	24	31	LG5
PARG19032	2.29	2.16	3.96	5.11	6.73	5.95	4.22	4.08	5.22	5.09	4.33	2.49	4.18	4.63	2.21	3.75	5.98	4.01	3.73	5.33	4.61	2.92	4.02	6.81	149	111	208	274	381	328	206	195	233	215	220	122	182	207	118	182	300	194	181	253	220	158	227	329	LG5
PARG19040	0.1	0.15	0.36	0.67	1.48	1.08	0.16	0.36	0.14	0.72	0.41	0.19	0.07	0.1	0.25	0.55	1	0.69	0.13	0.16	0.16	0.13	0.19	0.48	8	10	24	46	107	76	10	22	8	39	27	12	4	6	17	34	64	43	8	10	10	9	14	30	LG5
PARG19047	9.81	15.72	15.66	6.87	4.28	5.54	6.57	6.93	5.43	6.07	6.46	4.47	20.79	14.3	29.08	10.31	10.28	10.17	9.12	5.58	6.26	12.67	7.42	7.83	1817	2304	2346	1051	690	870	914	944	692	731	937	626	2582	1824	4429	1428	1471	1403	1260	755	852	1959	1196	1079	LG5
PARG19074	39.61	25.29	34.61	18.63	62.15	40.97	57.46	90.35	58.78	79.65	29.38	27.19	22.91	24.02	7.99	30.51	24.12	19.73	27.53	34.11	27.41	26.35	24.72	44.03	3305	1670	2336	1283	4518	2900	3600	5546	3372	4324	1920	1714	1282	1380	548	1903	1555	1226	1714	2079	1680	1835	1794	2732	LG5
PARG19076	5.65	3.87	6.33	8.62	10.61	9.64	12.13	13.38	21.38	9.15	17.32	21.12	12.94	4.83	4.04	9.78	12.01	9.55	7.84	8.51	7.88	7.01	18.89	12.3	170	92	154	214	278	246	274	296	442	179	408	480	261	100	100	220	279	214	176	187	174	176	494	275	LG5
PARG19092	38.8	23.17	27.54	166.77	177.81	172.44	287.88	207	543.85	62.09	220.42	267.3	137.83	56.76	38.41	231.49	190.91	446.9	227.73	157.43	69.67	112.5	168.11	173.48	5091	2406	2924	18064	20330	19197	28367	19985	49072	5302	22658	26505	12130	5130	4144	22713	19358	43683	22303	15093	6717	12321	19187	16929	LG5
PARG19097	7.85	6.67	2.52	1.08	1.92	1.51	10.1	9.49	2.1	5.57	7.4	1.27	0.36	2.02	4.06	4.6	1.13	1.26	7.23	5.2	1.05	8.45	6.89	6.8	721	485	187	82	154	118	697	642	133	333	533	88	22	128	307	316	80	86	496	349	71	648	551	465	LG5
PARG19099	2.89	2.04	2.27	2.91	3.85	3.4	5.14	4.98	6.2	4.13	8.67	5.79	7.82	2.08	1.8	3.29	4.49	3.32	1.79	3.24	2.74	2.33	6.69	7.2	236	132	150	196	274	235	315	299	348	219	554	357	428	117	121	201	283	202	109	193	164	159	475	437	LG5
PARG19104	0.06	0	0.07	2.24	2.86	2.57	3.13	1.71	1.38	1.03	2.04	2.89	0	0.16	0	1.65	4.53	0.45	1.05	2.3	0.5	0.64	1.58	1.24	2	0	2	66	89	78	84	45	34	24	57	78	0	4	0	44	125	12	28	60	13	19	49	33	LG5
PARG19107	3.53	3.36	3.82	4.67	2.31	3.46	1.96	1.33	0.92	1.58	1.93	3.06	5.82	4.29	7.79	5.31	4.42	3.61	3.6	4.42	7.04	3.56	2.63	2.72	339	255	297	370	193	282	141	94	61	99	145	222	375	284	615	381	328	258	258	310	497	285	220	194	LG5
PARG19110	0.88	0.79	0.82	1.47	2.01	1.75	1.62	1.9	1.9	4.35	1.05	1.92	0.43	0.83	0.44	1.24	1.74	1.01	0.94	1.27	2.8	1.72	1.63	1.66	49	35	37	68	98	83	68	78	73	158	46	81	16	32	20	52	75	42	39	52	115	80	79	69	LG5
PARG19138	1.59	2.46	3.67	18.42	15.96	17.16	88.8	65.53	149.82	6.98	93.73	46.3	9.4	2.65	3.28	25.31	22.93	42.34	84.76	34.19	11.19	13.66	17.67	36.04	137	168	256	1310	1198	1254	5744	4153	8874	391	6325	3014	543	157	232	1630	1526	2717	5449	2152	708	982	1324	2309	LG5
PARG19139	0.35	0.21	0.46	0.97	1.79	1.39	0.41	0.49	0.4	1.54	0.51	0.32	0.54	0.28	0.41	1.08	1.83	1.17	0.56	0.57	0.46	0.49	0.63	0.82	50	24	54	115	224	170	44	52	40	144	58	35	52	28	48	116	203	125	60	60	49	59	79	88	LG5
PARG19143	60.4	39.6	8.1	3.22	6.96	5.14	105.86	102	11.05	16.52	70.16	1.99	0.28	2.73	14.23	22.69	1.58	2.63	61.9	41.35	3.94	75.58	51.24	56.84	6320	3280	686	278	635	456	8318	7853	795	1125	5751	157	20	197	1224	1775	128	205	4834	3161	303	6601	4663	4423	LG5
PARG19158	27.35	34.12	37.22	26.37	15.23	20.66	17.1	11.3	14.23	19.09	20.48	22.51	14.3	26.52	31.29	23.76	22.03	25.18	22.55	19.82	19.85	21.6	20.27	21.81	2510	2478	2763	1997	1218	1608	1178	763	898	1140	1472	1561	880	1676	2361	1630	1562	1721	1544	1329	1338	1654	1618	1488	LG5
PARG19161	1.42	2.48	3.26	2.5	7.1	4.86	6.39	7.27	8.86	8.26	5.17	7.14	8.01	4.21	1.81	1.83	5.25	0.93	2.09	3.81	5.03	2.53	9.4	4.61	59	82	110	86	258	172	200	223	254	224	169	225	224	121	62	57	169	29	65	116	154	88	341	143	LG5
PARG19183	14.41	23.4	25.36	6.45	9.63	8.08	16.04	13.5	19.28	25.2	19.41	15.56	2.12	12.14	7.75	6.31	4.64	4.71	9.09	10.31	10.44	16.31	15.56	13.55	941	1210	1340	348	548	448	787	649	866	1071	993	768	93	546	416	308	234	229	443	492	501	889	884	658	LG5
PARG19185	1.17	1.14	1.39	8.06	11.68	9.91	5.19	3.82	7.97	4.9	3.41	3.74	1.16	0.99	0.83	8.97	9.33	9.3	4.2	3.26	3.03	2.57	2.29	2.84	84	65	81	478	731	604	280	202	394	229	192	203	56	49	49	482	518	498	225	171	160	154	143	152	LG5
PARG19206	0.13	0.33	0.3	0.48	1.05	0.77	0.68	0.77	0.93	0.48	0.47	0.31	0.22	0.11	0.14	0.53	0.52	0.6	0.44	0.43	0.23	0.26	0.43	0.22	16	32	30	49	112	80	63	70	79	38	45	29	18	9	14	49	49	55	40	39	21	27	46	20	LG5
PARG19211	0.81	0.89	1.41	4.07	1.89	2.93	0.98	0.37	0.68	2.63	1.59	4.49	0.35	2.63	3.72	2.56	6.91	5.73	1.89	0.97	6.58	0.89	1.62	0.72	24	21	34	100	49	74	22	8	14	51	37	101	7	54	91	57	159	127	42	21	144	22	42	16	LG5
PARG19217	26.64	14.76	11.52	14.7	12.09	13.37	7.46	6.53	6.13	18.49	8.06	11.69	4.91	12.86	9.41	17.2	11.42	9.84	9.27	10.6	13.97	13.11	12.52	9.3	2283	1001	799	1040	903	972	480	412	361	1031	541	757	282	759	663	1102	756	628	593	664	880	938	933	593	LG5
PARG19218	0.88	0.46	0.4	0.18	0.62	0.41	1.15	3.48	2.63	0.5	0.99	1.77	0.8	7.56	0.47	0.29	0.56	0.29	0.61	1.74	0.82	0.46	30.97	3.27	41	17	15	7	25	16	40	119	84	15	36	62	25	242	18	10	20	10	21	59	28	18	1252	113	LG5
PARG19220	0.36	0.31	0.27	0.15	2.39	1.3	0.79	1.48	1.11	0.98	1.21	0.88	0.23	1.28	0.45	0.29	0.22	0.4	0.37	0.89	0.87	0.52	0.98	0.44	23	16	14	8	134	71	38	70	49	41	61	43	10	57	24	14	11	19	18	42	41	28	55	21	LG5
PARG19222	28.75	40.9	39.34	36.8	23.38	29.9	19.78	11.02	20.36	10.72	21.69	19.16	12.7	30.73	36.04	33.18	27.86	36.92	25.88	30.39	32.25	25.47	26.41	24.62	2468	2779	2732	2608	1749	2178	1275	696	1202	599	1459	1243	731	1817	2544	2130	1848	2361	1658	1906	2034	1825	1972	1572	LG5
PARG19241	5.7	3.67	5.72	12.96	32.05	22.77	4.26	7.37	5.27	17.92	8.5	4.65	6.26	2.15	2.3	16.33	26.1	15.4	6.5	6.26	4.31	3.57	3.4	7.17	308	157	250	578	1509	1044	173	293	196	630	360	190	227	80	102	660	1090	620	262	247	171	161	160	288	LG5
PARG19253	0.13	0.17	0.33	0.7	1.23	0.97	0.18	0.61	0.71	0.48	0.63	0.38	0.5	0.39	0.22	0.54	0.46	0.06	0.48	0.92	0.09	0.24	0.82	0.24	6	6	12	26	48	37	6	20	22	14	22	13	15	12	8	18	16	2	16	30	3	9	32	8	LG5
PARG19273	0.1	0.07	0.1	0.66	0.85	0.76	0.28	0.16	0.31	0.45	0.22	0.31	0.23	0.06	0.07	0.47	0.88	0.34	0.1	0.08	0	0	0.18	0.21	5	3	4	28	38	33	11	6	11	15	9	12	8	2	3	18	35	13	4	3	0	0	8	8	LG5
PARG19278	24.47	9.45	15.38	48.24	76.78	62.89	73.96	80.15	162.75	19.95	49.13	72.86	73.11	26.85	30.24	76.11	45.47	129.56	90.11	77.98	32.49	30.88	52.5	61.64	1678	513	853	2730	4587	3658	3808	4043	7673	890	2639	3775	3362	1268	1705	3902	2409	6617	4611	3906	1637	1767	3131	3143	LG5
PARG19287	2.24	0.61	0.54	0.11	0.09	0.11	0.54	0.62	0.57	2.26	0.64	2.49	0.51	0.93	0.38	0.29	1.05	0.25	0.88	2.29	0.23	1.93	3.56	8.76	143	31	28	6	5	6	26	29	25	94	32	120	22	41	20	14	52	12	42	107	11	103	198	416	LG5
PARG19301	2.15	1.08	1.73	2.55	3.53	3.05	5.07	8.68	11.72	2.18	3.13	4.36	7.5	1.85	1.45	3.82	2.91	3.12	4.81	3.49	2.51	0.98	10.28	3.88	276	110	180	270	395	332	488	819	1034	182	315	423	645	163	153	366	288	298	460	327	237	105	1147	370	LG5
PARG19341	0	0	0	0.22	0.13	0.17	0.04	0	0.09	0	0.02	0.04	0	0	0.04	0.02	0.1	0.04	0.02	0.07	0.07	0.08	0.24	0	0	0	0	11	7	9	2	0	4	0	1	2	0	0	2	1	5	2	1	3	3	4	13	0	LG5
PARG19347	2.26	0.93	1.87	1.25	9.86	5.66	5	4.92	7.56	7.1	2.16	3.89	1.85	0.23	0.27	1.61	0.75	0.72	1.48	2.82	2.85	1.57	1.67	1.54	160	52	107	73	608	340	266	256	368	327	120	208	88	11	16	85	41	38	78	146	148	93	103	81	LG5
PARG19348	35.24	45.38	50	56.59	79.6	68.41	71.39	87.51	108.4	94.24	72.98	66.92	44.62	35.03	30.98	57.7	62.73	50.02	58.23	86.45	84.27	56.02	77.62	65.42	3348	3412	3843	4438	6589	5514	5093	6117	7081	5826	5431	4804	2843	2292	2420	4099	4605	3540	4129	6000	5882	4442	6414	4622	LG5
PARG19390	3.24	2.56	3.76	0.93	4.51	2.77	11.03	7.08	9.4	17.75	10.16	16.18	0.8	2.09	1.67	1.22	3.84	1.02	2.89	3.22	4.5	3.72	4.48	3.13	248	155	233	59	301	180	634	399	495	884	609	936	41	110	105	70	227	58	165	180	253	238	298	178	LG5
PARG19392	7.86	7.84	9.43	3.05	14.8	9.08	39.12	26.83	37.75	64.14	44.36	70.44	2.75	4.32	4.15	4.72	12.53	3.33	7.67	12.32	21	13.18	20.5	12.7	602	475	584	193	987	590	2249	1511	1987	3195	2660	4075	141	228	261	270	741	190	438	689	1181	842	1365	723	LG5
PARG19393	20.78	25.21	22.9	27.05	16.66	21.71	13.53	10.9	7.58	19.56	17.54	23.21	5.02	23.77	23.58	25.69	28.6	27.84	23.61	20.08	32.38	25.2	26.77	21.31	1747	1677	1557	1877	1220	1548	854	674	438	1070	1155	1474	283	1376	1630	1615	1858	1743	1481	1233	2000	1768	1957	1332	LG5
PARG19406	0.22	0.12	0.06	0.41	0.9	0.66	0.5	0.3	0.28	0.24	0.27	0.49	0	0.36	0.03	0.62	0.28	0.54	0.16	0.17	0.27	0.53	0.37	0.28	18	8	4	28	64	46	31	18	16	13	17	30	0	20	2	38	18	33	10	10	16	36	26	17	LG5
PARG19428	6.31	7.32	5.4	4.11	7.81	6.01	11.21	18.6	11.17	6.13	15.3	5.75	2.28	5.2	6.72	8.67	11.51	4.64	8.59	8.13	11.93	9.48	12	9.2	495	455	343	266	534	400	661	1074	603	313	941	341	120	281	434	509	698	271	503	466	688	621	819	537	LG5
PARG19448	9.7	13.3	14.65	3.23	3.69	3.45	17.6	14.64	20.9	40.89	45.02	27.22	12.91	10.51	15.72	4.21	3.52	4.07	13.94	11.27	8.55	46.56	31.69	34.08	477	518	583	131	158	144	650	530	707	1309	1735	1012	426	356	636	155	134	149	512	405	309	1912	1356	1247	LG5
PARG19462	2.19	1.22	0.94	4.56	5.14	4.86	4.61	3.6	5.18	4.22	4.55	4.11	5.46	1.4	1.48	4.29	5.66	4.64	4.63	2.79	2.91	1.89	3.39	5.06	43	19	15	74	88	81	68	52	70	54	70	61	72	19	24	63	86	68	68	40	42	31	58	74	LG5
PARG19466	7.87	13.04	13.92	4.38	4.41	4.4	16.71	16.97	24.35	9.7	43.67	21.18	28.13	11.03	8.62	9.57	19.37	9.23	7.26	9.32	7.58	5.15	6.92	9.68	973	1275	1392	447	475	461	1551	1543	2069	780	4227	1978	2331	939	876	884	1850	850	670	841	688	531	744	890	LG5
PARG19468	10.4	11.72	10	14.84	15.73	15.3	14.65	16.54	19.3	30.36	27.16	34.95	12.68	10.84	6.07	8.01	14.05	9.16	11.87	13.01	10.61	21.38	29.87	22.48	500	446	389	589	659	624	529	585	638	950	1023	1270	409	359	240	288	522	328	426	457	375	858	1249	804	LG5
PARG19475	0	0	0	0	0.35	0.19	0.09	0.16	0.31	0.12	0.25	0.03	0	0.04	0	0	0	0	0	0	0.11	0	0.05	0	0	0	0	0	23	12	5	9	16	6	15	2	0	2	0	0	0	0	0	0	6	0	3	0	LG5
PARG19480	0.91	0.46	1	0.68	1.44	1.07	1.65	2	1.67	1.83	1.32	1.11	0.74	0.93	0.51	1.25	0.91	1.07	1.07	1.17	1.45	1.12	1.06	0.92	87	35	77	53	119	86	118	140	109	113	98	80	47	61	40	89	67	76	76	81	101	89	88	65	LG5
PARG19483	2.19	1.9	3.33	3.3	7.52	5.47	5.32	4.39	8.07	9.02	2.87	2.57	2.73	1.66	1.54	3.39	4.02	3	2.79	4.2	6.94	3.5	1.64	3.39	236	162	290	293	705	499	430	347	597	631	242	209	197	123	136	273	334	240	224	330	548	314	153	271	LG5
PARG19506	91.47	60.37	78.97	95.4	133	114.7	165.67	203.71	196.51	209.63	104.55	128.69	151.83	87.55	72.13	90.43	111.1	90.35	83.87	130.49	182.21	75.22	99.36	85.37	5563	2906	3885	4789	7048	5918	7566	9115	8218	8296	4981	5914	6193	3667	3607	4112	5221	4093	3807	5798	8142	3818	5256	3861	LG5
PARG19509	3.11	2.39	1.92	1.33	3.43	2.4	6.74	15.43	8.8	6.93	8.87	5.06	10.28	9.9	1.86	1.96	2.38	1.12	1.78	6.25	3.31	0.59	9.87	8.26	232	141	116	82	223	152	377	846	451	336	518	285	514	508	114	109	137	62	99	340	181	37	640	458	LG5
PARG19514	46.99	39.48	50.58	53.32	87.25	70.75	79.64	84.6	104.18	72.12	62.69	62.24	54.93	43.87	36.98	51.24	48.8	53.07	59.88	56.65	73.72	39.28	51.32	53.7	4403	2928	3834	4124	7123	5624	5603	5832	6712	4397	4601	4407	3452	2831	2849	3590	3533	3704	4187	3878	5075	3072	4182	3742	LG5
PARG19529	0.06	0.04	0.09	0.29	0.54	0.43	0.66	0.53	0.24	0.12	0.15	0.08	0.16	0.59	0	0.06	0.27	0.02	0.02	0.54	1.25	0.07	0.3	0.39	4	2	5	16	31	24	33	26	11	5	8	4	7	27	0	3	14	1	1	26	61	4	17	19	LG5
PARG19530	2.78	0.88	1.18	3.55	3.31	3.42	8.74	9.1	4.59	4.77	2.92	1.73	3.85	9.57	0.19	0.54	1.86	0.51	1.11	8.31	13.14	0.76	2.73	2.86	192	48	66	202	199	200	453	462	218	214	158	90	178	455	11	28	99	26	57	419	666	44	164	147	LG5
PARG19531	0.03	0	0	0.04	0.16	0.11	0.12	0.38	0.72	0.14	0.18	0.04	0.18	0.09	0.08	0.39	0.22	0.33	0.29	0.06	0.27	0.04	0.23	0.29	2	0	0	2	9	6	6	18	32	6	9	2	8	4	4	19	11	16	14	3	13	2	13	14	LG5
PARG19533	0.44	0.28	0.27	0.43	0.14	0.28	0.52	0.45	0.41	5.96	2.3	2.05	0.64	0.66	0.14	0.45	0.42	0.53	0.39	0.14	0.11	1.67	1.4	2.56	53	27	26	43	15	29	47	40	34	470	218	188	52	55	14	41	39	48	35	12	10	169	148	231	LG5
PARG19535	63.84	35.42	31.82	69.27	98.49	84.29	150.01	158.51	307.78	59.18	138.13	189.07	225.91	81.52	67.64	111.96	115.65	156.6	87.35	106.37	36.25	39.05	119.25	103.29	2646	1162	1067	2370	3557	2964	4669	4834	8772	1596	4485	5922	6280	2327	2305	3470	3704	4835	2702	3221	1104	1351	4299	3184	LG5
PARG19553	49.67	53.42	53.14	68.56	46.22	57.09	31.13	21.47	20.69	41.71	30.22	52.31	22.34	50.19	62.99	64.07	62.97	61.94	43.44	39.71	56.27	48.6	42.34	37.13	6039	5141	5227	6881	4897	5889	2842	1921	1730	3300	2878	4806	1822	4203	6297	5825	5916	5610	3942	3527	5027	4932	4477	3357	LG5
PARG19555	0.53	0.08	0	0.38	1.3	0.85	1.3	1.32	3.52	1.01	2.17	10.03	8.01	0.5	0.38	2.48	1.79	3.8	0.08	0.09	0.09	0.83	7.3	0.68	17	2	0	10	36	23	31	31	77	21	54	241	171	11	10	59	44	90	2	2	2	22	202	16	LG5
PARG19580	7.98	3.21	3.52	3.01	7.77	5.45	12.6	17.06	8.41	8.66	6.63	5.37	5.03	4.68	1.13	5.28	2.31	2.06	5.16	6.28	2.87	4.25	7.37	8.52	421	134	150	131	357	244	499	662	305	297	274	214	178	170	49	208	94	81	203	242	111	187	338	334	LG5
PARG19606	2.78	3.68	3.92	8.18	10	9.11	6.37	6.12	6.82	2.74	4.48	3.49	2.78	3.91	3.05	9.38	9.51	9.58	3.74	4.39	3.48	3.74	4.04	3.11	279	292	318	678	875	776	480	452	471	179	352	265	187	270	252	704	738	716	280	322	257	313	353	232	LG5
PARG19623	1.68	2.4	2.08	0.6	0.97	0.81	1.87	1.4	1.27	1.34	1.43	1.57	1.39	1.9	2.2	1	1.17	1.84	1.54	2.6	2.5	0.67	2.44	0.17	54	61	54	16	27	22	45	33	28	28	36	38	30	42	58	24	29	44	37	61	59	18	68	4	LG5
PARG19643	0.61	0.22	0.22	0.74	0.79	0.75	0.93	2.31	2.03	0.98	2.03	1.1	1.22	4.29	0.46	0.08	0.58	0	0.2	0.72	0.34	0.03	2.48	0.51	42	12	12	42	47	44	48	117	96	44	109	57	56	203	26	4	31	0	10	36	17	2	148	26	LG5
PARG19647	6.76	5.56	5.44	10.22	12.03	11.11	9.99	11.55	14.52	9.34	12.59	7.88	8.23	6.21	4.22	6.55	8.11	7.74	4.82	13.41	9.45	5.8	11.62	6.75	109	71	71	136	169	152	121	137	161	98	159	96	89	69	56	79	101	93	58	158	112	78	163	81	LG5
PARG19662	0.59	0.81	0.41	2.79	5.26	4.05	0.88	1.54	1.25	3.6	1.57	1.03	1.48	0.28	0.33	3	4.85	2.7	1.38	1.09	1.01	0.93	0.52	1.21	30	33	17	118	235	176	34	58	44	120	63	40	51	10	14	115	192	103	53	41	38	40	23	46	LG5
PARG19681	3.78	0.95	2.21	2.84	7.59	5.29	4.15	7.22	6.3	6.47	6.17	4.88	6.96	3.65	1.13	2.48	2.29	0.85	2.58	4.77	3.76	1.29	7.47	4.92	511	102	241	317	894	606	421	718	585	569	653	498	631	340	126	251	239	86	260	471	373	146	878	494	LG5
PARG19685	0.95	0.4	1.19	3.32	8.31	5.88	2	3.43	1.86	4.85	1.71	1.64	2.74	0.49	0.43	3.43	5.41	3.12	2.35	1.94	1.45	0.92	1.18	3.02	48	16	49	139	367	253	76	128	65	160	68	63	93	17	18	130	212	118	89	72	54	39	52	114	LG5
PARG19686	3.7	2.37	2.4	2.19	2.68	2.44	4.91	8.63	9.34	2.96	3.57	1.86	15.31	4.34	2.9	2.22	0.96	0.81	2.87	3.22	3.93	2.87	4.97	2.67	250	127	131	122	158	140	249	429	434	130	189	95	694	202	161	112	50	41	145	159	195	162	292	134	LG5
PARG19706	25.1	37.78	42.16	16.94	15.19	16.04	28.99	34	48.29	25.07	30.04	22.27	105.75	38.7	63.57	24.49	27.49	25.32	24.7	21.23	22.15	32.87	22.06	34.25	3510	4182	4769	1955	1851	1903	3044	3498	4643	2281	3291	2353	9918	3727	7309	2561	2970	2637	2578	2169	2276	3836	2683	3562	LG5
PARG19707	4.62	4.86	8.17	3	4.2	3.62	17.39	14.97	36.31	41.33	69.64	49.09	13.71	3.34	3.65	5.62	4.31	6.23	31.3	15.52	13.04	65.75	56.37	64.47	579	483	829	311	459	385	1638	1382	3132	3374	6844	4654	1154	289	376	527	418	582	2931	1423	1202	6885	6151	6015	LG5
PARG19719	45.56	92.23	98.11	37.66	31.59	34.54	33.19	35.3	50.49	33.51	40.97	38.44	139.79	78.95	109.68	41.2	41.51	39.33	35.41	38.18	37.79	40.84	27.17	33.3	6839	10958	11914	4666	4132	4399	3741	3898	5211	3273	4818	4360	14073	8162	13537	4624	4815	4398	3967	4187	4168	5117	3547	3717	LG5
PARG19720	15.05	13.29	12.15	20.91	26.88	23.97	50.53	40.41	73.77	17.72	53.22	47.57	16.02	13.53	10.68	28.56	35.42	58.37	30.35	29.35	21.37	22.39	33.43	25.53	1783	1246	1165	2045	2775	2410	4496	3523	6010	1366	4940	4259	1273	1104	1040	2530	3243	5152	2684	2541	1860	2214	3445	2250	LG5
PARG19728	5.91	5.36	6.55	10.04	14	12.08	5.45	5.54	5.34	12.28	5.32	6.44	2.96	5.03	4.83	11.07	14.1	11.53	6.9	6.84	6.49	6.58	5.64	8.42	435	312	390	610	898	754	301	300	270	588	307	358	146	255	292	609	802	632	379	368	351	404	361	461	LG5
PARG19735	122.3	49.27	97.23	172.04	425.79	302.33	119.18	223.14	172.43	179.98	69.67	101.33	188.89	161.56	38.79	136.38	123.87	69.33	134.9	194.08	170.14	70.02	146.98	149.47	4459	1422	2868	5178	13527	9352	3263	5986	4323	4270	1990	2792	4619	4057	1163	3718	3490	1883	3671	5170	4558	2131	4661	4053	LG5
PARG19757	2.23	1.17	1.49	2.28	5.76	4.07	14.32	8.98	12.54	16.79	10.67	11.72	0.43	1.05	0.51	2.56	2.68	2.16	8.35	8.87	18.09	6.08	7.88	4.31	154	64	83	130	346	238	742	456	595	754	577	611	20	50	29	132	143	111	430	447	917	350	473	221	LG5
PARG19772	0	0	0.03	0.45	0.17	0.29	0.23	0.27	0.54	0	0.19	0.07	0.07	0	0.03	0.17	0.19	0.17	0.13	0.37	0.07	0.03	0	0.13	0	0	1	15	6	10	7	8	15	0	6	2	2	0	1	5	6	5	4	11	2	1	0	4	LG5
PARG19777	3.98	5.31	5.43	3.7	4.36	4.04	1.59	1.37	1.35	2	2.52	2.02	4.83	5.19	6.7	4.43	4	5.45	5.33	6.37	9.93	6.11	6.67	3	107	113	118	82	102	92	32	27	25	35	53	41	87	96	148	89	83	109	107	125	196	137	156	60	LG5
PARG19781	12.91	10.51	17.67	36.35	80.89	59.23	14.56	18.47	12.69	47.55	18.97	13.23	14.03	5.6	8.34	47.34	76.93	42.34	20.76	19.97	13.03	10.47	12.4	26.59	883	569	978	2053	4822	3438	748	930	597	2117	1017	684	644	264	469	2422	4067	2158	1060	998	655	598	738	1353	LG5
PARG19830	309.39	140.88	356.71	745.05	1302.69	1031.4	1179.87	1352.45	1852.31	1126.05	928.14	761.35	1626.06	399	158.72	654.35	768.58	574.56	649.53	797.82	686.54	226.3	684.2	598.78	11595	4179	10815	23049	42540	32794	33205	37293	47735	27461	27249	21562	40872	10299	4891	18337	22258	16040	18168	21845	18905	7079	22303	16689	LG6
PARG19833	2.12	3.51	4.34	5.61	7.74	6.72	5.87	8.71	9.92	6.59	5.01	6.28	5.37	6.82	4.38	6.55	9.23	4.94	5.97	5.3	7.49	4.06	4.51	5.67	87	114	144	190	277	234	181	263	280	176	161	195	148	193	148	201	293	151	183	159	226	139	161	173	LG6
PARG19838	1.52	1.35	2.1	2.66	5.86	4.31	1.83	2.31	2.63	3.4	1.94	1.34	3.89	2.17	2.12	3.56	6.28	4.81	1.96	1.41	1.04	1.68	0.92	2.07	202	142	226	292	679	486	183	226	241	294	202	135	347	199	232	354	646	477	195	137	102	187	106	205	LG6
PARG19839	4.34	2.11	2.24	3.56	6.08	4.85	4.24	11.99	7.94	5.62	5.05	6.36	5.93	10.07	1.61	3.29	3.3	1.83	2.49	3.13	3.32	2.16	10.02	11.25	496	191	207	336	605	470	364	1008	624	418	452	549	454	792	151	281	291	156	212	261	279	206	995	956	LG6
PARG19845	8.69	6.09	11.31	23.76	49.69	37.08	9.57	12.47	9.7	31.41	12.73	8.13	9.23	4.79	4.76	27.66	51.04	28.47	12.64	12.38	9.85	6.71	9.86	19.39	611	339	643	1379	3044	2212	505	645	469	1437	701	432	435	232	275	1454	2773	1491	663	636	509	394	603	1014	LG6
PARG19856	0.14	0.15	0.04	0.14	0.25	0.2	0.22	1.22	0.24	0.43	1.16	0.59	0.52	1.05	0.04	0.09	0.03	0.1	0.1	0.3	0.12	0.04	1.41	0.53	16	14	4	14	25	20	19	105	19	33	106	52	41	85	4	8	3	9	9	26	10	4	143	46	LG6
PARG19876	5.72	1.74	4.58	3.91	9.39	6.74	10.79	34.48	33.08	3.78	6.79	11.46	14.13	6.04	1.29	7.05	3.67	4.16	6.78	11.42	22.67	2.38	39.06	7.73	216	52	140	122	309	216	306	958	859	93	201	327	358	157	40	199	107	117	191	315	629	75	1283	217	LG6
PARG19880	2.36	3.28	2.05	4.75	5.71	5.24	2.84	1.77	3.62	5.15	2.04	3.6	3.12	2.22	5.14	6.61	6.12	4.42	3.46	2.82	5.2	3.07	3.12	2.17	221	243	155	367	466	416	200	122	233	314	150	255	196	143	396	463	443	308	242	193	358	240	254	151	LG6
PARG19881	5.38	4.35	7.51	7.76	13.06	10.48	14.32	24.5	17.94	17.3	6.9	6.64	42.52	5.34	4.74	5.72	9.81	4.2	9.35	7.49	7.19	2.49	3.6	3.57	225	144	254	268	476	372	450	754	516	471	226	210	1193	154	163	179	317	131	292	229	221	87	131	111	LG6
PARG19886	16.47	13.44	22.19	42.56	94.32	69.14	17.08	21.81	17	59.85	19.65	13.93	16.16	7.19	7.92	53.87	91.78	52.2	22.34	19.62	16.8	13.33	13.74	32.7	579	374	631	1235	2889	2062	451	564	411	1369	541	370	381	174	229	1416	2493	1367	586	504	434	391	420	855	LG6
PARG19887	0.15	0.3	0.2	0.89	1.64	1.27	3.05	6.15	6.4	1.24	1.99	1.67	0.71	0.53	0.31	0.83	0.97	1.67	1.52	1.45	2.24	0.59	4.13	1.28	8	13	9	40	78	59	125	247	240	44	85	69	26	20	14	34	41	68	62	58	90	27	196	52	LG6
PARG19897	1.97	1.81	1.66	1.8	1.04	1.41	0.72	0.54	0.5	0.7	1.01	1.36	1.88	1.97	2.91	1.88	1.11	1.17	1.12	1.22	0.98	1.85	1.17	1.55	300	218	205	226	138	182	82	61	52	69	121	157	192	207	364	214	131	133	127	136	110	235	155	176	LG6
PARG19915	3.74	1.13	2.27	5.08	8.06	6.61	7.12	7.71	5.72	3.93	4.32	3.06	10.53	1.88	2.96	3.84	5.25	5.31	3.06	4.23	4.02	1.74	2.08	1.39	275	66	135	308	516	412	393	417	289	188	249	170	519	95	179	211	298	291	168	227	217	107	133	76	LG6
PARG19921	7.75	3.52	4.44	4.17	9.32	6.81	12.51	23.27	11.71	6.91	11.01	4.07	15.77	7.11	2.45	4	3.89	2.83	5.18	9.14	6.79	3.47	10.01	13.63	3621	1303	1679	1607	3792	2700	4387	7999	3762	2101	4029	1437	4941	2288	942	1397	1405	984	1805	3118	2331	1352	4065	4734	LG6
PARG19932	13.02	10.84	13.75	22.72	27.53	25.19	34.93	31.98	47.07	15.08	23.54	14.28	20.49	15.18	11.5	23.15	25.1	19.62	24.81	28.76	32.27	13.2	22.71	21.83	507	334	433	730	934	832	1021	916	1260	382	718	420	535	407	368	674	755	569	721	818	923	429	769	632	LG6
PARG19933	9.04	5.71	11.21	14.03	19.75	16.99	28.7	39.52	41.04	18.4	19.54	7.73	77.57	9.16	6.89	8.06	18.75	8.42	9.94	13.74	13.42	2.66	10.22	9.4	252	126	253	323	480	402	601	811	787	334	427	163	1451	176	158	168	404	175	207	280	275	62	248	195	LG6
PARG19940	3.47	3.32	3.6	2.28	3.23	2.77	6.11	2.67	0.34	6.17	9.18	12.5	0.59	3.17	2.28	1.87	4.84	3.6	4.76	4.11	6.53	2.81	11.8	3.08	315	238	264	171	255	213	416	178	21	364	652	857	36	198	170	127	339	243	322	272	435	213	931	208	LG6
PARG19947	2.16	1.97	3.73	4.92	13.92	9.54	13.48	18.39	20.3	27.13	6.95	8.24	1.05	2.98	0.99	4.52	5.98	4.23	6.24	9.78	14.12	7.56	5.35	7.03	361	260	503	677	2023	1350	1688	2257	2328	2945	908	1039	117	342	136	564	771	526	777	1192	1731	1052	776	872	LG6
PARG19955	0.73	0.18	0.56	0.11	2.33	1.25	3.15	4.13	4.66	5.38	2.23	0.87	0.17	0	0	0.48	0.41	0.12	0.28	0.77	0.63	0.86	0.46	0.81	83	16	52	10	232	121	270	347	366	400	200	75	13	0	0	41	36	10	24	64	53	82	46	69	LG6
PARG19967	1.1	1.17	1.3	3.08	2.73	2.9	2.38	1.42	1.9	2.46	2.24	2.29	0.4	1.13	1.05	2.6	2.21	2.13	1.38	2.06	2.52	1.65	2.47	1.36	180	152	172	417	390	404	293	171	214	263	288	284	44	128	141	319	280	260	169	247	304	226	353	166	LG6
PARG19969	0.99	1.66	0.53	0.98	2.04	1.52	7.77	2.59	1.53	4.17	9.2	4.48	0.44	7.5	0.62	0.25	2.99	1.08	0.47	0.92	0.22	0.52	9.46	0.76	37	49	16	30	66	48	217	71	39	101	268	126	11	192	19	7	86	30	13	25	6	16	306	21	LG6
PARG19973	3.34	4.25	3.36	1.9	3.63	2.79	7.21	2.71	5.43	8.26	8.56	7.82	1.63	4.96	3.44	2.08	2.82	1.59	2.5	2.38	1.73	2.83	7.75	2.01	181	182	147	85	171	128	293	108	202	291	363	320	59	185	153	84	118	64	101	94	69	128	365	81	LG6
PARG20005	84.4	68.76	115.29	84.37	202.84	145.2	121.05	237.38	188.47	207.43	122.68	112.66	349.54	102.52	81.06	63.77	83.64	62.26	90.26	119	117.53	78.43	124.03	187.08	9783	6309	10811	8073	20488	14280	10537	20246	15023	15646	11140	9869	27175	8185	7726	5527	7492	5376	7809	10078	10010	7588	12505	16128	LG6
PARG20021	3.77	2.9	4.09	3.89	7.33	5.66	9.23	14.07	14.5	8.56	5.38	4.58	14.85	4.21	2.65	3.64	4.78	3.06	5.77	5.05	4.03	2.61	4.11	6.65	403	246	354	344	683	514	742	1108	1067	596	451	370	1066	310	233	291	395	244	461	395	317	233	383	529	LG6
PARG20024	8.52	9.94	10.34	8.69	6.96	7.8	5.03	3.71	3.97	6.28	8.86	9.25	9.39	9.43	14.14	8.06	8.33	10.18	7.86	4.76	5.41	9.98	7.65	8.61	478	441	469	402	340	371	212	153	153	229	389	392	353	364	652	338	361	425	329	195	223	467	373	359	LG6
PARG20041	2.19	1.55	2.71	5.13	12.45	8.89	2.24	2.8	1.51	7.18	2.61	2.15	2.37	0.98	1.07	6.84	10.94	7.94	2.52	2.55	2.39	2.1	2.33	4.84	120	67	120	232	594	413	92	113	57	256	112	89	87	37	48	280	463	324	103	102	96	96	111	197	LG6
PARG20062	0.12	0.09	0.09	0.32	0.68	0.51	0.08	0.25	0.02	0.11	0.19	0.04	0.05	0.05	0.06	0.2	0.57	0.27	0.12	0.2	0.08	0.06	0.11	0.1	15	9	9	32	72	52	7	22	2	9	18	4	4	4	6	18	53	24	11	18	7	6	12	9	LG6
PARG20063	3.78	7.22	8.45	10.73	14.78	12.8	35.92	34.29	75.88	19.3	78.44	22.74	9.75	5.21	7.48	21.74	11.06	30.77	89.36	29.3	20.26	21.91	23.54	38.31	347	524	627	812	1181	996	2474	2314	4785	1152	5635	1576	600	329	564	1491	784	2102	6116	1963	1365	1677	1878	2613	LG6
PARG20082	50.3	47.87	45.84	34.33	15.05	24.4	21.68	13.86	18.93	31.89	24.76	32.32	30.57	40.27	56.71	37.63	34.53	34.4	35.89	31.64	41.24	39.13	32.35	37.23	1001	754	738	564	261	412	324	203	259	413	386	486	408	552	928	560	531	510	533	460	603	650	560	551	LG6
PARG20100	49.11	58.99	52.88	44.44	25.02	34.47	29.47	22.54	23.72	27.66	36.79	38.82	70.72	56.18	84.82	48.64	45.56	51.66	44.41	34.01	35.79	46.34	36.73	35.76	3462	3292	3016	2586	1537	2062	1560	1169	1150	1269	2032	2068	3344	2728	4917	2564	2482	2713	2337	1752	1854	2727	2252	1875	LG6
PARG20114	0.6	0.66	0.59	0.19	0.36	0.28	0.76	0.87	0.74	1.08	0.83	0.86	0.18	0.62	0.44	0.32	0.28	0.24	0.67	0.64	0.55	1.02	0.77	0.99	233	200	183	61	121	91	219	247	196	272	251	250	47	164	140	92	83	69	193	181	157	328	259	285	LG6
PARG20122	2.05	1.07	1.05	0.78	4.97	2.93	2.96	3.18	6.42	4.81	1.16	0.7	0.17	0.08	0.07	0.94	1.51	0.86	0.55	1.64	2.59	1.79	1.85	1.1	70	29	29	22	148	85	76	80	151	107	31	18	4	2	2	24	40	22	14	41	65	51	55	28	LG6
PARG20127	2.8	2.79	2.41	8.56	8.15	8.35	16.53	6.14	16.4	3.63	12.93	16.45	2.42	3.81	3.52	8.41	9.41	19.99	8.84	8.82	3.81	6.93	4.61	4.98	148	117	103	374	376	375	657	239	597	125	536	658	86	139	153	333	385	788	349	341	148	306	212	196	LG6
PARG20152	1.29	1.51	1.66	0.65	0.77	0.71	1.51	1.22	1.08	0.47	0.83	0.67	2.14	1.67	1.61	0.76	0.76	0.52	0.89	0.69	0.88	0.55	0.4	0.37	318	295	332	132	166	149	280	221	184	76	161	126	354	284	327	141	146	96	165	125	159	113	85	68	LG6
PARG20153	2.25	1.99	2.47	4.68	5.09	4.88	3.26	2.78	3.78	4.34	3.3	3.83	1.61	1.98	1.33	2.33	2.62	4.04	3.11	2.34	3.27	2.16	3.18	2.06	191	134	170	328	377	352	208	174	221	240	220	246	92	116	93	148	172	256	197	145	204	153	235	130	LG6
PARG20158	6.26	2.61	3.98	6.31	11.23	8.84	9.86	13.89	14.12	6.12	10.04	8.48	11.49	5.9	3.05	6.72	7.86	5.91	6.96	9.96	5.99	3.41	15.81	12.05	1055	348	543	878	1649	1264	1248	1722	1637	671	1326	1080	1299	685	423	847	1024	742	876	1227	742	480	2318	1510	LG6
PARG20165	2.84	0.98	1.73	2.45	14.28	8.52	18.06	12.31	20.57	19.56	7.32	9.41	2.06	0.91	0.71	2.86	3.52	2.62	3.75	8.62	32.38	3.22	9.96	5.59	150	41	74	107	658	382	717	479	748	673	303	376	73	33	31	113	144	103	148	333	1258	142	458	220	LG6
PARG20168	0.69	0.4	0.71	0.9	8.72	4.94	10.66	7.25	12.47	10.14	2.78	3.15	0.26	0.12	0.07	0.77	1.19	0.73	1.04	2.32	12.26	1.34	2.04	1.89	24	11	20	26	265	146	279	186	299	230	76	83	6	3	2	20	32	19	27	59	314	39	62	49	LG6
PARG20176	0.45	0.43	0.35	0.9	2.33	1.63	2.14	1.83	4.19	1.66	1.06	0.68	0.14	0.39	0.21	0.63	0.78	0.99	0.58	1.22	0.59	0.54	0.41	0.69	24	18	15	39	107	73	85	71	152	57	44	27	5	14	9	25	32	39	23	47	23	24	19	27	LG6
PARG20177	25.83	23.54	26.53	30.2	43.22	36.89	41.81	38.15	65.39	80.08	27.95	34.97	18.47	19.38	20.75	37.12	33.13	31.14	25.64	29.31	38.51	30.51	19.95	22.32	2943	2123	2445	2840	4291	3566	3577	3198	5123	5937	2495	3011	1411	1521	1944	3162	2917	2643	2180	2440	3224	2901	1977	1891	LG6
PARG20180	6.71	7.16	5.52	2.01	2.07	2.04	3.87	6.48	3.18	5.35	3.69	2.21	11.64	6.04	6.76	3.93	2.75	2.15	4.83	5.5	3.53	5.19	7.05	6.18	667	563	444	165	179	172	289	474	217	346	287	166	776	413	552	292	211	159	358	399	258	430	609	457	LG6
PARG20194	20.5	22.89	21.32	18.92	12.89	15.83	9.12	7.35	10.73	11.63	14.53	14.47	10.77	19.39	20.24	22.71	19.97	20.46	16.98	13.1	11.33	21.3	11.74	17.85	542	479	456	413	297	355	181	143	195	200	301	289	191	353	440	449	408	403	335	253	220	470	270	351	LG6
PARG20228	0.49	0.23	0.96	0.97	0.21	0.58	0.45	0.04	0	0	0	0.03	0.04	0.49	0.22	0.21	0.23	0.93	0.48	0.6	0.04	0.06	0	0.42	19	7	30	31	7	19	13	1	0	0	0	1	1	13	7	6	7	27	14	17	1	2	0	12	LG6
PARG20232	0	0	0	0	0.14	0.07	0.42	0.92	0	0.61	0.89	0.63	0.65	1.65	0	0	0	0	0	0.22	0.11	0.29	1.62	0.45	0	0	0	0	6	3	16	34	0	20	35	24	22	57	0	0	0	0	0	8	4	12	71	17	LG6
PARG20259	5.42	3.97	5.97	5.36	9.09	7.29	9.92	17.49	20.24	5.74	8.38	9.51	14.01	5.91	4.63	8.31	5.85	7.15	5.64	4.92	7.03	3.14	8.34	4.61	228	132	203	186	333	260	313	541	585	157	276	302	395	171	160	261	190	224	177	151	217	110	305	144	LG6
PARG20266	73.98	86.49	78.88	68.58	40.76	54.28	43.82	33.39	33.01	47.87	46.12	56.47	58.94	83.15	123.29	79.84	79.83	76.98	69.33	42.32	61.36	80.03	56.41	57.31	3833	3547	3306	2933	1840	2386	1705	1273	1176	1614	1872	2211	2048	2967	5252	3093	3196	2971	2681	1602	2336	3461	2542	2208	LG6
PARG20278	25.18	25.26	19.26	28.41	58.89	44.07	72.25	70.29	60.98	52.74	47.64	21.4	12.99	13.99	19.58	46.12	32.3	36.59	49.06	37.67	29.97	38.86	32.79	34.05	2174	1726	1345	2025	4430	3228	4684	4465	3620	2963	3222	1396	752	832	1390	2977	2155	2353	3161	2376	1901	2800	2462	2186	LG6
PARG20305	16.13	7.23	14.92	2.81	15.05	9.12	21.53	31.54	25.65	30.97	7.5	7.52	0.63	2.53	0.28	9.57	3.65	5.4	8.86	7.15	4.47	7.41	3.91	18.36	417	148	312	60	339	200	418	600	456	521	152	147	11	45	6	185	73	104	171	135	85	160	88	353	LG6
PARG20309	1.76	0.04	1.11	0.4	0.38	0.39	0.1	0.11	0.06	0	0.04	0	0.82	0.14	0.08	0.25	0.05	0.22	0.09	0.2	0.27	0.1	0	0.15	214	4	109	40	40	40	9	10	5	0	4	0	67	12	8	23	5	20	8	18	24	10	0	14	LG6
PARG20314	0.04	0.08	0.18	0.19	1.13	0.67	0.49	0.58	0.42	0.65	0.11	0.27	0.03	0	0	0.15	0.09	0.09	0.15	0.7	1.83	0.3	0.84	0.27	4	6	13	14	88	51	33	38	26	38	8	18	2	0	0	10	6	6	10	46	120	22	65	18	LG6
PARG20331	23.27	22.35	8.48	1.71	6.07	3.94	36.64	40.26	10.33	17.94	27.46	1.94	1.64	7.73	15.48	16.34	3.15	5.06	27.46	17.4	2.29	30.86	27.37	25.84	3657	2781	1078	222	831	526	4325	4656	1116	1835	3381	230	173	837	2001	1920	382	593	3221	1998	265	4049	3741	3020	LG6
PARG20341	13.1	14.3	13.32	18.16	21.4	19.83	33.39	28.13	44.59	52.54	49.73	35.68	4.35	9.07	9.55	20.4	25.49	19.28	19.71	19.99	21.21	18.51	21.19	19.96	602	520	495	689	857	773	1152	951	1409	1571	1790	1239	134	287	361	701	905	660	676	671	716	710	847	682	LG6
PARG20354	0.58	0.56	0.67	0.45	0.66	0.56	1.17	2.6	0.71	1.31	1.13	0.36	0.88	0.23	0.46	0.43	0.39	0.13	0.82	0.6	0.18	0.55	0.31	1.29	221	171	207	141	222	182	336	735	188	328	340	104	227	61	145	122	115	37	235	168	50	176	102	367	LG6
PARG20395	0.56	0.2	0.5	1.01	1.84	1.46	1.44	2.14	1.03	1.47	2.09	1.43	2.44	0.31	0.26	1.03	1.48	0.41	0.74	0.8	1.18	0.96	1.42	0.62	18	5	13	27	52	40	35	51	23	31	53	35	53	7	7	25	37	10	18	19	28	26	40	15	LG6
PARG20396	1.14	0.37	0.27	0.19	0.83	0.51	0.74	1.97	1.01	1.92	2.46	2.27	10.77	2.62	1.28	0.17	0.62	0.06	0.14	0.49	0.19	0.04	1.21	4.38	74	19	14	10	47	28	36	94	45	81	125	111	468	117	68	8	31	3	7	23	9	2	68	211	LG6
PARG20398	0.74	0.08	0.61	0.26	0.96	0.62	2.59	2.73	1.17	3.65	5.4	5.8	3.41	0.85	0.19	0	0.48	0.37	0.66	0.42	2.86	0.44	1.95	13.12	24	2	16	7	27	17	63	65	26	77	137	142	74	19	5	0	12	9	16	10	68	12	55	316	LG6
PARG20427	0.3	0.42	0.47	1.25	2.85	2.08	0.36	0.63	0.65	1.67	0.85	0.57	0.25	0.1	0.16	1.16	1.7	0.94	0.47	0.23	0.32	0.22	0.15	0.65	18	20	23	62	149	106	16	28	27	65	40	26	10	4	8	52	79	42	21	10	14	11	8	29	LG6
PARG20431	6.46	7.04	4.38	3.38	10.98	7.29	17.09	16.65	21.51	10.39	12.47	4.49	0.97	2.82	4.88	4.95	4.34	3.43	7.34	5.04	13.49	9.77	4.16	5.58	518	447	284	224	767	496	1029	982	1186	542	783	272	52	156	322	297	269	205	439	295	795	654	290	333	LG6
PARG20498	0.92	0.6	0.31	0.84	0.76	0.8	1.85	2.25	1.51	2.88	1.66	1.49	0.95	0.98	0.48	0.14	1.01	0.16	0.42	1.17	1.39	0.48	1.81	2.68	108	56	29	81	78	80	163	194	122	220	153	132	75	79	46	12	92	14	37	100	120	47	185	234	LG6
PARG20519	0.33	0.18	0.21	0.36	0.75	0.56	0.63	1.13	0.9	1.02	0.5	0.88	1.43	0.88	0.13	0.65	0.61	0.46	0.49	0.55	0.29	0.24	0.83	1.1	28	12	14	25	55	40	40	70	52	56	33	56	81	51	9	41	40	29	31	34	18	17	61	69	LG6
PARG20520	1.84	1.45	1.59	2.92	7.42	5.23	3.45	6.89	5.44	4.03	3.17	3.58	11.49	3.36	0.9	4.33	3.02	2.39	2.58	3.81	2.23	1.97	5.78	9.6	208	129	145	272	729	500	292	572	422	296	280	305	869	261	83	365	263	201	217	314	185	185	567	805	LG6
PARG20535	0.61	0.89	0.5	0.12	0.15	0.14	0.33	1.2	0.64	0.32	2.1	0.4	0.34	1.3	0.07	0.82	0.27	0.1	0.15	0.58	0.57	0.14	0.77	0.31	32	37	21	5	7	6	13	46	23	11	86	16	12	47	3	32	11	4	6	22	22	6	35	12	LG6
PARG20539	0.29	0.05	0.39	1.26	7.04	4.22	0.33	0.28	0.12	0.45	0.05	0.22	0.22	0	0	1	0.11	0	1.76	2.33	0.65	0.02	3.35	0.76	14	2	15	50	295	172	12	10	4	14	2	8	7	0	0	36	4	0	63	82	23	1	140	27	LG6
PARG20550	13.2	23.16	24.12	23.35	28.08	25.79	34.79	39.87	54.03	10.44	36.12	13.32	53.41	20.07	37.12	23.5	24.04	30	31.42	23.17	16.31	13.86	11.74	16.22	1411	1959	2085	2060	2615	2338	2792	3135	3970	726	3024	1076	3828	1477	3262	1878	1985	2388	2506	1809	1281	1236	1091	1289	LG6
PARG20557	3.37	2.92	2.74	2.44	4.08	3.28	5.86	6.49	5.31	5.54	4.28	2.52	1.14	1.88	2.03	3.88	1.78	2.75	4.85	4.53	4.7	3.29	3.14	3.74	216	148	142	129	228	178	282	306	234	231	215	122	49	83	107	186	88	131	232	212	221	176	175	178	LG6
PARG20569	41.18	50.18	41.95	33.58	12.59	22.83	16.79	9.03	9.13	27.06	15.32	25.15	15.81	34.59	59.2	37.56	29.56	23.72	25.63	44.61	38.97	35.33	34.18	29.57	676	652	557	455	180	318	207	109	103	289	197	312	174	391	799	461	375	290	314	535	470	484	488	361	LG6
PARG20581	135.22	119.55	115.68	480.72	320.13	398.21	281.51	226.06	164.62	560.11	303.26	604.69	52.77	216.69	250.94	712.39	781.29	578.91	324.49	219.92	649.93	176.7	227.66	159.98	2082	1457	1441	6110	4295	5202	3255	2561	1743	5612	3658	7036	545	2298	3177	8202	9296	6640	3729	2474	7353	2271	3049	1832	LG6
PARG20586	0.41	0.16	0.7	0.79	1.81	1.33	3.12	2.4	3.79	4.13	1	1.01	0.05	0.14	0	0.96	0.55	0.57	1.11	1.43	1.64	0.67	0.68	0.67	26	8	36	42	101	72	150	113	167	172	50	49	2	6	0	46	27	27	53	67	77	36	38	32	LG6
PARG20587	0.49	0.2	0.68	0.61	1.88	1.26	2.14	1.95	2.77	4.33	1.25	1.52	0.05	0	0.11	0.63	0.63	0.59	0.7	0.95	1.33	1.09	0.71	0.89	31	10	35	32	104	68	102	91	121	179	62	73	2	0	6	30	31	28	33	44	62	58	39	42	LG6
PARG20594	0.38	0.57	0.5	0.11	0.07	0.09	0.38	0.38	0.21	0.29	0.2	0.29	0.75	0.55	0.19	0.08	0.16	0.42	0.17	0.94	0.64	0.39	0.4	0.38	24	29	26	6	4	5	18	18	9	12	10	14	32	24	10	4	8	20	8	44	30	21	22	18	LG6
PARG20597	0.55	0.51	0.47	0.99	1.35	1.16	1.47	1.91	2.3	0.85	2.17	4.79	1.17	0.46	0.11	0.91	2.03	2.14	0.66	0.54	0.85	0.63	1.09	0.94	38	28	26	56	81	68	76	97	109	38	117	249	54	22	6	47	108	110	34	27	43	36	65	48	LG6
PARG20636	0.69	0.75	0.84	0.8	0.86	0.83	1.38	2.32	1.16	1.63	0.87	1.04	0.66	0.89	0.67	0.91	1.09	0.45	1.25	1.26	0.93	1.06	1.31	2.11	64	55	63	61	69	65	96	158	74	98	63	73	41	57	51	63	78	31	86	85	63	82	105	145	LG6
PARG20647	10.99	15.74	15.21	8.02	7.22	7.61	8.53	10.18	8.9	5.83	7.2	5.41	22.16	13.24	20.49	11.54	10.12	11.38	9.48	11.18	9.57	12.77	7.94	11.14	2244	2544	2512	1352	1285	1318	1307	1529	1249	775	1151	834	3034	1862	3440	1762	1596	1730	1444	1668	1436	2176	1409	1692	LG6
PARG20654	0.66	0.63	1.14	1.22	2.58	1.92	0.73	0.56	0.5	1.51	0.97	0.92	0.44	0.52	0.29	1.42	1.5	1.17	0.85	0.72	0.61	0.62	0.92	0.97	109	82	151	165	370	268	90	68	57	162	125	114	49	59	39	175	190	143	104	86	74	85	132	119	LG6
PARG20656	47.1	53.51	54.15	56.53	62.19	59.44	102.15	150.57	175.74	57.54	136.53	126.67	91.16	62.48	52.64	75.15	104.77	156.3	73.3	74.92	64.14	65.13	129.91	114.72	5645	5076	5250	5592	6494	6043	9193	13276	14482	4487	12817	11471	7327	5157	5187	6734	9702	13953	6556	6560	5648	6515	13541	10224	LG6
PARG20660	19.03	18.26	15.63	35.25	46.33	40.94	43.34	27.56	35.86	44.14	39.78	47.54	6.07	18.9	8.68	34.73	46	42.18	24.65	39.66	31	25.19	32.88	26	304	231	202	465	645	555	520	324	394	459	498	574	65	208	114	415	568	502	294	463	364	336	457	309	LG6
PARG20664	0	0	0	0.06	0.02	0.04	0.17	1.01	0.24	0	0	0.09	0.05	0	0	0.02	0.04	0.22	0	0.04	0	0.04	0.07	0.04	0	0	0	3	1	2	8	46	10	0	0	4	2	0	0	1	2	10	0	2	0	2	4	2	LG6
PARG20674	5.66	5.48	1.22	0.4	1.08	0.78	6.59	8.4	1.37	2.46	6.2	0.31	0	1.16	4.13	3.03	0.37	0.57	6.63	1.61	0.9	5.25	4.01	3.49	120	92	21	7	20	14	105	131	20	34	103	5	0	17	72	48	6	9	105	25	14	93	74	55	LG6
PARG20731	0.15	0.18	0.23	0.43	0.45	0.43	1.04	0.48	0.21	0.86	0.91	0.84	0.05	0.28	0.34	0.37	0.61	0.72	0.57	0.28	0.68	1.05	0.66	0.44	12	12	15	29	32	30	64	29	12	46	59	52	3	16	23	23	39	44	35	17	41	72	47	27	LG6
PARG20739	1.61	1.21	1.45	0.51	0.67	0.59	1.06	2.12	0.61	0.97	1.16	0.71	1.74	1.46	1.07	0.46	1.13	0.81	0.54	0.6	0.46	0.84	1.83	2.73	99	59	72	26	36	31	49	96	26	39	56	33	72	62	54	21	54	37	25	27	21	43	98	125	LG6
PARG20779	7.38	3.58	3.19	3.8	8.38	6.16	10.84	39.02	23.76	24.12	13.13	5.51	132.77	17.82	5.82	1.47	4.08	0.54	1.94	12.74	13.47	1.15	54.1	43.37	438	168	153	186	433	310	483	1703	969	931	610	247	5282	728	284	65	187	24	86	552	587	57	2791	1913	LG6
PARG20782	19.44	5.49	12.09	30.22	44.67	37.63	33.15	52.48	53.53	32.09	35.76	22.43	55.58	10.72	6.61	17.61	38.93	15.55	19.25	28.27	38.16	5.95	25.82	20.53	1119	250	563	1436	2241	1838	1433	2223	2119	1202	1613	976	2146	425	313	758	1732	667	827	1189	1614	286	1293	879	LG6
PARG20785	2.27	1.09	0.62	0.24	0.74	0.5	0.08	0.67	0.13	0.18	0.1	0.32	3.91	3.31	1.4	1.94	0.42	0.5	0.59	0.56	0.54	1.85	5.98	2.4	296	113	65	26	84	55	8	64	12	15	10	32	342	297	150	189	42	49	57	53	52	201	679	233	LG6
PARG20793	2.41	1.21	1.95	2.2	4.61	3.43	2.39	8.35	3.57	3.79	3.52	4.14	3.83	1.55	1.36	1.61	1.9	1.81	2.16	2.77	7.19	1.55	4.57	3.82	362	144	237	273	604	438	270	924	369	371	414	470	386	160	168	181	221	203	242	304	794	195	597	427	LG6
PARG20794	1.48	1.31	1.3	0.52	0.6	0.56	1.78	0.95	1.09	0.96	0.86	0.5	0.04	1.02	1.11	1.19	1.09	0.4	1.31	2.38	2.45	2.22	1.78	2.04	118	83	84	34	42	38	107	56	60	50	54	30	2	56	73	71	67	24	78	139	144	148	124	121	LG6
PARG20800	0.71	0.45	0.38	0.83	2.59	1.74	2.6	1.69	3.53	5.8	1.09	0.69	0.4	0.21	0.43	0.28	1.05	0.36	2.94	11.18	28.02	8.12	29.87	18.6	34	17	15	33	109	71	94	60	117	182	41	25	13	7	17	10	39	13	106	394	993	327	1253	667	LG6
PARG20801	0.5	0.33	0.15	0.6	1.31	0.95	2.43	1.19	2.55	3.76	1.36	0.97	0.67	0.21	0.09	0.67	0.34	0.54	0.48	0.68	0.55	0.63	0.52	0.93	21	11	5	21	48	34	77	37	74	103	45	31	19	6	3	21	11	17	15	21	17	22	19	29	LG6
PARG20804	0.16	0	0.2	0.17	1.24	0.71	1.2	0.77	1.49	2.47	0.97	0.77	0.24	0	0	0.19	0.41	0.17	0.21	0.56	0.46	0.36	0.08	0.07	9	0	9	8	61	34	51	32	58	91	43	33	9	0	0	8	18	7	9	23	19	17	4	3	LG6
PARG20821	2.33	1.99	2.45	3.39	3.34	3.37	4.16	4.31	6.5	0.99	3.06	3.47	1.68	2.13	1.8	4.32	2.6	4.73	3.69	3.94	2.96	1.58	2.11	3.44	145	98	123	174	181	178	194	197	278	40	149	163	70	91	92	201	125	219	171	179	135	82	114	159	LG6
PARG20866	170.41	179.86	184.64	327.95	301.05	314.15	285.72	322.09	424.98	244.05	445.97	339.37	265.3	190.65	182.57	283.68	324.37	360.97	317.76	325.89	298.54	267.87	294.71	279.75	7492	6259	6567	11902	11533	11718	9433	10419	12848	6982	15360	11275	7823	5773	6600	9326	11020	11822	10427	10468	9644	9830	11270	9147	LG6
PARG20872	4.68	3.5	2.07	9.32	5.98	7.61	5.62	3.46	5.15	6.07	4.8	8.79	0.16	4.31	2.12	6.82	7.18	7.07	5.45	6.28	5.77	6.18	8.19	5.33	449	266	161	738	500	619	405	244	340	379	361	637	10	285	167	489	532	505	390	440	407	495	683	380	LG6
PARG20873	4.6	2.88	5.08	11.92	26.56	19.43	3.89	6.06	4.96	13.51	6.52	3.75	4.09	1.73	2.31	12.63	20.2	11.84	5.42	5.24	3.19	4.19	1.78	5.07	572	283	511	1223	2878	2050	363	554	424	1093	635	352	341	148	236	1174	1941	1097	503	476	291	435	192	469	LG6
PARG20879	15.2	17.04	22.9	12.44	22.67	17.69	30.42	40.75	42.29	17.06	48.37	21.78	26.25	14.43	12.94	14.57	21.09	19.16	18.18	25.33	25.18	16.18	22.11	22.25	1789	1588	2181	1209	2325	1767	2689	3529	3423	1307	4460	1937	2072	1170	1252	1282	1918	1680	1597	2178	2178	1590	2264	1948	LG6
PARG20880	87.05	106.67	95.99	66.67	48.2	57.18	58.48	37.51	42.36	71.38	71.49	93.35	36.81	89.25	90.17	71.66	70.26	72.83	88.65	76.86	81.04	99.99	93.79	88.82	11591	11243	10340	7328	5592	6460	5847	3675	3879	6185	7457	9393	3287	8185	9872	7135	7229	7224	8810	7477	7929	11113	10862	8796	LG6
PARG20883	26.82	19.52	18.1	13.8	18.72	16.33	28.57	48.5	32.16	43.29	46.13	60.17	56.13	64.18	23.22	10.73	22.35	13.38	13.62	22.37	17.57	12.23	30.06	27.34	2404	1385	1312	1021	1462	1242	1923	3198	1982	2525	3239	4075	3374	3962	1711	719	1548	893	911	1465	1157	915	2343	1822	LG6
PARG20890	1.51	2.54	2.5	1.47	1.44	1.46	0.98	0.69	0.39	0.98	0.88	0.74	1.28	1.36	2.76	1.96	1.86	1.31	1.6	0.9	0.56	2.21	1.04	1.55	152	202	203	122	126	124	74	51	27	64	69	56	86	94	228	147	144	98	120	66	41	185	91	116	LG6
PARG20891	83.02	177.49	217.14	30.46	50.82	40.92	43.97	90.39	93.07	62.85	53.32	33.35	686.41	232.94	444.1	44.24	68.78	43.94	38.15	29.47	33.9	59.34	44.4	47.77	1423	2408	3011	431	759	595	566	1140	1097	701	716	432	7891	2750	6259	567	911	561	488	369	427	849	662	609	LG6
PARG20898	4.8	4.94	5.6	5.07	8.37	6.77	13.83	6.22	8.91	15.11	8.35	8.14	0.72	3.32	2.78	4.74	2.6	2.61	7.2	9.61	25.65	7.89	8.62	4.18	210	171	198	183	319	251	454	200	268	430	286	269	21	100	100	155	88	85	235	307	824	288	328	136	LG6
PARG20901	86.61	51.2	78.65	109.48	185.59	148.56	99.54	136.98	95.66	157.17	87.77	93.93	118.08	79.09	57.15	96.51	93.21	75.36	83.58	132.06	134.93	81.52	106.4	107.22	14095	6595	10354	14707	26317	20512	12164	16402	10705	16644	11190	11551	12888	8865	7647	11744	11722	9136	10152	15702	16134	11073	15061	12977	LG6
PARG20908	339.56	274.39	250.62	198.48	806.33	510.63	975.38	1141.96	953.49	1014.86	554.86	280.02	12.1	74.14	123.86	264.5	207.42	193.1	443.56	486.48	652.94	591.7	345.17	419.87	29332	18761	17514	14153	60691	37422	63270	72579	56636	57045	37547	18279	701	4411	8797	17084	13845	12425	28597	30702	41442	42662	25934	26973	LG6
PARG20914	1.63	0.13	0.52	2.42	2.83	2.6	7.07	8.64	7.64	1.62	1.95	1.11	8.38	0.53	0	0.42	2.38	0	0.84	3.38	2.36	0	4.41	2.76	31	2	8	38	47	42	101	121	100	20	29	16	107	7	0	6	35	0	12	47	33	0	73	39	LG6
PARG20925	0.08	0.25	0.3	0.78	1.34	1.04	1.34	1.53	2.58	1.11	1.75	0.64	0.3	0.23	0	0.22	0.47	0	1.56	1.6	2.9	0.24	1.25	1.3	2	5	6	16	29	22	25	28	44	18	34	12	5	4	0	4	9	0	29	29	53	5	27	24	LG6
PARG20930	7.82	12.4	11.06	7.46	5.27	6.34	5.97	4.53	4.19	4.08	5.87	6.41	9.43	12.34	18.03	8.44	7.85	9.5	7.55	5.92	5.87	8.4	7.05	6.87	1514	1899	1731	1191	889	1040	867	645	557	514	889	937	1224	1644	2869	1221	1174	1369	1091	837	835	1357	1187	989	LG6
PARG20935	5.95	4.27	5.93	3.86	8.94	6.47	10.89	12.73	9.94	13.33	8.18	5.03	8.13	10.98	6.02	7.91	3.13	2.06	10.39	7.78	3.4	7.13	6.22	7.43	155	88	125	83	203	143	213	244	178	226	167	99	142	197	129	154	63	40	202	148	65	155	141	144	LG6
PARG20941	7.06	9.19	8.95	3.56	6.83	5.24	12.71	26.13	34.96	10.61	16.54	10.17	33.69	12.66	3.86	2.51	4.38	1.49	3.68	13.04	4.57	3.61	23.16	33.7	1151	1186	1181	479	971	725	1557	3135	3920	1126	2113	1253	3685	1422	517	306	552	181	448	1554	548	492	3285	4087	LG6
PARG20944	6.76	3.78	3.2	1.96	7.61	4.87	10.61	20.63	9.98	14.19	10.07	6.86	19.2	10.08	2.26	4.77	2.34	1.54	5.2	7.02	8.14	5.4	23.27	11.1	678	300	260	162	665	414	799	1522	688	926	791	520	1291	696	186	358	181	115	389	514	600	452	2030	828	LG6
PARG20954	2.34	3.13	1.84	1.1	0.66	0.87	1	0.58	0.4	1.33	2.49	1.52	0.46	1.81	1.47	1.4	1.31	1.1	1.57	1.76	1.58	3.39	1.84	2.18	272	288	173	106	67	86	87	50	32	101	227	134	36	145	141	122	118	95	136	150	135	329	186	189	LG6
PARG20955	1.18	1.13	1.02	1.04	0.23	0.62	0.49	0.25	0.19	0.23	0.27	0.48	0.57	0.91	0.81	0.84	0.43	0.27	0.6	1.2	1.6	0.85	1.56	0.76	71	54	50	52	12	32	22	11	8	9	13	22	23	38	40	38	20	12	27	53	71	43	82	34	LG6
PARG20956	10.7	5.94	13.59	24.66	52.94	39.19	10.62	12.04	12.51	27.48	14.09	10.39	9.51	4.69	5.92	31.16	45.25	30.2	13.22	10.34	12.57	8.05	9.99	16.54	255	112	262	485	1099	792	190	211	205	426	263	187	152	77	116	555	833	536	235	180	220	160	207	293	LG6
PARG20957	0.46	0.58	1.14	2.08	3.18	2.67	1.12	1.48	0.85	3.87	1.02	0.67	0.88	0.43	1.02	2.81	4.73	3.21	0.67	0.92	1.09	1.16	0.77	1.58	11	11	22	41	66	54	20	26	14	60	19	12	14	7	20	50	87	57	12	16	19	23	16	28	LG6
PARG20959	0.13	0.21	0.26	1.22	4.29	2.77	0.34	0.91	0	1.42	0.8	0.33	0.13	0.06	0.26	1.74	3.21	0.79	0.39	0.29	0.4	0.25	0.24	0.96	3	4	5	24	89	56	6	16	0	22	15	6	2	1	5	31	59	14	7	5	7	5	5	17	LG6
PARG20962	1.13	0.53	1.45	4.78	4.91	4.85	1.23	0.91	1.22	1.81	0.91	1.11	0.81	0.24	0.31	1.4	5.65	2.7	1.07	0.8	0.8	0.91	0.68	1.98	27	10	28	94	102	98	22	16	20	28	17	20	13	4	6	25	104	48	19	14	14	18	14	35	LG6
PARG20964	2.31	1.33	2.75	7.63	16.14	11.97	4.36	2.91	4.15	15.03	4.88	4.06	4.13	2.32	1.99	11.28	21.46	15.83	5.06	5	3.26	2.46	2.27	3.67	55	25	53	150	335	242	78	51	68	233	91	73	66	38	39	201	395	281	90	87	57	49	47	65	LG6
PARG20966	2.77	1.96	2.45	4.95	12.73	8.96	4.14	3.12	3.06	8.63	3.97	3.64	2.1	1.18	1.08	7.35	14.07	10.27	3.49	3.37	2.54	2.72	2.36	4.5	116	65	83	171	464	318	130	96	88	235	130	115	59	34	37	230	455	320	109	103	78	95	86	140	LG6
PARG20968	1.09	0.69	1.61	4.58	7.9	6.28	1.45	0.91	0.61	1.74	1.13	1.11	0.5	0.06	0.31	2.08	9.89	2.03	1.35	1.84	0.69	1.01	1.5	2.77	26	13	31	90	164	127	26	16	10	27	21	20	8	1	6	37	182	36	24	32	12	20	31	49	LG6
PARG20969	4.87	2.23	3.58	10.78	15.37	13.16	3.47	3.88	2.01	11.68	2.46	3.11	2.57	1.1	0.82	11.28	16.62	7.61	2.76	3.85	1.2	2.46	2.12	3.78	116	42	69	212	319	266	62	68	33	181	46	56	41	18	16	201	306	135	49	67	21	49	44	67	LG6
PARG20970	8.35	6.14	9.47	20.9	44	32.76	8.08	12.75	8.32	29.29	12.58	9.74	8.08	4.69	4.4	25.61	40.93	23.57	12.39	10.13	8.73	7.27	9.65	18.63	194	113	178	401	891	646	141	218	133	443	229	171	126	75	84	445	735	408	215	172	149	141	195	322	LG6
PARG20971	12.83	7.89	14.91	29.47	71.89	51.26	12.3	18.48	12.62	42.45	15.56	10.75	12.62	4.47	5.56	42.03	60.81	39.03	15.12	14.22	10.82	9.99	8.8	18.69	300	146	282	569	1465	1017	216	318	203	646	285	190	198	72	107	735	1099	680	264	243	186	195	179	325	LG6
PARG20973	4.47	2.99	4.54	10.12	27.19	18.9	5.18	6.2	4.04	14.96	6.29	5.82	6.19	2.56	2.26	13.24	21.85	12.42	6.18	6.28	4.08	2.81	4.61	23.13	185	98	152	346	981	664	161	189	115	403	204	182	172	73	77	410	699	383	191	190	124	97	166	712	LG6
PARG20974	29.37	7.05	4.73	0.39	0.19	0.29	0.33	0.11	0.12	3.57	1.25	1.51	14.15	22.77	36.66	9.59	4.27	5.03	9.44	50.12	46.96	7.37	29.13	32.75	721	137	94	8	4	6	6	2	2	57	24	28	233	385	740	176	81	92	173	899	847	151	622	598	LG6
PARG21000	5.31	1.79	4.39	2.89	10.17	6.63	6.3	9.03	6.34	10.48	15	39.51	14.56	7.18	3.56	4.42	5.44	1.16	3.43	4.35	7.11	2.86	8.33	14.92	423	113	283	190	706	448	377	529	347	543	936	2378	778	394	233	263	335	69	204	253	416	190	577	884	LG6
PARG21028	1.99	1.15	1.33	2.08	2.87	2.47	2.7	7.15	4.76	4.82	3.58	4.73	2.31	1.52	1.81	1.35	2.1	1.81	2.26	2.22	2.66	1.5	3.69	1.86	59	27	32	51	74	62	60	156	97	93	83	106	46	31	44	30	48	40	50	48	58	37	95	41	LG6
PARG21037	19.46	14.45	11.94	50.02	36.36	43.01	30.14	27.11	23.59	23.62	24.37	30.2	8.49	18.68	17.97	40.48	48.63	56.23	28.98	25.95	48.75	25.71	24.44	19.77	1599	940	794	3393	2603	2998	1860	1639	1333	1263	1569	1875	468	1057	1214	2487	3088	3442	1777	1558	2943	1763	1747	1208	LG6
PARG21041	5.63	4.25	7.37	15.35	31.8	23.8	6.97	7.21	7.35	19.56	9.23	5.85	6.48	2.09	2.95	20.88	29.96	17.01	6.75	7.98	5.55	4.19	4.95	9.7	293	175	310	659	1441	1050	272	276	263	662	376	230	226	75	126	812	1204	659	262	303	212	182	224	375	LG6
PARG21048	1.17	1.17	1.67	3.17	7.71	5.5	1.26	2.53	0.93	4.68	1.98	1.05	1.1	0.28	0.56	3.79	6.18	2.86	1.51	0.91	0.87	0.72	0.54	1.31	99	78	114	221	567	394	80	157	54	257	131	67	62	16	39	239	403	180	95	56	54	51	40	82	LG6
PARG21064	79.86	43.63	62.05	72.97	114.1	94.13	123.61	177.85	208.65	78.73	87	64.45	292.62	128.44	46.54	68.59	74.02	46.29	58.34	80.96	83.23	30.93	106.78	71.82	1392	602	875	1050	1733	1392	1618	2281	2501	893	1188	849	3421	1542	667	894	997	601	759	1031	1066	450	1619	931	LG6
PARG21065	2.8	2.86	3.1	1.66	1.25	1.45	1.05	1.01	1.42	1.94	1.43	1.25	1.21	1.72	2.14	2.11	1.26	1.58	1.78	1.46	2.03	2.66	1.08	2.12	358	290	321	176	139	158	101	95	125	162	143	121	104	152	225	202	125	151	170	137	191	284	120	202	LG6
PARG21077	10.45	2.48	12.06	31.72	63.43	48.01	42.63	104.4	101.7	23.43	18.19	27.5	28.51	10.77	4.97	37.95	19.99	7.42	43.87	45.89	53.25	6.35	75.03	18.8	586	110	547	1468	3099	2284	1795	4307	3921	855	799	1165	1072	416	229	1591	866	310	1836	1880	2194	297	3659	784	LG6
PARG21078	8.07	5.92	9.11	13.88	30.28	22.3	18.17	21.04	26.58	31.96	10.33	13.58	5.16	5.54	4.11	12.95	13.43	15.44	11.62	16.23	18.83	11.86	13.66	14.21	1314	763	1201	1866	4297	3082	2222	2522	2977	3387	1318	1671	564	622	551	1577	1691	1874	1413	1932	2254	1612	1936	1721	LG6
PARG21100	6.64	5.37	5.66	6.62	9.52	8.11	23.06	17.16	34.96	7.72	21.17	27.05	12.14	6.11	5.86	11.87	13.13	29.72	11.17	6.86	5.3	8.79	14.21	12.81	617	395	426	508	771	640	1610	1174	2235	467	1542	1900	757	391	448	825	943	2058	775	466	362	682	1149	886	LG6
PARG21115	36.39	17.61	24.13	20.13	50.02	35.48	91.57	94.58	154.26	81.19	127.82	109.76	47.29	21.84	9.55	27.51	57.33	69.26	36.78	36.94	20.15	18.29	38.71	60.04	3859	1478	2070	1762	4622	3192	7292	7379	11248	5602	10618	8795	3363	1595	833	2181	4698	5471	2911	2862	1570	1619	3570	4735	LG6
PARG21126	4.01	2.07	1.34	0.61	0.48	0.56	0.91	0.9	1.07	4.22	2.96	5.69	0.79	2.8	1.44	0.92	0.89	0.28	1.73	9.46	3.16	2.46	3.52	4.36	152	62	41	19	16	18	26	25	28	104	88	163	20	73	45	26	26	8	49	262	88	78	116	123	LG6
PARG21129	14.13	8.6	3.28	4.71	6.07	5.41	8.45	14.5	9	23.64	25.52	32.01	20.94	15.52	9.32	6.9	11.79	7.28	7.47	6.37	9.38	19.04	35.2	30.4	644	310	121	177	241	209	289	486	282	701	911	1102	640	487	349	235	415	247	254	212	314	724	1395	1030	LG6
PARG21137	186.42	148.61	187.59	138.7	266.27	204.22	295.1	449.61	334.01	412.49	261.28	227.48	288.18	231.52	106.88	159.45	150.09	105.09	159.94	249.15	232.98	169.9	259.5	204.31	10290	6493	8377	6320	12807	9564	12232	18260	12678	14816	11298	9489	10669	8802	4851	6581	6402	4321	6589	10048	9449	7828	12459	8387	LG6
PARG21139	30.84	14.57	22.4	70.87	88.19	79.77	132.85	73.5	176.8	54.75	64.04	54.25	58.63	23.8	30.46	91.43	62.63	140.32	109.99	67.3	50.01	33.54	28.4	50.79	2070	774	1216	3926	5157	4542	6695	3629	8159	2391	3367	2751	2639	1100	1681	4588	3248	7015	5509	3300	2466	1879	1658	2535	LG6
PARG21164	2.73	1.86	2.62	1.43	0.86	1.15	1.35	0.9	1.22	1.09	1.43	1.29	1.87	3.08	2.85	0.99	1.3	1.48	1.68	1.86	2.29	1.82	1.66	1.17	185	100	144	80	51	66	69	45	57	48	76	66	85	144	159	50	68	75	85	92	114	103	98	59	LG6
PARG21168	47.36	36.97	45.27	59.97	76.82	68.63	99.64	88.72	164.09	56.11	127.64	134.12	81.25	45.48	46.45	85.73	115.46	137.7	81.63	67.56	65.55	55.68	71.08	67.29	2894	1788	2238	3025	4090	3558	4572	3989	6895	2231	6110	6193	3330	1914	2334	3917	5452	6268	3723	3016	2943	2840	3778	3058	LG6
PARG21170	3.06	2.44	2.75	1.05	0.69	0.86	1.77	0.9	0.44	2.04	2.59	3.26	2.93	2.46	3.44	1.65	1.33	1.25	1.87	1.05	1.54	2.31	1.64	1.7	92	58	67	26	18	22	40	20	9	40	61	74	59	51	85	37	31	28	42	23	34	58	43	38	LG6
PARG21172	14.08	12.13	9.34	5.42	3.79	4.58	5.44	3.88	2.4	15.4	10.65	21.37	13.14	10.77	12.63	5.54	10.61	5.26	7.01	5.32	4.11	9.42	15.93	13.77	503	343	270	160	118	139	146	102	59	358	298	577	315	265	371	148	293	140	187	139	108	281	495	366	LG6
PARG21176	0.46	0.25	0.6	1.19	2.32	1.77	1.57	1.18	1.18	1.71	0.92	1.03	0.09	1.05	0.19	1.83	1.73	1.51	0.95	1.16	1.77	1.43	2.6	2.8	47	20	50	101	207	154	121	89	83	114	74	80	6	74	16	140	137	115	73	87	133	122	232	213	LG6
PARG21186	20.41	10.65	11.1	21.08	25.13	23.16	33.59	33.98	58.31	30.96	44.48	39.76	64.51	26.91	19.57	18.22	31.35	23.37	19.93	24.61	28.22	8.79	34.82	37.24	3408	1407	1499	2905	3656	3280	4211	4174	6694	3363	5817	5016	7223	3094	2686	2274	4044	2907	2484	3002	3462	1225	5056	4624	LG6
PARG21188	0.24	0.23	0.13	0.22	0.08	0.15	0.57	0.36	0.53	0.25	0.69	0.46	0.61	0.64	0.38	0.14	0.21	0.12	0.15	0.31	0.11	0.03	1.05	0.42	47	35	20	35	14	24	83	51	71	32	105	67	79	85	60	20	31	18	22	44	15	5	178	61	LG6
PARG21204	2.43	1.82	2.44	3.15	4.75	3.97	3.79	5.61	4.62	5	2.7	2.91	3.99	2.27	1.87	3.84	3.21	3.68	3.31	4.03	4.93	2.82	3.76	4.05	443	263	361	474	756	615	520	754	580	594	386	402	489	286	281	524	453	500	451	538	661	429	597	550	LG6
PARG21215	33.36	35.1	30.86	46.1	69.06	57.89	62.19	77.88	73.25	55.48	65.54	61.96	37.14	55.39	30.02	66.63	63.52	46.63	35.24	50.91	63.23	28.98	52.46	31.59	2021	1683	1512	2305	3645	2975	2829	3471	3051	2187	3110	2836	1509	2311	1495	3018	2973	2104	1593	2253	2814	1465	2764	1423	LG6
PARG21218	0	0.02	0.02	0.05	0.26	0.16	0.07	0.09	0.46	0.15	0.07	0.05	0.25	0	0.05	0.02	0.18	0.04	0.07	0.19	0	0.02	0.54	0.38	0	2	2	6	33	20	8	10	46	14	8	6	24	0	6	2	20	4	8	20	0	3	68	41	LG6
PARG21227	9.69	13.06	12.78	1.03	1.24	1.15	1.75	2.21	2.85	13.71	21.43	14.33	22.3	9.4	14.46	0.48	0.53	0.93	3.52	1.55	1.16	22.89	20.28	19.52	376	401	401	33	42	38	51	63	76	346	651	420	580	251	461	14	16	27	102	44	33	741	684	563	LG6
PARG21232	5.49	5.37	8.86	6.62	5.93	6.27	16.69	31.74	50.21	50.9	37.31	26.57	29.9	13.06	6.99	6.83	19.92	5.51	5.99	7.64	4.34	5.88	16.56	13.19	561	435	733	559	528	544	1282	2388	3531	3387	2989	2053	2051	920	588	522	1574	420	457	571	326	502	1473	1003	LG6
PARG21235	0.05	0.03	0	1.3	0.56	0.91	8.12	8.18	12.84	0.22	5.06	16.96	1.06	0.61	0.1	0.4	3.13	12.47	1	2.02	1.05	1.2	3.59	6.1	4	2	0	89	40	64	504	498	730	12	328	1060	59	35	7	25	200	768	62	122	64	83	258	375	LG6
PARG21244	1.06	1.23	1.77	1.94	4.27	3.14	1.16	1.09	1.7	3.1	1.6	1.37	1.29	0.8	0.81	3.06	4.59	2.91	1.24	1.21	1.06	0.94	1.26	1.54	86	79	116	130	302	216	71	65	95	164	102	84	70	45	54	186	288	176	75	72	63	64	89	93	LG6
PARG21246	6.05	5.89	5.4	9.22	11.29	10.3	9.99	15.05	16.79	12.82	7.58	9.5	8.53	4.65	4.56	7.16	8.96	7.04	7.71	6.83	4.61	4.1	7.71	7.69	166	128	120	209	270	240	206	304	317	229	163	197	157	88	103	147	190	144	158	137	93	94	184	157	LG6
PARG21272	2.18	1.44	3.27	5.6	12.83	9.31	2.22	3.49	2.01	9.3	3.04	2.37	2.49	0.86	1.34	7.05	10.67	7.41	2.97	2.56	1.88	1.83	1.15	4.05	107	56	130	227	549	388	82	126	68	297	117	88	82	29	54	259	405	271	109	92	68	75	49	148	LG6
PARG21275	14.7	21.43	18.71	8.89	7.33	8.09	13.39	9.7	9.71	16.71	18.68	16.26	10.81	23.73	15.66	10.58	12.07	11.32	14.42	15.91	15.95	17.12	15.2	15.57	645	744	664	322	280	301	441	313	293	477	642	539	318	717	565	347	409	370	472	510	514	627	580	508	LG6
PARG21289	2.43	2.21	2.08	3.27	4.92	4.12	5.49	8.78	15.5	1.95	3.11	5.91	2.76	3.5	2.06	5.72	3.48	4.07	4.45	8.6	6.02	3.73	10.98	7.69	193	139	134	215	341	278	328	514	848	101	194	355	147	192	135	340	214	241	264	500	352	248	760	455	LG6
PARG21307	2.02	1.75	2.94	4.31	6.17	5.25	6.37	6.99	7.26	5.66	5.78	6.13	7.52	1.9	2.09	4.55	4.74	3.13	4.35	3.29	5.64	3.4	3.56	6.26	79	54	93	139	210	174	187	201	195	144	177	181	197	51	67	133	143	91	127	94	162	111	121	182	LG6
PARG21321	2.67	2.15	3.42	5.97	15.44	10.83	2.3	3.49	2.51	7.17	3.53	2.59	3.14	0.68	1.42	8.34	12.45	6.87	3.4	3.16	1.94	2.07	1.64	4.24	420	268	436	776	2118	1447	272	404	272	735	436	308	332	74	184	982	1515	806	399	363	225	272	225	497	LG6
PARG21329	0.25	0.07	0	0.1	0.22	0.16	0.51	1.5	1.08	0.47	0.49	0.04	0.99	0.36	0	0.15	0.78	0.15	0.37	0.26	0.11	0.03	0.73	1.04	9	2	0	3	7	5	14	40	27	11	14	1	24	9	0	4	22	4	10	7	3	1	23	28	LG6
PARG21338	2.34	2.72	2.18	6	8.37	7.21	3	2.77	1.75	4.79	2.64	3.43	2.2	1.43	1.44	4.76	7.09	5.05	2.73	2.48	1.82	2.95	2.32	3.88	138	127	104	292	430	361	133	120	71	184	122	153	87	58	70	210	323	222	120	107	79	145	119	170	LG6
PARG21341	8.81	6.22	5.65	9.14	10.79	9.98	18.84	13.54	12.73	11.77	14.1	13.12	2.56	9.26	3.58	9.66	10.93	7.61	9.21	10.96	9.21	8.79	9.98	8.48	707	395	367	606	755	680	1136	800	703	615	887	796	138	512	236	580	678	455	552	643	543	589	697	506	LG6
PARG21347	0.03	0.06	0.02	0.2	0.27	0.24	0.25	0.39	0.02	0.54	0.56	0.33	0.12	0.15	0.06	0.16	0.3	0.25	0.09	0.11	0.23	0.28	0.25	0.14	2	3	1	10	14	12	11	17	1	21	26	15	5	6	3	7	14	11	4	5	10	14	13	6	LG6
PARG21348	0.14	0.18	0.16	0.02	0	0	0	0	0	0	0.02	0	0.33	0.04	0.02	0.02	0	0	0.04	0.04	0.16	0.09	0.08	0.18	11	11	10	1	0	0	0	0	0	0	1	0	17	2	1	1	0	0	2	2	9	6	5	10	LG6
PARG21384	3.56	0.76	1.5	6.05	10.16	8.2	9.47	9.77	16.28	3.84	2.32	4	10.26	7.58	3.04	4.86	6.46	6.19	4.05	4.97	3.81	0.54	5.57	2.24	47	8	16	66	117	92	94	95	148	33	24	40	91	69	33	48	66	61	40	48	37	6	64	22	LG6
PARG21389	1.71	0.59	1.43	4.45	4.1	4.28	10.8	14.62	19.02	3.41	3.25	7.62	11.89	2.72	0.79	3.47	4.38	8.23	2.44	3.93	3.38	1.06	10.23	3.77	182	50	123	391	380	386	862	1144	1391	236	271	612	848	199	69	276	360	652	194	305	264	94	946	298	LG6
PARG21401	4.05	2.29	1.93	2.32	3.09	2.72	3.71	8.88	6.94	4.46	10.02	7.87	8.65	3.99	1.82	2.19	5.88	4.11	2.21	4.58	3.32	1.57	1.44	1.9	442	198	170	209	294	252	304	713	521	317	857	649	633	300	163	179	496	334	180	365	266	143	137	154	LG6
PARG21417	0.57	0.12	0.17	0.92	0.58	0.76	2.85	1.53	0.2	5.37	4.08	8	1.27	3.37	2.43	1.87	6.21	1.42	1.05	1.07	7.6	0.41	6.58	1.39	25	4	6	33	22	28	93	49	6	152	139	263	37	101	87	61	209	46	34	34	243	15	249	45	LG6
PARG21418	3.23	0.58	1.22	4.1	8.4	6.31	1.58	4.45	2.54	5.19	2.56	2.59	8.7	2.69	1.01	4.11	4.96	3.11	2.23	3.53	3.03	1.01	3.97	3.92	248	35	76	260	562	411	91	251	134	259	154	150	448	142	64	236	294	178	128	198	171	65	265	224	LG6
PARG21450	6.89	3.11	6.17	8.95	18.51	13.86	9.08	11.38	10.98	8.18	11.47	10.49	7.64	4.17	2.9	7.65	8.12	8.66	8.96	12.07	7.42	4.23	8.6	7.81	728	260	527	780	1703	1242	720	884	797	562	949	837	541	303	252	604	663	681	706	931	576	373	790	613	LG6
PARG21466	0.38	0.33	0.18	0.97	0.94	0.95	0.19	0.19	0.41	0.46	0.41	0.46	0.27	0.15	0.06	0.33	0.95	0.43	0.45	0.05	0.14	0.22	0.06	0.43	29	20	11	62	63	62	11	11	22	23	25	27	14	8	4	19	57	25	26	3	8	14	4	25	LG6
PARG21480	12.64	11.94	12.07	5.02	5.68	5.36	14.28	23.15	17.61	17.88	11.46	8.38	57.3	13.14	12.81	5.39	8.68	4.73	6.05	12.17	10.26	5.21	14.44	18	1195	894	923	392	468	430	1014	1611	1145	1100	849	599	3634	856	996	381	634	333	427	841	713	411	1188	1266	LG6
PARG21488	39.37	25.8	37.66	32.29	70.23	51.79	56.53	49.69	109.66	108.36	39	44.15	53.29	28.58	21.48	33.97	31.88	27.92	34.74	33.8	33.77	41.06	45.84	40.57	1344	697	1040	910	2089	1500	1449	1248	2574	2407	1043	1139	1220	672	603	867	841	710	885	843	847	1170	1361	1030	LG6
PARG21490	0.05	0.44	0.92	0	0.92	0.47	2.19	4.75	3.26	0.61	0.32	1.06	3.12	0.14	0.12	0.13	0.32	0.67	0.07	0.34	0.07	0.06	0.23	0.34	1	7	15	0	16	8	33	70	45	8	5	16	42	2	2	2	5	10	1	5	1	1	4	5	LG6
PARG21491	0.14	0.53	0.15	0.13	1.2	0.68	1.76	0.44	1.97	4.89	2.11	3.51	0	0.56	0.08	0.2	0.83	0.65	0.4	0.79	0.41	0.37	5.82	1.29	13	39	11	10	98	54	124	30	127	298	155	248	0	36	6	14	60	45	28	54	28	29	474	90	LG6
PARG21497	3.21	2.77	5.12	10.06	21.95	16.17	3.91	5.78	3.56	15.19	5.71	4.03	3.47	1.57	1.79	12.86	20.26	10.68	5.01	5.57	3.86	3.05	3.7	8.27	380	260	491	984	2267	1626	348	504	290	1172	530	361	276	128	174	1140	1856	943	443	482	336	302	381	729	LG6
PARG21503	5.63	6.55	7.71	13.18	20.35	16.86	15.33	28.93	19.9	20.79	11.67	10.68	19.31	6.81	6.66	14.15	15.62	13.43	14.27	16.16	15.38	13.15	14.66	15.62	516	475	572	997	1625	1311	1055	1951	1254	1240	838	740	1187	430	502	970	1106	917	976	1082	1036	1006	1169	1065	LG6
PARG21514	371.74	276.79	212.17	819.44	501.69	656.27	400.4	197.12	271.26	360.99	253.42	394.31	209.73	350.38	573.52	762.29	791.81	828.75	412.58	460.82	678.52	377.73	344.29	281.46	3996	2355	1845	7271	4699	5985	3232	1559	2005	2525	2134	3203	1512	2594	5069	6127	6577	6636	3310	3619	5359	3389	3219	2250	LG6
PARG21532	0.18	0.33	0.15	0.35	0.48	0.41	0.64	0.55	0.63	0.86	0.63	0.42	0.4	0.13	0.42	0.75	0.64	0.34	0.47	0.27	0.44	0.26	0.16	0.29	21	30	14	33	48	40	56	47	50	65	57	37	31	10	40	65	57	29	41	23	37	25	16	25	LG6
PARG21538	4.36	6.77	8.47	3.62	3.67	3.66	3.41	1.41	2.44	3.74	2.72	5.52	4.04	4.25	4.56	3.46	3.11	2.37	3.59	2.38	5.97	3.72	2.42	3.28	143	176	225	98	105	102	84	34	55	80	70	137	89	96	123	85	79	58	88	57	144	102	69	80	LG6
PARG21543	116.39	78.72	150.62	171.23	500.52	340.32	130.61	246.11	169.7	134.44	86.54	85.09	377.97	65.69	51.59	122.38	124.12	67.65	206.47	299.42	286.95	56.41	207.69	214.72	13791	7383	14437	16747	51674	34210	11621	21455	13826	10365	8032	7619	30036	5361	5026	10842	11364	5971	18258	25919	24981	5579	21404	18920	LG6
PARG21551	5.8	3.28	2.79	1.89	1.53	1.7	1.92	2.42	2.22	4.58	3.26	6.11	3.24	2.44	2.74	3.04	2.64	2.93	3.35	4.62	2.3	2.89	3.3	5.6	531	238	207	143	122	132	132	163	140	273	234	423	199	154	206	208	187	200	229	309	155	221	263	381	LG6
PARG21568	3.58	2	4.06	8.77	19.48	14.27	3.48	3.6	2.11	10.31	4.9	2.78	3.77	1.52	1.12	9.54	15.89	9.88	4.21	4.35	3.02	2.43	3.12	6.11	465	206	427	940	2204	1572	339	344	188	871	498	273	328	136	120	926	1595	956	408	413	288	263	352	590	LG6
PARG21572	2.9	1.56	4.84	7.55	15.72	11.79	4.44	5.02	3.69	7.8	7.77	4.6	2.38	0.63	1.94	6.59	13.22	8.46	3.4	3.37	1.38	2.52	1.08	3.51	40	17	54	86	189	138	46	51	35	70	84	48	22	6	22	68	141	87	35	34	14	29	13	36	LG6
PARG21624	11.85	7.98	11.05	13.7	19.13	16.49	17.15	29.79	26.52	14.11	28.24	20.45	30.29	10.29	8.18	11.89	18.95	12.74	11.95	15.58	21.47	11.26	18.77	18.14	814	434	614	777	1145	961	885	1506	1253	631	1520	1062	1396	487	462	611	1006	652	613	782	1084	646	1122	927	LG6
PARG21669	3.33	2.76	2.91	0.95	1.66	1.3	0.9	2.48	2.16	4.53	1.6	1.91	2.03	1.08	3.36	1.82	1.65	0.71	2.05	0.38	4.04	2.09	2.22	1.6	157	103	111	37	68	52	32	86	70	139	59	68	64	35	130	64	60	25	72	13	140	82	91	56	LG6
PARG21671	3.79	4.38	5.08	8.6	18.5	13.71	7.75	8.27	10.4	23.87	6.2	4.17	0	0.93	0.58	6.64	8.15	6.02	3.36	4.16	20.26	3.64	2.64	2.73	71	65	77	133	302	218	109	114	134	291	91	59	0	12	9	93	118	84	47	57	279	57	43	38	LG6
PARG21681	1.54	0.19	1.99	2.4	8.91	5.7	6.05	4.08	9.16	14.74	3.46	3	0.33	2.55	0.71	1.08	2.09	0.79	1.37	1.3	4.68	1.58	2.69	2.17	21	2	22	27	106	66	62	41	86	131	37	31	3	24	8	11	22	8	14	13	47	18	32	22	LG6
PARG21683	1.13	0.62	2.93	0.92	5.64	3.35	6.16	4.29	11.81	12.07	4.47	1.26	0	0.46	0.18	0.29	1.14	0.85	0.72	1.41	3.73	1.08	0.84	1.48	46	20	97	31	201	116	189	129	332	321	143	39	0	13	6	9	36	26	22	42	112	37	30	45	LG6
PARG21687	0.65	0.49	0.61	1.9	2.3	2.11	1.88	1.37	5.08	4.02	1.76	1.44	0.3	0.77	0.69	0.37	1.63	0.8	0.69	1.64	1.64	1.34	3.45	1.93	75	45	57	181	231	206	163	116	402	301	159	125	23	61	65	32	145	69	59	138	139	129	346	165	LG6
[truncated: 572 more rows]
[truncated: 11 more columns]

## Sheet: Weixuan 1
Table S4. The raw expression information of DEGs in 'Weixuan 1' under freezing stress
[truncated: 1,534 more rows]
[truncated: 11 more columns]

## Sheet: Longwangmao vs Weixuan 1
Table S4. The raw expression information of DEGs between 'Longwangmao' and 'Weixuan 1' under freezing stress
[truncated: 1,029 more rows]
[truncated: 11 more columns]
