# Supplementary material for: Identification of key gene networks related to the freezing resistance of apricot kernel pistils by integrating hormone phenotypes and transcriptome profiles
Source: BMC Plant Biol. 2022 Nov 15;22:531. doi: 10.1186/s12870-022-03910-4 (PMC9664786; doi:10.1186/s12870-022-03910-4)
Supplement: Supplementary file 4 — Additional file 4: Table S5. The expression level of DEGs related to plant hormone signaling transduction in two apricot kernel cultivars under freezing stress. [file 12870_2022_3910_MOESM4_ESM.xlsx]

## Sheet: Longwangmao
Table S5. The expression level of DEGs related to plant hormone signaling transduction in 'Longwangmao' under freezing stress
ID	CsL1	CsL2	CsL3	CsL4	CtW1	CtW2	CtW3	CtW4	KEGG	NR	Swissprot	Tremble	KOG	GO	Pfam
Auxin
PARG01009	3.00333	6.12	4.32333	2.03	2.15	5.22333	3.68667	3.79	K14488 SAUR family protein | (RefSeq) auxin-responsive protein SAUR50 (A)	auxin-responsive protein SAUR50 [Prunus persica]	RecName: Full=Auxin-responsive protein SAUR32 {ECO:0000305}; AltName: Full=Protein ABOLISHED APICAL HOOK MAINTENANCE 1 {ECO:0000303|Ref.6}; AltName: Full=Protein SMALL AUXIN UP RNA 32 {ECO:0000303|PubMed:12036261};	SubName: Full=Uncharacterized protein {ECO:0000313|EMBL:ONI00865.1};	--	GO:0005737,cytoplasm; GO:0005634,nucleus; GO:0009734,auxin-activated signaling pathway; GO:0007275,multicellular organism development; GO:0040008,regulation of growth; GO:1900140,regulation of seedling development	Auxin responsive protein
PARG02124	7.82333	13.9867	34.3333	32.58	8.16667	18.51	13.98	14.8933	K14487 auxin responsive GH3 gene family | (RefSeq) probable indole-3-acetic acid-amido synthetase GH3.1 (A)	PREDICTED: probable indole-3-acetic acid-amido synthetase GH3.1 [Prunus mume]	RecName: Full=Probable indole-3-acetic acid-amido synthetase GH3.1; EC=6.3.2.-; AltName: Full=Auxin-responsive GH3-like protein 1; Short=AtGH3-1;	SubName: Full=Uncharacterized protein {ECO:0000313|EMBL:EMJ09506.1};	--	GO:0016874,ligase activity; GO:0009733,response to auxin	GH3 auxin-responsive promoter
PARG03095	23.6333	31.1333	47.4167	48.48	17.4833	27.6133	24.6267	26.3867	K14484 auxin-responsive protein IAA | (RefSeq) auxin-induced protein 22B-like (A)	auxin-induced protein 22B-like [Prunus avium]	RecName: Full=Auxin-induced protein 22B; AltName: Full=Indole-3-acetic acid-induced protein ARG4;	RecName: Full=Auxin-responsive protein {ECO:0000256|RuleBase:RU004549};	--	GO:0005634,nucleus; GO:0009734,auxin-activated signaling pathway; GO:0006355,regulation of transcription, DNA-templated; GO:0006351,transcription, DNA-templated	AUX/IAA family
PARG03559	0.896667	1.50333	2.96667	6.26333	0.556667	1.47333	1.88	1.66667	K14484 auxin-responsive protein IAA | (RefSeq) auxin-induced protein IAA4 (A)	auxin-induced protein IAA4 [Prunus avium]	RecName: Full=Auxin-induced protein IAA4;	RecName: Full=Auxin-responsive protein {ECO:0000256|RuleBase:RU004549};	--	GO:0005634,nucleus; GO:0009734,auxin-activated signaling pathway; GO:0006355,regulation of transcription, DNA-templated; GO:0006351,transcription, DNA-templated	AUX/IAA family
PARG03560	18.4867	47.5033	75.5633	147.77	4.19667	39.18	73.9067	61.29	K14484 auxin-responsive protein IAA | (RefSeq) auxin-responsive protein IAA14 (A)	PREDICTED: auxin-responsive protein IAA14 [Prunus mume]	RecName: Full=Auxin-responsive protein IAA14; AltName: Full=Indoleacetic acid-induced protein 14; AltName: Full=Protein SOLITARY ROOT;	RecName: Full=Auxin-responsive protein {ECO:0000256|RuleBase:RU004549};	--	GO:0005634,nucleus; GO:0003700,DNA-binding transcription factor activity; GO:0009734,auxin-activated signaling pathway; GO:0010102,lateral root morphogenesis; GO:0045892,negative regulation of transcription, DNA-templated; GO:0009733,response to auxin; GO:0006351,transcription, DNA-templated	AUX/IAA family
PARG04931	0.436667	0.86	10.4133	17.92	0.756667	2.97667	0.39	2.39	K14487 auxin responsive GH3 gene family | (RefSeq) indole-3-acetic acid-amido synthetase GH3.17-like (A)	PREDICTED: indole-3-acetic acid-amido synthetase GH3.17-like [Prunus mume]	RecName: Full=Indole-3-acetic acid-amido synthetase GH3.17; EC=6.3.2.-; AltName: Full=Auxin-responsive GH3-like protein 17; Short=AtGH3-17;	SubName: Full=Uncharacterized protein {ECO:0000313|EMBL:ONI29755.1};	--	GO:0005737,cytoplasm; GO:0005634,nucleus; GO:0010279,indole-3-acetic acid amido synthetase activity; GO:0010252,auxin homeostasis; GO:0009733,response to auxin	GH3 auxin-responsive promoter
PARG05823	0.593333	0.04	0.34	1.18	1.03333	0.14	0.16	0.566667	K14488 SAUR family protein | (RefSeq) auxin-responsive protein SAUR65-like (A)	auxin-responsive protein SAUR65-like [Prunus avium]	RecName: Full=Auxin-responsive protein SAUR32 {ECO:0000305}; AltName: Full=Protein ABOLISHED APICAL HOOK MAINTENANCE 1 {ECO:0000303|Ref.6}; AltName: Full=Protein SMALL AUXIN UP RNA 32 {ECO:0000303|PubMed:12036261};	SubName: Full=Uncharacterized protein {ECO:0000313|EMBL:ONI29906.1};	--	GO:0005737,cytoplasm; GO:0005634,nucleus; GO:0009734,auxin-activated signaling pathway; GO:0007275,multicellular organism development; GO:0040008,regulation of growth; GO:1900140,regulation of seedling development	Auxin responsive protein
PARG08244	3.78	4.77667	9.45667	12.7967	2.59667	3.76667	6.79	6.64667	K14484 auxin-responsive protein IAA | (RefSeq) auxin-responsive protein IAA29 (A)	PREDICTED: auxin-responsive protein IAA29 [Prunus mume]	RecName: Full=Auxin-responsive protein IAA29; AltName: Full=Indoleacetic acid-induced protein 29;	RecName: Full=Auxin-responsive protein {ECO:0000256|RuleBase:RU004549};	--	GO:0005634,nucleus; GO:0003700,DNA-binding transcription factor activity; GO:0009734,auxin-activated signaling pathway; GO:0009733,response to auxin; GO:0010218,response to far red light; GO:0010114,response to red light; GO:0006351,transcription, DNA-templated	AUX/IAA family
PARG15463	23.3467	43.2833	87.7533	94.96	18.9333	52.7533	54.4367	41.9067	K14484 auxin-responsive protein IAA | (RefSeq) auxin-responsive protein IAA1 (A)	hypothetical protein PRUPE_3G074900 [Prunus persica]	RecName: Full=Auxin-responsive protein IAA17; AltName: Full=Auxin response 3; AltName: Full=Indoleacetic acid-induced protein 17;	RecName: Full=Auxin-responsive protein {ECO:0000256|RuleBase:RU004549};	--	GO:0005634,nucleus; GO:0003700,DNA-binding transcription factor activity; GO:0042802,identical protein binding; GO:0009734,auxin-activated signaling pathway; GO:1900057,positive regulation of leaf senescence; GO:0009733,response to auxin; GO:0006351,transcription, DNA-templated	AUX/IAA family
PARG16007	0.87	4.63333	1.57333	1.87333	1.12	2.82667	1.28	0.78	K14488 SAUR family protein | (RefSeq) indole-3-acetic acid-induced protein ARG7 (A)	PREDICTED: indole-3-acetic acid-induced protein ARG7 [Prunus mume]	RecName: Full=Indole-3-acetic acid-induced protein ARG7;	SubName: Full=Uncharacterized protein {ECO:0000313|EMBL:EMJ18759.1};	--	GO:0009733,response to auxin	Auxin responsive protein
PARG18006	18.06	42.9467	67.4967	41.27	30.5267	36.5	47.91	32.0267	K14488 SAUR family protein | (RefSeq) auxin-responsive protein SAUR36 (A)	PREDICTED: auxin-responsive protein SAUR36 [Prunus mume]	RecName: Full=Auxin-responsive protein SAUR36 {ECO:0000305}; AltName: Full=Protein RESPONSE TO AUXINS AND GIBBERELLINS 1 {ECO:0000303|PubMed:23503980}; AltName: Full=Protein SENESCENCE-ASSOCIATED GENE 201 {ECO:0000305}; AltName: Full=Protein SMALL AUXIN UP RNA 36 {ECO:0000303|PubMed:12036261};	SubName: Full=Uncharacterized protein {ECO:0000313|EMBL:EMJ19700.1};	--	GO:0005634,nucleus; GO:0009734,auxin-activated signaling pathway; GO:0007275,multicellular organism development; GO:1900057,positive regulation of leaf senescence; GO:0040008,regulation of growth; GO:0010029,regulation of seed germination	Auxin responsive protein
PARG19686	2.82333	2.43667	7.62667	2.79667	7.51667	1.33	3.34	3.50333	K14488 SAUR family protein | (RefSeq) auxin-responsive protein SAUR32 (A)	auxin-responsive protein SAUR32 [Prunus avium]	RecName: Full=Auxin-responsive protein SAUR32 {ECO:0000305}; AltName: Full=Protein ABOLISHED APICAL HOOK MAINTENANCE 1 {ECO:0000303|Ref.6}; AltName: Full=Protein SMALL AUXIN UP RNA 32 {ECO:0000303|PubMed:12036261};	SubName: Full=Uncharacterized protein {ECO:0000313|EMBL:EMJ19790.1};	--	GO:0005737,cytoplasm; GO:0005634,nucleus; GO:0009734,auxin-activated signaling pathway; GO:0007275,multicellular organism development; GO:0040008,regulation of growth; GO:1900140,regulation of seedling development	Auxin responsive protein
PARG19940	3.46333	2.76	3.04	9.28333	2.01333	3.43667	5.13333	5.89667	K14487 auxin responsive GH3 gene family | (RefSeq) putative indole-3-acetic acid-amido synthetase GH3.9 (A)	PREDICTED: putative indole-3-acetic acid-amido synthetase GH3.9 [Prunus mume]	RecName: Full=Putative indole-3-acetic acid-amido synthetase GH3.9; EC=6.3.2.-; AltName: Full=Auxin-responsive GH3-like protein 9; Short=AtGH3-9;	SubName: Full=Uncharacterized protein {ECO:0000313|EMBL:EMJ00963.1};	--	GO:0009941,chloroplast envelope; GO:0016874,ligase activity	GH3 auxin-responsive promoter
PARG20176	0.41	1.62	2.72	1.13333	0.246667	0.8	0.796667	0.546667	K14484 auxin-responsive protein IAA | (RefSeq) auxin-induced protein 22D-like (A)	PREDICTED: auxin-induced protein 22D-like [Prunus mume]	RecName: Full=Auxin-induced protein 22D; AltName: Full=Indole-3-acetic acid-induced protein ARG13;	RecName: Full=Auxin-responsive protein {ECO:0000256|RuleBase:RU004549};	--	GO:0005634,nucleus; GO:0009734,auxin-activated signaling pathway; GO:0006355,regulation of transcription, DNA-templated; GO:0006351,transcription, DNA-templated	AUX/IAA family
PARG20177	25.3	36.77	48.45	47.6667	19.5333	33.7967	31.1533	24.26	K14484 auxin-responsive protein IAA | (RefSeq) auxin-induced protein AUX28-like (A)	PREDICTED: auxin-induced protein AUX28-like [Prunus mume]	RecName: Full=Auxin-induced protein AUX28;	RecName: Full=Auxin-responsive protein {ECO:0000256|RuleBase:RU004549};	--	GO:0005634,nucleus; GO:0009734,auxin-activated signaling pathway; GO:0006355,regulation of transcription, DNA-templated; GO:0006351,transcription, DNA-templated	AUX/IAA family
PARG20341	13.5733	19.7967	35.37	45.9833	7.65667	21.7233	20.3033	19.8867	K14484 auxin-responsive protein IAA | (RefSeq) auxin-responsive protein IAA11 isoform X1 (A)	PREDICTED: auxin-responsive protein IAA11 isoform X1 [Prunus mume]	RecName: Full=Auxin-responsive protein IAA11; AltName: Full=Indoleacetic acid-induced protein 11;	RecName: Full=Auxin-responsive protein {ECO:0000256|RuleBase:RU004549};	--	GO:0005634,nucleus; GO:0009734,auxin-activated signaling pathway; GO:0006355,regulation of transcription, DNA-templated; GO:0006351,transcription, DNA-templated	AUX/IAA family
PARG20935	5.38333	6.42333	11.1867	8.84667	8.37667	4.36667	7.19	6.92667	K14488 SAUR family protein | (RefSeq) auxin-induced protein 15A (A)	hypothetical protein PRUPE_8G157900 [Prunus persica]	RecName: Full=Auxin-responsive protein SAUR23 {ECO:0000305}; AltName: Full=Protein SMALL AUXIN UP RNA 23 {ECO:0000303|PubMed:12036261};	SubName: Full=Uncharacterized protein {ECO:0000313|EMBL:EMJ01310.1};	--	GO:0005886,plasma membrane; GO:0009734,auxin-activated signaling pathway; GO:0007275,multicellular organism development; GO:0040008,regulation of growth	Auxin responsive protein
PARG21115	26.0433	35.21	113.47	106.257	26.2267	51.3667	31.29	39.0133	K14487 auxin responsive GH3 gene family | (RefSeq) probable indole-3-acetic acid-amido synthetase GH3.1 (A)	PREDICTED: probable indole-3-acetic acid-amido synthetase GH3.1 [Prunus mume]	RecName: Full=Probable indole-3-acetic acid-amido synthetase GH3.1; EC=6.3.2.-; AltName: Full=Auxin-responsive GH3-like protein 1; Short=AtGH3-1;	SubName: Full=Uncharacterized protein {ECO:0000313|EMBL:EMJ00962.1};	--	GO:0016874,ligase activity; GO:0009733,response to auxin	GH3 auxin-responsive promoter
PARG21669	3	1.30333	1.84667	2.68	2.15667	1.39333	2.15667	1.97	K14488 SAUR family protein | (RefSeq) auxin-induced protein 15A-like (A)	PREDICTED: auxin-induced protein 15A-like [Prunus mume]	RecName: Full=Indole-3-acetic acid-induced protein ARG7;	SubName: Full=Uncharacterized protein {ECO:0000313|EMBL:EMJ02646.1};	--	GO:0009733,response to auxin	Auxin responsive protein
PARG21671	4.41667	13.6033	8.80667	11.4133	0.503333	6.93667	9.26	3.00333	K14488 SAUR family protein | (RefSeq) auxin-induced protein 15A-like (A)	PREDICTED: auxin-induced protein 15A-like [Prunus mume]	RecName: Full=Auxin-induced protein 10A5;	SubName: Full=Uncharacterized protein {ECO:0000313|EMBL:EMJ02646.1};	--	GO:0009734,auxin-activated signaling pathway	Auxin responsive protein
PARG21681	1.24	5.67	6.43	7.06667	1.19667	1.32	2.45	2.14667	K14488 SAUR family protein | (RefSeq) indole-3-acetic acid-induced protein ARG7-like (A)	indole-3-acetic acid-induced protein ARG7 [Prunus persica]	RecName: Full=Indole-3-acetic acid-induced protein ARG7;	SubName: Full=Uncharacterized protein {ECO:0000313|EMBL:EMJ00600.1};	--	GO:0009733,response to auxin	Auxin responsive protein
PARG21683	1.56	3.30333	7.42	5.93333	0.213333	0.76	1.95333	1.13333	K14488 SAUR family protein | (RefSeq) auxin-induced protein 15A-like (A)	hypothetical protein PRUPE_8G079500 [Prunus persica]	RecName: Full=Auxin-induced protein X10A;	SubName: Full=Uncharacterized protein {ECO:0000313|EMBL:EMJ02091.1};	--	GO:0009734,auxin-activated signaling pathway	Auxin responsive protein
PARG21687	0.583333	2.10333	2.77667	2.40667	0.586667	0.933333	1.32333	2.24	K14488 SAUR family protein | (RefSeq) indole-3-acetic acid-induced protein ARG7-like (A)	indole-3-acetic acid-induced protein ARG7 [Prunus persica]	RecName: Full=Indole-3-acetic acid-induced protein ARG7;	SubName: Full=Uncharacterized protein {ECO:0000313|EMBL:EMJ00600.1};	--	GO:0009733,response to auxin	Auxin responsive protein
PARG23233	0.81	0.993333	2.26667	1.89	0.933333	1.05333	1.01333	0.61	K14488 SAUR family protein | (RefSeq) auxin-responsive protein SAUR36 (A)	PREDICTED: auxin-responsive protein SAUR36 [Prunus mume]	RecName: Full=Auxin-responsive protein SAUR36 {ECO:0000305}; AltName: Full=Protein RESPONSE TO AUXINS AND GIBBERELLINS 1 {ECO:0000303|PubMed:23503980}; AltName: Full=Protein SENESCENCE-ASSOCIATED GENE 201 {ECO:0000305}; AltName: Full=Protein SMALL AUXIN UP RNA 36 {ECO:0000303|PubMed:12036261};	SubName: Full=Uncharacterized protein {ECO:0000313|EMBL:EMJ10029.1};	--	GO:0005634,nucleus; GO:0009734,auxin-activated signaling pathway; GO:0007275,multicellular organism development; GO:1900057,positive regulation of leaf senescence; GO:0040008,regulation of growth; GO:0010029,regulation of seed germination	Auxin responsive protein
PARG24069	11.0067	17.9533	21.99	16.2333	9.56	16.63	14.4667	12.3033	K14486 auxin response factor | (RefSeq) auxin response factor 9 (A)	PREDICTED: auxin response factor 9 [Prunus mume]	RecName: Full=Auxin response factor 9;	RecName: Full=Auxin response factor {ECO:0000256|RuleBase:RU004561};	--	GO:0005634,nucleus; GO:0003700,DNA-binding transcription factor activity; GO:0043565,sequence-specific DNA binding; GO:0009734,auxin-activated signaling pathway; GO:0006351,transcription, DNA-templated	AUX/IAA family
PARG27583	9.84667	21.19	13.2	13.9	9.99	17.58	9.27667	8.69333	K14488 SAUR family protein | (RefSeq) uncharacterized protein LOC103340628 isoform X1 (A)	PREDICTED: uncharacterized protein LOC103340628 isoform X1 [Prunus mume]	RecName: Full=Auxin-induced protein 15A;	SubName: Full=Uncharacterized protein {ECO:0000313|EMBL:EMJ03815.1};	--	GO:0009734,auxin-activated signaling pathway	Auxin responsive protein
PARG28101	0.716667	2.31333	4.10667	5.17	0.39	2.39667	0.87	1.8	K14484 auxin-responsive protein IAA | (RefSeq) auxin-responsive protein IAA20-like (A)	auxin-responsive protein IAA20-like [Prunus avium]	RecName: Full=Auxin-responsive protein IAA13; AltName: Full=Indoleacetic acid-induced protein 13;	RecName: Full=Auxin-responsive protein {ECO:0000256|RuleBase:RU004549};	--	GO:0005634,nucleus; GO:0003700,DNA-binding transcription factor activity; GO:0009734,auxin-activated signaling pathway; GO:0009733,response to auxin; GO:0006351,transcription, DNA-templated	PB1 domain
PARG29502	4.89667	6.81333	10.2133	10.1133	4.2	5.06333	9.18333	6.97333	K13946 auxin influx carrier (AUX1 LAX family) | (RefSeq) auxin transporter-like protein 2 (A)	auxin transporter-like protein 2 [Prunus persica]	RecName: Full=Auxin transporter-like protein 2; AltName: Full=AUX1-like protein 2; AltName: Full=MtLAX2;	SubName: Full=Uncharacterized protein {ECO:0000313|EMBL:EMJ06325.1};	Amino acid transporters	GO:0016021,integral component of membrane; GO:0005886,plasma membrane; GO:0015293,symporter activity; GO:0006865,amino acid transport; GO:0009734,auxin-activated signaling pathway	Transmembrane amino acid transporter protein
PARG17967	1.92333	7.69	8.41	9.2	1.03333	4.99333	7.25	7.19667	K12126 phytochrome-interacting factor 3 | (RefSeq) PIF3; hypothetical protein (A)	PREDICTED: transcription factor UNE10 [Prunus mume]	RecName: Full=Transcription factor UNE10; AltName: Full=Basic helix-loop-helix protein 16; Short=AtbHLH16; Short=bHLH 16; AltName: Full=Protein UNFERTILIZED EMBRYO SAC 10; AltName: Full=Transcription factor EN 108; AltName: Full=bHLH transcription factor bHLH016;	SubName: Full=Uncharacterized protein {ECO:0000313|EMBL:EMJ19191.1};	--	GO:0005634,nucleus; GO:0009506,plasmodesma; GO:0003677,DNA binding; GO:0003700,DNA-binding transcription factor activity; GO:0046983,protein dimerization activity; GO:0009567,double fertilization forming a zygote and endosperm; GO:0006355,regulation of transcription, DNA-templated; GO:0006351,transcription, DNA-templated	Helix-loop-helix DNA-binding domain
SA													13
PARG06644	4.37	7.31333	8.66	6.33	5.95333	3.49	3.78	4.44333	K14431 transcription factor TGA | (RefSeq) transcription factor HBP-1b(c38) isoform X1 (A)	transcription factor HBP-1b(c38) isoform X1 [Prunus persica]	RecName: Full=Transcription factor PERIANTHIA; AltName: Full=bZIP transcription factor 46; Short=AtbZIP46;	SubName: Full=Uncharacterized protein {ECO:0000313|EMBL:EMJ27915.1};	--	GO:0005634,nucleus; GO:0003677,DNA binding; GO:0003700,DNA-binding transcription factor activity; GO:0043565,sequence-specific DNA binding; GO:0009909,regulation of flower development; GO:0006351,transcription, DNA-templated	Basic region leucine zipper
PARG26437	0.38	0.94	0.656667	0.403333	0.666667	0.706667	0.523333	0.27	K14431 transcription factor TGA | (RefSeq) bZIP transcription factor TGA10 isoform X1 (A)	bZIP transcription factor TGA10 isoform X1 [Prunus persica]	RecName: Full=bZIP transcription factor TGA10 {ECO:0000303|PubMed:12777042}; AltName: Full=Protein TGACG (TGA) motif-binding protein 10 {ECO:0000303|PubMed:12777042};	SubName: Full=Uncharacterized protein {ECO:0000313|EMBL:EMJ05767.1};	--	GO:0005634,nucleus; GO:0003700,DNA-binding transcription factor activity; GO:0043565,sequence-specific DNA binding; GO:0045893,positive regulation of transcription, DNA-templated; GO:0009733,response to auxin; GO:0009753,response to jasmonic acid; GO:0009751,response to salicylic acid; GO:0006351,transcription, DNA-templated	Basic region leucine zipper
PARG01999	0.406667	2.90333	0.62	0.806667	0.446667	2.18667	1.06	1.07333	K13449 pathogenesis-related protein 1 | (RefSeq) pathogenesis-related protein PRB1-3-like (A)	PREDICTED: pathogenesis-related protein PRB1-2-like [Prunus mume]	RecName: Full=Pathogenesis-related protein 1C; Short=PR-1C; Flags: Precursor;	SubName: Full=Uncharacterized protein {ECO:0000313|EMBL:EMJ07108.1};	Defense-related protein containing SCP domain	GO:0005576,extracellular region; GO:0005773,vacuole; GO:0006952,defense response; GO:0009607,response to biotic stimulus	Cysteine-rich secretory protein family
PARG20955	1.11	0.63	0.31	0.326667	0.763333	0.513333	1.13333	1.05667	K13449 pathogenesis-related protein 1 | (RefSeq) basic form of pathogenesis-related protein 1-like (A)	PREDICTED: basic form of pathogenesis-related protein 1-like [Prunus mume]	RecName: Full=Basic form of pathogenesis-related protein 1; Short=PRP 1; Flags: Precursor;	SubName: Full=Uncharacterized protein {ECO:0000313|EMBL:ONH92096.1};	Defense-related protein containing SCP domain	GO:0005576,extracellular region; GO:0006952,defense response; GO:0009607,response to biotic stimulus	Cysteine-rich secretory protein family
PARG20956	10.0767	38.93	11.7233	17.32	6.70667	35.5367	12.0433	11.5267	K13449 pathogenesis-related protein 1 | (RefSeq) basic form of pathogenesis-related protein 1 (A)	PREDICTED: pathogenesis-related protein 1A-like [Prunus mume]	RecName: Full=Pathogenesis-related protein 1B; Short=PR-1B; Flags: Precursor;	SubName: Full=Uncharacterized protein {ECO:0000313|EMBL:EMJ00219.1};	Defense-related protein containing SCP domain	GO:0005576,extracellular region; GO:0005773,vacuole; GO:0006952,defense response; GO:0009607,response to biotic stimulus	Cysteine-rich secretory protein family
PARG20957	0.726667	2.64333	1.15	1.85333	0.776667	3.58333	0.893333	1.17	K13449 pathogenesis-related protein 1 | (RefSeq) basic form of pathogenesis-related protein 1 (A)	PREDICTED: pathogenesis-related protein 1A-like [Prunus mume]	RecName: Full=Basic form of pathogenesis-related protein 1; Short=PRP 1; Flags: Precursor;	SubName: Full=Uncharacterized protein {ECO:0000313|EMBL:EMJ00219.1};	Defense-related protein containing SCP domain	GO:0005576,extracellular region; GO:0006952,defense response; GO:0009607,response to biotic stimulus	Cysteine-rich secretory protein family
PARG20959	0.2	2.76	0.416667	0.85	0.15	1.91333	0.36	0.483333	K13449 pathogenesis-related protein 1 | (RefSeq) basic form of pathogenesis-related protein 1 (A)	PREDICTED: pathogenesis-related protein 1A-like [Prunus mume]	RecName: Full=Pathogenesis-related protein 1B; Short=PR-1B; Flags: Precursor;	SubName: Full=Uncharacterized protein {ECO:0000313|EMBL:EMJ00219.1};	Defense-related protein containing SCP domain	GO:0005576,extracellular region; GO:0005773,vacuole; GO:0006952,defense response; GO:0009607,response to biotic stimulus	Cysteine-rich secretory protein family
PARG20962	1.03667	4.84667	1.12	1.27667	0.453333	3.25	0.89	1.19	K13449 pathogenesis-related protein 1 | (RefSeq) basic form of pathogenesis-related protein 1 (A)	PREDICTED: pathogenesis-related protein 1A-like [Prunus mume]	RecName: Full=Basic form of pathogenesis-related protein 1; Short=PRP 1; Flags: Precursor;	SubName: Full=Uncharacterized protein {ECO:0000313|EMBL:EMJ00219.1};	Defense-related protein containing SCP domain	GO:0005576,extracellular region; GO:0006952,defense response; GO:0009607,response to biotic stimulus	Cysteine-rich secretory protein family
PARG20964	2.13	11.9133	3.80667	7.99	2.81333	16.19	4.44	2.8	K13449 pathogenesis-related protein 1 | (RefSeq) basic form of pathogenesis-related protein 1 (A)	PREDICTED: pathogenesis-related protein 1A-like [Prunus mume]	RecName: Full=Pathogenesis-related protein 1B; Short=PR-1B; Flags: Precursor;	SubName: Full=Uncharacterized protein {ECO:0000313|EMBL:EMJ00219.1};	Defense-related protein containing SCP domain	GO:0005576,extracellular region; GO:0005773,vacuole; GO:0006952,defense response; GO:0009607,response to biotic stimulus	Cysteine-rich secretory protein family
PARG20966	2.39333	8.88	3.44	5.41333	1.45333	10.5633	3.13333	3.19333	K13449 pathogenesis-related protein 1 | (RefSeq) basic form of pathogenesis-related protein 1 (A)	PREDICTED: pathogenesis-related protein 1A-like [Prunus mume]	RecName: Full=Pathogenesis-related protein 1B; Short=PR-1B; Flags: Precursor;	SubName: Full=Uncharacterized protein {ECO:0000313|EMBL:EMJ00219.1};	Defense-related protein containing SCP domain	GO:0005576,extracellular region; GO:0005773,vacuole; GO:0006952,defense response; GO:0009607,response to biotic stimulus	Cysteine-rich secretory protein family
PARG20968	1.13	6.25333	0.99	1.32667	0.29	4.66667	1.29333	1.76	K13449 pathogenesis-related protein 1 | (RefSeq) basic form of pathogenesis-related protein 1 (A)	PREDICTED: pathogenesis-related protein 1A-like [Prunus mume]	RecName: Full=Basic form of pathogenesis-related protein 1; Short=PRP 1; Flags: Precursor;	SubName: Full=Uncharacterized protein {ECO:0000313|EMBL:EMJ00219.1};	Defense-related protein containing SCP domain	GO:0005576,extracellular region; GO:0006952,defense response; GO:0009607,response to biotic stimulus	Cysteine-rich secretory protein family
PARG20969	3.56	13.1033	3.12	5.75	1.49667	11.8367	2.60333	2.78667	K13449 pathogenesis-related protein 1 | (RefSeq) basic form of pathogenesis-related protein 1 (A)	PREDICTED: pathogenesis-related protein 1A-like [Prunus mume]	RecName: Full=Basic form of pathogenesis-related protein 1; Short=PRP 1; Flags: Precursor;	SubName: Full=Uncharacterized protein {ECO:0000313|EMBL:EMJ00219.1};	Defense-related protein containing SCP domain	GO:0005576,extracellular region; GO:0006952,defense response; GO:0009607,response to biotic stimulus	Cysteine-rich secretory protein family
PARG20970	7.98667	32.5533	9.71667	17.2033	5.72333	30.0367	10.4167	11.85	K13449 pathogenesis-related protein 1 | (RefSeq) basic form of pathogenesis-related protein 1 (A)	PREDICTED: pathogenesis-related protein 1A-like [Prunus mume]	RecName: Full=Basic form of pathogenesis-related protein 1; Short=PRP 1; Flags: Precursor;	SubName: Full=Uncharacterized protein {ECO:0000313|EMBL:EMJ00219.1};	Defense-related protein containing SCP domain	GO:0005576,extracellular region; GO:0006952,defense response; GO:0009607,response to biotic stimulus	Cysteine-rich secretory protein family
PARG20971	11.8767	50.8733	14.4667	22.92	7.55	47.29	13.3867	12.4933	K13449 pathogenesis-related protein 1 | (RefSeq) pathogenesis-related protein 1-like (A)	PREDICTED: basic form of pathogenesis-related protein 1-like [Prunus mume]	RecName: Full=Basic form of pathogenesis-related protein 1; Short=PRP 1; Flags: Precursor;	SubName: Full=Uncharacterized protein {ECO:0000313|EMBL:ONH92085.1};	Defense-related protein containing SCP domain	GO:0005576,extracellular region; GO:0006952,defense response; GO:0009607,response to biotic stimulus	Cysteine-rich secretory protein family
PARG20973	4	18.7367	5.14	9.02333	3.67	15.8367	5.51333	10.1833	K13449 pathogenesis-related protein 1 | (RefSeq) pathogenesis-related leaf protein 4-like (A)	hypothetical protein JCGZ_09851 [Jatropha curcas]	RecName: Full=Pathogenesis-related protein 1; Short=PR-1; Flags: Precursor;	SubName: Full=Uncharacterized protein {ECO:0000313|EMBL:KDP36354.1};	Defense-related protein containing SCP domain	GO:0048046,apoplast; GO:0005618,cell wall; GO:0006952,defense response; GO:0010266,response to vitamin B1; GO:0009414,response to water deprivation; GO:0009627,systemic acquired resistance	Oxidoreductase family, C-terminal alpha/beta domain
PARG20974	13.7167	0.29	0.186667	2.11	24.5267	6.29667	35.5067	23.0833	K13449 pathogenesis-related protein 1 | (RefSeq) LOW QUALITY PROTEIN: pathogenesis-related protein 1-like (A)	PREDICTED: LOW QUALITY PROTEIN: pathogenesis-related protein 1-like [Prunus mume]	RecName: Full=Pathogenesis-related protein 1 {ECO:0000303|PubMed:11725949}; Short=AtPRB1 {ECO:0000303|PubMed:11725949}; Flags: Precursor;	SubName: Full=Pathogensis-related protein 1a {ECO:0000313|EMBL:AEV57468.1}; Flags: Fragment;	Defense-related protein containing SCP domain	GO:0005576,extracellular region; GO:0009814,defense response, incompatible interaction; GO:0009617,response to bacterium; GO:0009723,response to ethylene; GO:0080027,response to herbivore; GO:0009753,response to jasmonic acid; GO:0009751,response to salicylic acid; GO:0009611,response to wounding	Cysteine-rich secretory protein family
GA
PARG00318	0.233333	0.906667	0.413333	0.556667	0.24	0.366667	0.453333	0.34	K14494 DELLA protein | (RefSeq) RGL2a; DELLA protein GAI (A)	scarecrow-like protein 18 [Prunus persica]	RecName: Full=Scarecrow-like protein 18; Short=AtSCL18; AltName: Full=GRAS family protein 7; Short=AtGRAS-7; AltName: Full=Protein LATERAL SUPPRESSOR;	SubName: Full=Uncharacterized protein {ECO:0000313|EMBL:ONH99578.1};	--	GO:0005634,nucleus; GO:0003700,DNA-binding transcription factor activity; GO:0043565,sequence-specific DNA binding; GO:0090506,axillary shoot meristem initiation; GO:0006355,regulation of transcription, DNA-templated; GO:0010223,secondary shoot formation; GO:0006351,transcription, DNA-templated	GRAS domain family
PARG00661	1.51667	1.84667	4.23667	2.49667	1.57333	2.2	1.51333	2.94333	K14494 DELLA protein | (RefSeq) DELLA protein GAI-like (A)	PREDICTED: scarecrow-like protein 33 [Prunus mume]	RecName: Full=Scarecrow-like protein 14; Short=AtSCL14; AltName: Full=GRAS family protein 2; Short=AtGRAS-2;	SubName: Full=Uncharacterized protein {ECO:0000313|EMBL:ONI00193.1};	--	GO:0005829,cytosol; GO:0005634,nucleus; GO:0003700,DNA-binding transcription factor activity; GO:0043565,sequence-specific DNA binding; GO:0045893,positive regulation of transcription, DNA-templated; GO:0006355,regulation of transcription, DNA-templated; GO:0009410,response to xenobiotic stimulus; GO:0006351,transcription, DNA-templated	GRAS domain family
PARG01516	15.4033	7.88333	4.72333	6.33667	10.5667	9.31333	8.58667	10.77	K14493 gibberellin receptor GID1 [EC:3.-.-.-] | (RefSeq) GID1b-1; hypothetical protein (A)	PREDICTED: probable carboxylesterase 15 [Prunus mume]	RecName: Full=Probable carboxylesterase 15; AltName: Full=AtCXE15; EC=3.1.1.1;	SubName: Full=Uncharacterized protein {ECO:0000313|EMBL:ONI01605.1};	Arylacetamide deacetylase	GO:0052689,carboxylic ester hydrolase activity; GO:0016787,hydrolase activity; GO:0009056,catabolic process	Steryl acetyl hydrolase
PARG06649	1.70333	2.93667	5.69667	5.57333	4.32333	2.48667	2.88667	3.60333	K14493 gibberellin receptor GID1 [EC:3.-.-.-] | (RefSeq) gibberellin receptor GID1B (A)	PREDICTED: probable carboxylesterase 6 [Prunus mume]	RecName: Full=Probable carboxylesterase 17; AltName: Full=AtCXE17; EC=3.1.1.1;	SubName: Full=Uncharacterized protein {ECO:0000313|EMBL:EMJ26010.1};	Arylacetamide deacetylase	GO:0052689,carboxylic ester hydrolase activity; GO:0016787,hydrolase activity; GO:0009056,catabolic process	alpha/beta hydrolase fold
PARG10518	6.38667	8.82333	25.7767	21.4933	20.3267	23.0233	9.72667	15.1133	K14494 DELLA protein | (RefSeq) DELLA protein RGL1 (A)	PREDICTED: scarecrow-like protein 21 [Prunus mume]	RecName: Full=Chitin-inducible gibberellin-responsive protein 1;	SubName: Full=Uncharacterized protein {ECO:0000313|EMBL:EMJ15870.1};	--	GO:0005634,nucleus; GO:0003700,DNA-binding transcription factor activity; GO:0043565,sequence-specific DNA binding; GO:0006355,regulation of transcription, DNA-templated; GO:0006351,transcription, DNA-templated	GRAS domain family
PARG11300	0	0.11	0.143333	0.0133333	0	0.02	0.143333	0.0866667	K14494 DELLA protein | (RefSeq) DELLA protein RGL1-like (A)	PREDICTED: DELLA protein RGL1-like [Prunus mume]	RecName: Full=DELLA protein RGL1; AltName: Full=GRAS family protein 9; Short=AtGRAS-9; AltName: Full=RGA-like protein 1; Short=RGA-like protein;	SubName: Full=Uncharacterized protein {ECO:0000313|EMBL:ONI11883.1};	--	GO:0005634,nucleus; GO:0003700,DNA-binding transcription factor activity; GO:0043565,sequence-specific DNA binding; GO:0000989,NA; GO:0030154,cell differentiation; GO:0009908,flower development; GO:0009740,gibberellic acid mediated signaling pathway; GO:0009938,negative regulation of gibberellic acid mediated signaling pathway; GO:0010187,negative regulation of seed germination; GO:2000033,regula…	GRAS domain family
PARG12609	42.9	48.5667	82.6233	65.89	76.93	78.9433	52.3433	60.0367	K14494 DELLA protein | (RefSeq) DELLA protein RGL1 (A)	PREDICTED: scarecrow-like protein 13 [Prunus mume]	RecName: Full=Scarecrow-like protein 13; Short=AtSCL13; AltName: Full=GRAS family protein 24; Short=AtGRAS-24;	SubName: Full=Uncharacterized protein {ECO:0000313|EMBL:EMJ12735.1};	--	GO:0005737,cytoplasm; GO:0005634,nucleus; GO:0003700,DNA-binding transcription factor activity; GO:0043565,sequence-specific DNA binding; GO:0006351,transcription, DNA-templated	GRAS domain family
PARG20005	89.4833	144.137	182.3	147.59	177.707	69.89	108.93	129.847	K14493 gibberellin receptor GID1 [EC:3.-.-.-] | (RefSeq) gibberellin receptor GID1B-like (A)	PREDICTED: gibberellin receptor GID1B-like [Prunus mume]	RecName: Full=Gibberellin receptor GID1B; EC=3.-.-.-; AltName: Full=AtCXE14; AltName: Full=Carboxylesterase 14; AltName: Full=GID1-like protein 2; AltName: Full=Protein GA INSENSITIVE DWARF 1B; Short=AtGID1B;	SubName: Full=Gibberellin receptor 1b {ECO:0000313|EMBL:AGN95007.1};	Arylacetamide deacetylase	GO:0005737,cytoplasm; GO:0005634,nucleus; GO:0010331,gibberellin binding; GO:0016787,hydrolase activity; GO:0009056,catabolic process; GO:0048444,floral organ morphogenesis; GO:0048530,fruit morphogenesis; GO:0010476,gibberellin mediated signaling pathway; GO:0010629,negative regulation of gene expression; GO:1905516,positive regulation of fertilization; GO:0009939,positive regulation of gibberel…	Chlorophyllase enzyme
PARG26570	1.82	5.49	2.11	3.55667	10.75	6.39333	4.36333	6.47	K14493 gibberellin receptor GID1 [EC:3.-.-.-] | (RefSeq) GID1b-1; hypothetical protein (A)	PREDICTED: probable carboxylesterase 15 [Prunus mume]	RecName: Full=Probable carboxylesterase 15; AltName: Full=AtCXE15; EC=3.1.1.1;	SubName: Full=Uncharacterized protein {ECO:0000313|EMBL:EMJ03424.1};	Arylacetamide deacetylase	GO:0052689,carboxylic ester hydrolase activity; GO:0016787,hydrolase activity; GO:0009056,catabolic process	Acetyl xylan esterase (AXE1)
JA
PARG09010	7.23	15.4467	5.49667	9.19	7.25	17.0567	15.94	9.36333	K13422 transcription factor MYC2 | (RefSeq) transcription factor MYC2 (A)	PREDICTED: transcription factor bHLH93-like [Prunus mume]	RecName: Full=Transcription factor bHLH93; AltName: Full=Basic helix-loop-helix protein 93; Short=AtbHLH93; Short=bHLH 93; AltName: Full=Transcription factor EN 47; AltName: Full=bHLH transcription factor bHLH093;	SubName: Full=Uncharacterized protein {ECO:0000313|EMBL:ONI35511.1};	--	GO:0005634,nucleus; GO:0003677,DNA binding; GO:0003700,DNA-binding transcription factor activity; GO:0046983,protein dimerization activity; GO:0045487,gibberellin catabolic process; GO:0007275,multicellular organism development; GO:0010371,regulation of gibberellin biosynthetic process; GO:0006351,transcription, DNA-templated	Helix-loop-helix DNA-binding domain
PARG11889	0.8	3.24	7.1	38.9667	9.68	8.55667	4.13667	10.9367	K13464 jasmonate ZIM domain-containing protein | (RefSeq) protein TIFY 9-like (A)	protein TIFY 5A [Prunus persica]	RecName: Full=Protein TIFY 5A {ECO:0000303|PubMed:17499004}; AltName: Full=Jasmonate ZIM domain-containing protein 8 {ECO:0000303|PubMed:17637675};	SubName: Full=Uncharacterized protein {ECO:0000313|EMBL:EMJ13436.1};	--	GO:0005634,nucleus; GO:0003714,transcription corepressor activity; GO:0006952,defense response; GO:1903507,negative regulation of nucleic acid-templated transcription; GO:0031347,regulation of defense response; GO:2000022,regulation of jasmonic acid mediated signaling pathway; GO:0006355,regulation of transcription, DNA-templated; GO:0009611,response to wounding; GO:0006351,transcription, DNA-tem…	tify domain
PARG15861	17.9933	33.94	97.64	92.1	58.6067	63.8133	33.99	65.62	K13464 jasmonate ZIM domain-containing protein | (RefSeq) protein TIFY 10B-like (A)	PREDICTED: protein TIFY 10B-like [Prunus mume]	RecName: Full=Protein TIFY 10B; AltName: Full=Jasmonate ZIM domain-containing protein 2;	SubName: Full=Uncharacterized protein {ECO:0000313|EMBL:EMJ17157.1};	--	GO:0005634,nucleus; GO:0003714,transcription corepressor activity; GO:0006952,defense response; GO:1903507,negative regulation of nucleic acid-templated transcription; GO:0031347,regulation of defense response; GO:2000022,regulation of jasmonic acid mediated signaling pathway; GO:0006355,regulation of transcription, DNA-templated; GO:0009753,response to jasmonic acid; GO:0009611,response to wound…	Divergent CCT motif
PARG17563	3.97	5.56667	6.71	10.8067	2.87	5.05667	4.27333	4.51667	K13422 transcription factor MYC2 | (RefSeq) transcription factor MYC2 (A)	transcription factor bHLH10-like [Prunus avium]	RecName: Full=Transcription factor bHLH91; AltName: Full=Basic helix-loop-helix protein 91; Short=AtbHLH91; Short=bHLH 91; AltName: Full=Transcription factor EN 25; AltName: Full=bHLH transcription factor bHLH091;	SubName: Full=BHLH transcription factor {ECO:0000313|EMBL:ALN42117.1};	--	GO:0005634,nucleus; GO:0003677,DNA binding; GO:0003700,DNA-binding transcription factor activity; GO:0046983,protein dimerization activity; GO:0048658,anther wall tapetum development; GO:0052543,callose deposition in cell wall; GO:0009555,pollen development; GO:0006355,regulation of transcription, DNA-templated; GO:0006351,transcription, DNA-templated	Helix-loop-helix DNA-binding domain
PARG18533	0.58	1.01667	1.17333	2.39333	0.446667	1.22333	1.06333	2.52	K13422 transcription factor MYC2 | (RefSeq) transcription factor MYC2 (A)	transcription factor MYC2 [Prunus persica]	RecName: Full=Transcription factor bHLH28; AltName: Full=Basic helix-loop-helix protein 28; Short=AtbHLH28; Short=bHLH 28; AltName: Full=Transcription factor EN 40; AltName: Full=bHLH transcription factor bHLH028;	SubName: Full=Uncharacterized protein {ECO:0000313|EMBL:EMJ20247.1};	--	GO:0005634,nucleus; GO:0005509,calcium ion binding; GO:0003677,DNA binding; GO:0003700,DNA-binding transcription factor activity; GO:0046983,protein dimerization activity; GO:0042538,hyperosmotic salinity response; GO:0006355,regulation of transcription, DNA-templated; GO:0009651,response to salt stress; GO:0006351,transcription, DNA-templated	Helix-loop-helix DNA-binding domain
PARG23125	24.5533	44.9667	96.99	73.9067	69.6767	93.6833	45.2933	67.3	K13422 transcription factor MYC2 | (RefSeq) transcription factor MYC2 (A)	PREDICTED: transcription factor MYC2 [Prunus mume]	RecName: Full=Transcription factor MYC2; Short=AtMYC2; AltName: Full=Basic helix-loop-helix protein 6; Short=AtbHLH6; Short=bHLH 6; AltName: Full=Protein JASMONATE INSENSITIVE 1; AltName: Full=R-homologous Arabidopsis protein 1; Short=RAP-1; AltName: Full=Transcription factor EN 38; AltName: Full=Z-box binding factor 1 protein; AltName: Full=bHLH transcription factor bHLH006; AltName: Full=rd22BP…	SubName: Full=BHLH transcription factor {ECO:0000313|EMBL:ALN42127.1};	--	GO:0005634,nucleus; GO:0003677,DNA binding; GO:0003700,DNA-binding transcription factor activity; GO:0046983,protein dimerization activity; GO:0043565,sequence-specific DNA binding; GO:0009738,abscisic acid-activated signaling pathway; GO:0009963,positive regulation of flavonoid biosynthetic process; GO:0045893,positive regulation of transcription, DNA-templated; GO:2000068,regulation of defense …	Helix-loop-helix DNA-binding domain
BR
PARG00313	1.83	2.07	3.62	2.59667	2.46	1.38	2.01	2.81	K13415 protein brassinosteroid insensitive 1 [EC:2.7.10.1 2.7.11.1] | (RefSeq) protein BRASSINOSTEROID INSENSITIVE 1-like (A)	PREDICTED: receptor-like protein kinase BRI1-like 3 [Prunus mume]	RecName: Full=Serine/threonine-protein kinase BRI1-like 1; EC=2.7.11.1; AltName: Full=BRASSINOSTEROID INSENSITIVE 1-like protein 1; Flags: Precursor;	SubName: Full=Uncharacterized protein {ECO:0000313|EMBL:ONH99569.1};	--	GO:0016021,integral component of membrane; GO:0005886,plasma membrane; GO:0005524,ATP binding; GO:0004674,protein serine/threonine kinase activity; GO:0005496,steroid binding	Leucine Rich repeat
PARG00575	4.07667	1.87	2.51333	3.36333	19.4633	3.31333	3.03667	2.12333	K14500 BR-signaling kinase [EC:2.7.11.1] | (RefSeq) probable serine/threonine-protein kinase BSK3 isoform X2 (A)	probable serine/threonine-protein kinase BSK3 [Prunus persica]	RecName: Full=Serine/threonine-protein kinase BSK5 {ECO:0000305}; EC=2.7.11.1 {ECO:0000305}; AltName: Full=Brassinosteroid-signaling kinase 5 {ECO:0000303|PubMed:18653891};	SubName: Full=Uncharacterized protein {ECO:0000313|EMBL:EMJ08634.1};	--	GO:0005886,plasma membrane; GO:0009506,plasmodesma; GO:0005524,ATP binding; GO:0004675,transmembrane receptor protein serine/threonine kinase activity; GO:0009742,brassinosteroid mediated signaling pathway; GO:0007166,cell surface receptor signaling pathway; GO:0006468,protein phosphorylation; GO:0009737,response to abscisic acid; GO:0009409,response to cold; GO:0009651,response to salt stress	Tetratricopeptide repeat
PARG10753	106.4	61.48	25.7833	57.6067	92.02	67.7033	111.197	109.127	K13415 protein brassinosteroid insensitive 1 [EC:2.7.10.1 2.7.11.1] | (RefSeq) uncharacterized LOC103401427 (A)	PREDICTED: squamosa promoter-binding-like protein 3 [Prunus mume]	RecName: Full=Squamosa promoter-binding-like protein 5;	RecName: Full=Squamosa promoter-binding-like protein {ECO:0000256|PIRNR:PIRNR037575};	--	GO:0005737,cytoplasm; GO:0005634,nucleus; GO:0003677,DNA binding; GO:0003700,DNA-binding transcription factor activity; GO:0046872,metal ion binding; GO:0006355,regulation of transcription, DNA-templated; GO:0010321,regulation of vegetative phase change; GO:0006351,transcription, DNA-templated	SBP domain
PARG14656	48.0533	21.47	16.3767	28.2867	45.8367	23.4567	29.91	30.3867	K13415 protein brassinosteroid insensitive 1 [EC:2.7.10.1 2.7.11.1] | (RefSeq) uncharacterized LOC103401427 (A)	PREDICTED: squamosa promoter-binding-like protein 3 [Prunus mume]	RecName: Full=Squamosa promoter-binding-like protein 5;	SubName: Full=Uncharacterized protein {ECO:0000313|EMBL:EMJ00044.1};	--	GO:0005737,cytoplasm; GO:0005634,nucleus; GO:0003677,DNA binding; GO:0003700,DNA-binding transcription factor activity; GO:0046872,metal ion binding; GO:0006355,regulation of transcription, DNA-templated; GO:0010321,regulation of vegetative phase change; GO:0006351,transcription, DNA-templated	SBP domain
PARG04143	0.9	0.696667	2.64333	2.46667	1.23667	1.24667	0.866667	1.40333	K14504 xyloglucan:xyloglucosyl transferase TCH4 [EC:2.4.1.207] | (RefSeq) probable xyloglucan endotransglucosylase/hydrolase protein 23 (A)	probable xyloglucan endotransglucosylase/hydrolase protein 23 [Prunus avium]	RecName: Full=Probable xyloglucan endotransglucosylase/hydrolase protein 23; Short=At-XTH23; Short=XTH-23; EC=2.4.1.207; Flags: Precursor;	RecName: Full=Xyloglucan endotransglucosylase/hydrolase {ECO:0000256|RuleBase:RU361120}; EC=2.4.1.207 {ECO:0000256|RuleBase:RU361120};	--	GO:0048046,apoplast; GO:0005618,cell wall; GO:0005794,Golgi apparatus; GO:0004553,hydrolase activity, hydrolyzing O-glycosyl compounds; GO:0016762,xyloglucan:xyloglucosyl transferase activity; GO:0042546,cell wall biogenesis; GO:0071555,cell wall organization; GO:0010411,xyloglucan metabolic process	Xyloglucan endo-transglycosylase (XET) C-terminus
ABA
PARG18989	153.363	183.663	294.843	208.623	191.767	148.29	199.66	118.147	K14497 protein phosphatase 2C [EC:3.1.3.16] | (RefSeq) protein phosphatase 2C 37-like (A)	PREDICTED: protein phosphatase 2C 37-like [Prunus mume]	RecName: Full=Protein phosphatase 2C 37; Short=AtPP2C37; EC=3.1.3.16; AltName: Full=Protein ABA-HYPERSENSITIVE GERMINATION 3; AltName: Full=Protein phosphatase 2C A; Short=PP2CA;	SubName: Full=Protein phosphatase 2C {ECO:0000313|EMBL:AAQ03211.1};	Serine/threonine protein phosphatase	GO:0005829,cytosol; GO:0005634,nucleus; GO:0046872,metal ion binding; GO:0004721,phosphoprotein phosphatase activity; GO:0019901,protein kinase binding; GO:0004722,protein serine/threonine phosphatase activity; GO:0009738,abscisic acid-activated signaling pathway; GO:0009788,negative regulation of abscisic acid-activated signaling pathway; GO:0010360,negative regulation of anion channel activity;…	Protein phosphatase 2C
PARG22730	26.5167	28.9933	54.29	37.87	69.0467	24.4733	13.9067	40.15	K14497 protein phosphatase 2C [EC:3.1.3.16] | (RefSeq) probable protein phosphatase 2C 51 (A)	uncharacterized protein LOC109946288 [Prunus persica]	--	SubName: Full=Uncharacterized protein {ECO:0000313|EMBL:ONH90147.1};	--	--	--
PARG27652	15.6433	17.5067	46.8867	34.1133	20.3567	10.1767	12.01	12	K14497 protein phosphatase 2C [EC:3.1.3.16] | (RefSeq) protein phosphatase 2C 77 (A)	PREDICTED: protein phosphatase 2C 77 [Prunus mume]	RecName: Full=Protein phosphatase 2C 16; Short=AtPP2C16; EC=3.1.3.16; AltName: Full=AtP2C-HA; AltName: Full=Protein HYPERSENSITIVE TO ABA 1; AltName: Full=Protein phosphatase 2C HAB1; Short=PP2C HAB1; Flags: Precursor;	SubName: Full=Uncharacterized protein {ECO:0000313|EMBL:EMJ03213.1};	Serine/threonine protein phosphatase	GO:0005737,cytoplasm; GO:0005634,nucleus; GO:0046872,metal ion binding; GO:0004722,protein serine/threonine phosphatase activity; GO:0009738,abscisic acid-activated signaling pathway	Protein phosphatase 2C
PARG01881	25.25	44.2267	52.23	44.4267	29.1533	35.6467	35.5933	31.2467	K14498 serine/threonine-protein kinase SRK2 [EC:2.7.11.1] | (RefSeq) serine/threonine-protein kinase SAPK1 (A)	PREDICTED: serine/threonine-protein kinase SAPK1 [Prunus mume]	RecName: Full=Serine/threonine-protein kinase SAPK1; EC=2.7.11.1; AltName: Full=Osmotic stress/abscisic acid-activated protein kinase 1; AltName: Full=stress-activated protein kinase 1 {ECO:0000303|Ref.2}; Short=OsSAPK1 {ECO:0000303|Ref.2};	SubName: Full=Uncharacterized protein {ECO:0000313|EMBL:EMJ06698.1};	Serine/threonine protein kinase	GO:0005737,cytoplasm; GO:0005634,nucleus; GO:0005524,ATP binding; GO:0004674,protein serine/threonine kinase activity; GO:0009738,abscisic acid-activated signaling pathway; GO:0035556,intracellular signal transduction; GO:0006468,protein phosphorylation	Choline/ethanolamine kinase
Ethylene
PARG03663	0.933333	2.47333	4.95333	2.30667	6.17667	1.05333	1.09667	4.12667	K14516 ethylene-responsive transcription factor 1 | (RefSeq) ethylene-responsive transcription factor 1B (A)	PREDICTED: ethylene-responsive transcription factor 1B [Prunus mume]	RecName: Full=Ethylene-responsive transcription factor 1B; Short=AtERF1B; AltName: Full=Ethylene-responsive element-binding factor 1B; Short=EREBP-1B;	SubName: Full=Uncharacterized protein {ECO:0000313|EMBL:EMJ25957.1};	--	GO:0005634,nucleus; GO:0003677,DNA binding; GO:0003700,DNA-binding transcription factor activity; GO:0006952,defense response; GO:0009873,ethylene-activated signaling pathway; GO:0009867,jasmonic acid mediated signaling pathway; GO:0006351,transcription, DNA-templated	AP2 domain
PARG08711	4.83	1.81667	2.67667	1.99667	7.17	2.97667	1.99667	1.81333	K14510 serine/threonine-protein kinase CTR1 [EC:2.7.11.1] | (RefSeq) hypothetical protein (A)	PREDICTED: serine/threonine-protein kinase CTR1 [Prunus mume]	RecName: Full=Serine/threonine-protein kinase CTR1 {ECO:0000303|PubMed:8431946}; EC=2.7.11.1 {ECO:0000305}; AltName: Full=Protein CONSTITUTIVE TRIPLE RESPONSE1 {ECO:0000303|PubMed:8431946};	SubName: Full=Uncharacterized protein {ECO:0000313|EMBL:ONI35405.1};	Tyrosine kinase specific for activated (GTP-bound) p21cdc42Hs	GO:0005789,endoplasmic reticulum membrane; GO:0005524,ATP binding; GO:0004674,protein serine/threonine kinase activity; GO:0004712,protein serine/threonine/tyrosine kinase activity; GO:0004871,NA; GO:0071281,cellular response to iron ion; GO:0009873,ethylene-activated signaling pathway; GO:0009686,gibberellin biosynthetic process; GO:0010105,negative regulation of ethylene-activated signaling pat…	ABC1 family
PARG23761	0.25	1.35667	1.61667	0.866667	0.35	1.13333	1.14667	1.31	K14510 serine/threonine-protein kinase CTR1 [EC:2.7.11.1] | (RefSeq) gpm318; uncharacterized protein LOC100191496 (A)	PREDICTED: probable serine/threonine-protein kinase DDB_G0267514 [Prunus mume]	RecName: Full=Serine/threonine-protein kinase CTR1 {ECO:0000303|PubMed:8431946}; EC=2.7.11.1 {ECO:0000305}; AltName: Full=Protein CONSTITUTIVE TRIPLE RESPONSE1 {ECO:0000303|PubMed:8431946};	SubName: Full=Uncharacterized protein {ECO:0000313|EMBL:ONI06970.1};	Tyrosine kinase specific for activated (GTP-bound) p21cdc42Hs	GO:0005789,endoplasmic reticulum membrane; GO:0005524,ATP binding; GO:0004674,protein serine/threonine kinase activity; GO:0004712,protein serine/threonine/tyrosine kinase activity; GO:0004871,NA; GO:0071281,cellular response to iron ion; GO:0009873,ethylene-activated signaling pathway; GO:0009686,gibberellin biosynthetic process; GO:0010105,negative regulation of ethylene-activated signaling pat…	Protein kinase domain
Cytokinin
PARG00643	9.57667	1.15333	2.12	7.98667	14.4733	1	1.76	9.83333	K14491 two-component response regulator ARR-B family | (RefSeq) g2-like myb-transcription factor with a n-terminal response regulator receiver domain (A)	transcription factor PCL1 [Prunus persica]	RecName: Full=Transcription factor LUX; AltName: Full=Protein LUX ARRHYTHMO; AltName: Full=Protein PHYTOCLOCK 1;	SubName: Full=Uncharacterized protein {ECO:0000313|EMBL:EMJ06781.1};	--	GO:0005634,nucleus; GO:0003677,DNA binding; GO:0003700,DNA-binding transcription factor activity; GO:0007623,circadian rhythm; GO:0042753,positive regulation of circadian rhythm; GO:0006351,transcription, DNA-templated	Myb-like DNA-binding domain

## Sheet: Weixuan 1
Table S5. The expression level of DEGs related to plant hormone signaling transduction in ‘Weixuan 1’ under freezing stress
ID	CsL1	CsL2	CsL3	CsL4	CtW1	CtW2	CtW3	CtW4	KEGG	NR	Swissprot	Tremble	KOG	GO	Pfam
SA
PARG20956	10.0767	38.93	11.7233	17.32	6.70667	35.5367	12.0433	11.5267	K13449 pathogenesis-related protein 1 | (RefSeq) basic form of pathogenesis-related protein 1 (A)	PREDICTED: pathogenesis-related protein 1A-like [Prunus mume]	RecName: Full=Pathogenesis-related protein 1B; Short=PR-1B; Flags: Precursor;	SubName: Full=Uncharacterized protein {ECO:0000313|EMBL:EMJ00219.1};	Defense-related protein containing SCP domain	GO:0005576,extracellular region; GO:0005773,vacuole; GO:0006952,defense response; GO:0009607,response to biotic stimulus	Cysteine-rich secretory protein family
PARG20957	0.726667	2.64333	1.15	1.85333	0.776667	3.58333	0.893333	1.17	K13449 pathogenesis-related protein 1 | (RefSeq) basic form of pathogenesis-related protein 1 (A)	PREDICTED: pathogenesis-related protein 1A-like [Prunus mume]	RecName: Full=Basic form of pathogenesis-related protein 1; Short=PRP 1; Flags: Precursor;	SubName: Full=Uncharacterized protein {ECO:0000313|EMBL:EMJ00219.1};	Defense-related protein containing SCP domain	GO:0005576,extracellular region; GO:0006952,defense response; GO:0009607,response to biotic stimulus	Cysteine-rich secretory protein family
PARG20959	0.2	2.76	0.416667	0.85	0.15	1.91333	0.36	0.483333	K13449 pathogenesis-related protein 1 | (RefSeq) basic form of pathogenesis-related protein 1 (A)	PREDICTED: pathogenesis-related protein 1A-like [Prunus mume]	RecName: Full=Pathogenesis-related protein 1B; Short=PR-1B; Flags: Precursor;	SubName: Full=Uncharacterized protein {ECO:0000313|EMBL:EMJ00219.1};	Defense-related protein containing SCP domain	GO:0005576,extracellular region; GO:0005773,vacuole; GO:0006952,defense response; GO:0009607,response to biotic stimulus	Cysteine-rich secretory protein family
PARG20962	1.03667	4.84667	1.12	1.27667	0.453333	3.25	0.89	1.19	K13449 pathogenesis-related protein 1 | (RefSeq) basic form of pathogenesis-related protein 1 (A)	PREDICTED: pathogenesis-related protein 1A-like [Prunus mume]	RecName: Full=Basic form of pathogenesis-related protein 1; Short=PRP 1; Flags: Precursor;	SubName: Full=Uncharacterized protein {ECO:0000313|EMBL:EMJ00219.1};	Defense-related protein containing SCP domain	GO:0005576,extracellular region; GO:0006952,defense response; GO:0009607,response to biotic stimulus	Cysteine-rich secretory protein family
PARG20964	2.13	11.9133	3.80667	7.99	2.81333	16.19	4.44	2.8	K13449 pathogenesis-related protein 1 | (RefSeq) basic form of pathogenesis-related protein 1 (A)	PREDICTED: pathogenesis-related protein 1A-like [Prunus mume]	RecName: Full=Pathogenesis-related protein 1B; Short=PR-1B; Flags: Precursor;	SubName: Full=Uncharacterized protein {ECO:0000313|EMBL:EMJ00219.1};	Defense-related protein containing SCP domain	GO:0005576,extracellular region; GO:0005773,vacuole; GO:0006952,defense response; GO:0009607,response to biotic stimulus	Cysteine-rich secretory protein family
PARG20966	2.39333	8.88	3.44	5.41333	1.45333	10.5633	3.13333	3.19333	K13449 pathogenesis-related protein 1 | (RefSeq) basic form of pathogenesis-related protein 1 (A)	PREDICTED: pathogenesis-related protein 1A-like [Prunus mume]	RecName: Full=Pathogenesis-related protein 1B; Short=PR-1B; Flags: Precursor;	SubName: Full=Uncharacterized protein {ECO:0000313|EMBL:EMJ00219.1};	Defense-related protein containing SCP domain	GO:0005576,extracellular region; GO:0005773,vacuole; GO:0006952,defense response; GO:0009607,response to biotic stimulus	Cysteine-rich secretory protein family
PARG20967	3.83	10.7267	2.69667	7.22333	1.29333	14.4633	3.22667	2.85333	K13449 pathogenesis-related protein 1 | (RefSeq) basic form of pathogenesis-related protein 1 (A)	PREDICTED: pathogenesis-related protein 1A-like [Prunus mume]	RecName: Full=Basic form of pathogenesis-related protein 1; Short=PRP 1; Flags: Precursor;	SubName: Full=Uncharacterized protein {ECO:0000313|EMBL:EMJ00219.1};	Defense-related protein containing SCP domain	GO:0005576,extracellular region; GO:0006952,defense response; GO:0009607,response to biotic stimulus	Cysteine-rich secretory protein family
PARG20968	1.13	6.25333	0.99	1.32667	0.29	4.66667	1.29333	1.76	K13449 pathogenesis-related protein 1 | (RefSeq) basic form of pathogenesis-related protein 1 (A)	PREDICTED: pathogenesis-related protein 1A-like [Prunus mume]	RecName: Full=Basic form of pathogenesis-related protein 1; Short=PRP 1; Flags: Precursor;	SubName: Full=Uncharacterized protein {ECO:0000313|EMBL:EMJ00219.1};	Defense-related protein containing SCP domain	GO:0005576,extracellular region; GO:0006952,defense response; GO:0009607,response to biotic stimulus	Cysteine-rich secretory protein family
PARG20969	3.56	13.1033	3.12	5.75	1.49667	11.8367	2.60333	2.78667	K13449 pathogenesis-related protein 1 | (RefSeq) basic form of pathogenesis-related protein 1 (A)	PREDICTED: pathogenesis-related protein 1A-like [Prunus mume]	RecName: Full=Basic form of pathogenesis-related protein 1; Short=PRP 1; Flags: Precursor;	SubName: Full=Uncharacterized protein {ECO:0000313|EMBL:EMJ00219.1};	Defense-related protein containing SCP domain	GO:0005576,extracellular region; GO:0006952,defense response; GO:0009607,response to biotic stimulus	Cysteine-rich secretory protein family
PARG20970	7.98667	32.5533	9.71667	17.2033	5.72333	30.0367	10.4167	11.85	K13449 pathogenesis-related protein 1 | (RefSeq) basic form of pathogenesis-related protein 1 (A)	PREDICTED: pathogenesis-related protein 1A-like [Prunus mume]	RecName: Full=Basic form of pathogenesis-related protein 1; Short=PRP 1; Flags: Precursor;	SubName: Full=Uncharacterized protein {ECO:0000313|EMBL:EMJ00219.1};	Defense-related protein containing SCP domain	GO:0005576,extracellular region; GO:0006952,defense response; GO:0009607,response to biotic stimulus	Cysteine-rich secretory protein family
PARG20971	11.8767	50.8733	14.4667	22.92	7.55	47.29	13.3867	12.4933	K13449 pathogenesis-related protein 1 | (RefSeq) pathogenesis-related protein 1-like (A)	PREDICTED: basic form of pathogenesis-related protein 1-like [Prunus mume]	RecName: Full=Basic form of pathogenesis-related protein 1; Short=PRP 1; Flags: Precursor;	SubName: Full=Uncharacterized protein {ECO:0000313|EMBL:ONH92085.1};	Defense-related protein containing SCP domain	GO:0005576,extracellular region; GO:0006952,defense response; GO:0009607,response to biotic stimulus	Cysteine-rich secretory protein family
PARG20973	4	18.7367	5.14	9.02333	3.67	15.8367	5.51333	10.1833	K13449 pathogenesis-related protein 1 | (RefSeq) pathogenesis-related leaf protein 4-like (A)	hypothetical protein JCGZ_09851 [Jatropha curcas]	RecName: Full=Pathogenesis-related protein 1; Short=PR-1; Flags: Precursor;	SubName: Full=Uncharacterized protein {ECO:0000313|EMBL:KDP36354.1};	Defense-related protein containing SCP domain	GO:0048046,apoplast; GO:0005618,cell wall; GO:0006952,defense response; GO:0010266,response to vitamin B1; GO:0009414,response to water deprivation; GO:0009627,systemic acquired resistance	Oxidoreductase family, C-terminal alpha/beta domain
PARG20974	13.7167	0.29	0.186667	2.11	24.5267	6.29667	35.5067	23.0833	K13449 pathogenesis-related protein 1 | (RefSeq) LOW QUALITY PROTEIN: pathogenesis-related protein 1-like (A)	PREDICTED: LOW QUALITY PROTEIN: pathogenesis-related protein 1-like [Prunus mume]	RecName: Full=Pathogenesis-related protein 1 {ECO:0000303|PubMed:11725949}; Short=AtPRB1 {ECO:0000303|PubMed:11725949}; Flags: Precursor;	SubName: Full=Pathogensis-related protein 1a {ECO:0000313|EMBL:AEV57468.1}; Flags: Fragment;	Defense-related protein containing SCP domain	GO:0005576,extracellular region; GO:0009814,defense response, incompatible interaction; GO:0009617,response to bacterium; GO:0009723,response to ethylene; GO:0080027,response to herbivore; GO:0009753,response to jasmonic acid; GO:0009751,response to salicylic acid; GO:0009611,response to wounding	Cysteine-rich secretory protein family
PARG01999	0.406667	2.90333	0.62	0.806667	0.446667	2.18667	1.06	1.07333	K13449 pathogenesis-related protein 1 | (RefSeq) pathogenesis-related protein PRB1-3-like (A)	PREDICTED: pathogenesis-related protein PRB1-2-like [Prunus mume]	RecName: Full=Pathogenesis-related protein 1C; Short=PR-1C; Flags: Precursor;	SubName: Full=Uncharacterized protein {ECO:0000313|EMBL:EMJ07108.1};	Defense-related protein containing SCP domain	GO:0005576,extracellular region; GO:0005773,vacuole; GO:0006952,defense response; GO:0009607,response to biotic stimulus	Cysteine-rich secretory protein family
Auxin
PARG03560	18.4867	47.5033	75.5633	147.77	4.19667	39.18	73.9067	61.29	K14484 auxin-responsive protein IAA | (RefSeq) auxin-responsive protein IAA14 (A)	PREDICTED: auxin-responsive protein IAA14 [Prunus mume]	RecName: Full=Auxin-responsive protein IAA14; AltName: Full=Indoleacetic acid-induced protein 14; AltName: Full=Protein SOLITARY ROOT;	RecName: Full=Auxin-responsive protein {ECO:0000256|RuleBase:RU004549};	--	GO:0005634,nucleus; GO:0003700,DNA-binding transcription factor activity; GO:0009734,auxin-activated signaling pathway; GO:0010102,lateral root morphogenesis; GO:0045892,negative regulation of transcription, DNA-templated; GO:0009733,response to auxin; GO:0006351,transcription, DNA-templated	AUX/IAA family
PARG15463	23.3467	43.2833	87.7533	94.96	18.9333	52.7533	54.4367	41.9067	K14484 auxin-responsive protein IAA | (RefSeq) auxin-responsive protein IAA1 (A)	hypothetical protein PRUPE_3G074900 [Prunus persica]	RecName: Full=Auxin-responsive protein IAA17; AltName: Full=Auxin response 3; AltName: Full=Indoleacetic acid-induced protein 17;	RecName: Full=Auxin-responsive protein {ECO:0000256|RuleBase:RU004549};	--	GO:0005634,nucleus; GO:0003700,DNA-binding transcription factor activity; GO:0042802,identical protein binding; GO:0009734,auxin-activated signaling pathway; GO:1900057,positive regulation of leaf senescence; GO:0009733,response to auxin; GO:0006351,transcription, DNA-templated	AUX/IAA family
PARG15887	0.93	0.743333	0.346667	0.433333	2.53333	1.04667	0.65	1.06667	K14488 SAUR family protein | (RefSeq) auxin-responsive protein SAUR41-like (A)	PREDICTED: auxin-responsive protein SAUR41-like [Prunus mume]	RecName: Full=Auxin-responsive protein SAUR41 {ECO:0000305}; AltName: Full=Protein SMALL AUXIN UP RNA 41 {ECO:0000303|PubMed:12036261};	SubName: Full=Uncharacterized protein {ECO:0000313|EMBL:EMJ17583.1};	--	GO:0005737,cytoplasm; GO:0060918,auxin transport; GO:0009734,auxin-activated signaling pathway; GO:0009958,positive gravitropism; GO:0040008,regulation of growth; GO:0090057,root radial pattern formation	Auxin responsive protein
PARG19686	2.82333	2.43667	7.62667	2.79667	7.51667	1.33	3.34	3.50333	K14488 SAUR family protein | (RefSeq) auxin-responsive protein SAUR32 (A)	auxin-responsive protein SAUR32 [Prunus avium]	RecName: Full=Auxin-responsive protein SAUR32 {ECO:0000305}; AltName: Full=Protein ABOLISHED APICAL HOOK MAINTENANCE 1 {ECO:0000303|Ref.6}; AltName: Full=Protein SMALL AUXIN UP RNA 32 {ECO:0000303|PubMed:12036261};	SubName: Full=Uncharacterized protein {ECO:0000313|EMBL:EMJ19790.1};	--	GO:0005737,cytoplasm; GO:0005634,nucleus; GO:0009734,auxin-activated signaling pathway; GO:0007275,multicellular organism development; GO:0040008,regulation of growth; GO:1900140,regulation of seedling development	Auxin responsive protein
PARG20341	13.5733	19.7967	35.37	45.9833	7.65667	21.7233	20.3033	19.8867	K14484 auxin-responsive protein IAA | (RefSeq) auxin-responsive protein IAA11 isoform X1 (A)	PREDICTED: auxin-responsive protein IAA11 isoform X1 [Prunus mume]	RecName: Full=Auxin-responsive protein IAA11; AltName: Full=Indoleacetic acid-induced protein 11;	RecName: Full=Auxin-responsive protein {ECO:0000256|RuleBase:RU004549};	--	GO:0005634,nucleus; GO:0009734,auxin-activated signaling pathway; GO:0006355,regulation of transcription, DNA-templated; GO:0006351,transcription, DNA-templated	AUX/IAA family
PARG21671	4.41667	13.6033	8.80667	11.4133	0.503333	6.93667	9.26	3.00333	K14488 SAUR family protein | (RefSeq) auxin-induced protein 15A-like (A)	PREDICTED: auxin-induced protein 15A-like [Prunus mume]	RecName: Full=Auxin-induced protein 10A5;	SubName: Full=Uncharacterized protein {ECO:0000313|EMBL:EMJ02646.1};	--	GO:0009734,auxin-activated signaling pathway	Auxin responsive protein
PARG21687	0.583333	2.10333	2.77667	2.40667	0.586667	0.933333	1.32333	2.24	K14488 SAUR family protein | (RefSeq) indole-3-acetic acid-induced protein ARG7-like (A)	indole-3-acetic acid-induced protein ARG7 [Prunus persica]	RecName: Full=Indole-3-acetic acid-induced protein ARG7;	SubName: Full=Uncharacterized protein {ECO:0000313|EMBL:EMJ00600.1};	--	GO:0009733,response to auxin	Auxin responsive protein
PARG21689	0.36	0.88	1.49	1.16	0	0.246667	1.15	0.326667	K14488 SAUR family protein | (RefSeq) auxin-induced protein 15A-like (A)	hypothetical protein PRUPE_8G079500 [Prunus persica]	RecName: Full=Indole-3-acetic acid-induced protein ARG7;	SubName: Full=Uncharacterized protein {ECO:0000313|EMBL:EMJ02091.1};	--	GO:0009733,response to auxin	Auxin responsive protein
PARG28101	0.716667	2.31333	4.10667	5.17	0.39	2.39667	0.87	1.8	K14484 auxin-responsive protein IAA | (RefSeq) auxin-responsive protein IAA20-like (A)	auxin-responsive protein IAA20-like [Prunus avium]	RecName: Full=Auxin-responsive protein IAA13; AltName: Full=Indoleacetic acid-induced protein 13;	RecName: Full=Auxin-responsive protein {ECO:0000256|RuleBase:RU004549};	--	GO:0005634,nucleus; GO:0003700,DNA-binding transcription factor activity; GO:0009734,auxin-activated signaling pathway; GO:0009733,response to auxin; GO:0006351,transcription, DNA-templated	PB1 domain
PARG17967	1.92333	7.69	8.41	9.2	1.03333	4.99333	7.25	7.19667	K12126 phytochrome-interacting factor 3 | (RefSeq) PIF3; hypothetical protein (A)	PREDICTED: transcription factor UNE10 [Prunus mume]	RecName: Full=Transcription factor UNE10; AltName: Full=Basic helix-loop-helix protein 16; Short=AtbHLH16; Short=bHLH 16; AltName: Full=Protein UNFERTILIZED EMBRYO SAC 10; AltName: Full=Transcription factor EN 108; AltName: Full=bHLH transcription factor bHLH016;	SubName: Full=Uncharacterized protein {ECO:0000313|EMBL:EMJ19191.1};	--	GO:0005634,nucleus; GO:0009506,plasmodesma; GO:0003677,DNA binding; GO:0003700,DNA-binding transcription factor activity; GO:0046983,protein dimerization activity; GO:0009567,double fertilization forming a zygote and endosperm; GO:0006355,regulation of transcription, DNA-templated; GO:0006351,transcription, DNA-templated	Helix-loop-helix DNA-binding domain
ABA
PARG22730	26.5167	28.9933	54.29	37.87	69.0467	24.4733	13.9067	40.15	K14497 protein phosphatase 2C [EC:3.1.3.16] | (RefSeq) probable protein phosphatase 2C 51 (A)	uncharacterized protein LOC109946288 [Prunus persica]	--	SubName: Full=Uncharacterized protein {ECO:0000313|EMBL:ONH90147.1};	--	--	--
PARG27849	137.32	88.55	157.69	84.7567	202.637	67.1533	77.1533	64.74	K14497 protein phosphatase 2C [EC:3.1.3.16] | (RefSeq) protein phosphatase 2C 56 (A)	protein phosphatase 2C 56 [Prunus persica]	RecName: Full=Protein phosphatase 2C 56; Short=AtPP2C56; EC=3.1.3.16; AltName: Full=Protein ABSCISIC ACID-INSENSITIVE 1; AltName: Full=Protein phosphatase 2C ABI1; Short=PP2C ABI1;	SubName: Full=Uncharacterized protein {ECO:0000313|EMBL:EMJ03321.1};	Serine/threonine protein phosphatase	GO:0005737,cytoplasm; GO:0005634,nucleus; GO:0005886,plasma membrane; GO:0046872,metal ion binding; GO:0004721,phosphoprotein phosphatase activity; GO:0019901,protein kinase binding; GO:0004722,protein serine/threonine phosphatase activity; GO:0009738,abscisic acid-activated signaling pathway; GO:0009788,negative regulation of abscisic acid-activated signaling pathway; GO:0006470,protein dephosph…	Protein phosphatase 2C
PARG29278	312.773	190.97	288.977	229.74	718.59	180.84	243.183	213.42	K14496 abscisic acid receptor PYR/PYL family | (RefSeq) abscisic acid receptor PYL4 (A)	PREDICTED: abscisic acid receptor PYL4 [Prunus mume]	RecName: Full=Abscisic acid receptor PYL4; AltName: Full=ABI1-binding protein 2; AltName: Full=PYR1-like protein 4; AltName: Full=Regulatory components of ABA receptor 10;	SubName: Full=Uncharacterized protein {ECO:0000313|EMBL:ONI03813.1};	--	GO:0005737,cytoplasm; GO:0005634,nucleus; GO:0005886,plasma membrane; GO:0010427,abscisic acid binding; GO:0042803,protein homodimerization activity; GO:0004864,protein phosphatase inhibitor activity; GO:0004872,NA; GO:0009738,abscisic acid-activated signaling pathway	Pathogenesis-related protein Bet v I family
BR
PARG00575	4.07667	1.87	2.51333	3.36333	19.4633	3.31333	3.03667	2.12333	K14500 BR-signaling kinase [EC:2.7.11.1] | (RefSeq) probable serine/threonine-protein kinase BSK3 isoform X2 (A)	probable serine/threonine-protein kinase BSK3 [Prunus persica]	RecName: Full=Serine/threonine-protein kinase BSK5 {ECO:0000305}; EC=2.7.11.1 {ECO:0000305}; AltName: Full=Brassinosteroid-signaling kinase 5 {ECO:0000303|PubMed:18653891};	SubName: Full=Uncharacterized protein {ECO:0000313|EMBL:EMJ08634.1};	--	GO:0005886,plasma membrane; GO:0009506,plasmodesma; GO:0005524,ATP binding; GO:0004675,transmembrane receptor protein serine/threonine kinase activity; GO:0009742,brassinosteroid mediated signaling pathway; GO:0007166,cell surface receptor signaling pathway; GO:0006468,protein phosphorylation; GO:0009737,response to abscisic acid; GO:0009409,response to cold; GO:0009651,response to salt stress	Tetratricopeptide repeat
PARG07815	2.70667	2.33333	2.35333	2.52333	5.16333	1.67333	2.21667	3.44	K14499 BRI1 kinase inhibitor 1 | (RefSeq) BRI1 kinase inhibitor 1 (A)	BRI1 kinase inhibitor 1 [Prunus persica]	RecName: Full=BRI1 kinase inhibitor 1;	SubName: Full=Uncharacterized protein {ECO:0000313|EMBL:EMJ23691.1};	--	GO:0005829,cytosol; GO:0005886,plasma membrane; GO:0046982,protein heterodimerization activity; GO:0004860,protein kinase inhibitor activity; GO:0009742,brassinosteroid mediated signaling pathway; GO:0006629,lipid metabolic process; GO:0010423,negative regulation of brassinosteroid biosynthetic process	Menin
PARG24120	0	0	0	0.0133333	0.0233333	0.04	0.03	0.46	K13415 protein brassinosteroid insensitive 1 [EC:2.7.10.1 2.7.11.1] | (RefSeq) uncharacterized LOC103401427 (A)	uncharacterized protein LOC109949174 [Prunus persica]	RecName: Full=Probable disease resistance protein At5g66900;	SubName: Full=Uncharacterized protein {ECO:0000313|EMBL:ONI07560.1};	--	GO:0043531,ADP binding; GO:0005524,ATP binding; GO:0006952,defense response	ABC transporter
Ethylene
PARG03138	0.07	0.473333	0.15	0.216667	1.19667	0.416667	0.07	0.796667	K14516 ethylene-responsive transcription factor 1 | (RefSeq) ethylene-responsive transcription factor 1B-like (A)	ethylene-responsive transcription factor 1B-like [Prunus avium]	RecName: Full=Ethylene-responsive transcription factor 1B; Short=AtERF1B; AltName: Full=Ethylene-responsive element-binding factor 1B; Short=EREBP-1B;	SubName: Full=Uncharacterized protein {ECO:0000313|EMBL:ONI04924.1};	--	GO:0005634,nucleus; GO:0003677,DNA binding; GO:0003700,DNA-binding transcription factor activity; GO:0006952,defense response; GO:0009873,ethylene-activated signaling pathway; GO:0009867,jasmonic acid mediated signaling pathway; GO:0006351,transcription, DNA-templated	AP2 domain
PARG08236	79.9767	39.2967	47.3233	48.6733	81.9667	38.5567	27.13	45.22	K14515 EIN3-binding F-box protein | (RefSeq) EIN3-binding F-box protein 1 (A)	EIN3-binding F-box protein 1 [Prunus avium]	RecName: Full=EIN3-binding F-box protein 1; AltName: Full=F-box/LRR-repeat protein 6;	SubName: Full=Uncharacterized protein {ECO:0000313|EMBL:EMJ26315.1};	Leucine rich repeat proteins, some proteins contain F-box	GO:0005634,nucleus; GO:0009873,ethylene-activated signaling pathway; GO:0010105,negative regulation of ethylene-activated signaling pathway; GO:0016567,protein ubiquitination; GO:0009723,response to ethylene; GO:0006511,ubiquitin-dependent protein catabolic process	Leucine Rich Repeat
PARG08711	4.83	1.81667	2.67667	1.99667	7.17	2.97667	1.99667	1.81333	K14510 serine/threonine-protein kinase CTR1 [EC:2.7.11.1] | (RefSeq) hypothetical protein (A)	PREDICTED: serine/threonine-protein kinase CTR1 [Prunus mume]	RecName: Full=Serine/threonine-protein kinase CTR1 {ECO:0000303|PubMed:8431946}; EC=2.7.11.1 {ECO:0000305}; AltName: Full=Protein CONSTITUTIVE TRIPLE RESPONSE1 {ECO:0000303|PubMed:8431946};	SubName: Full=Uncharacterized protein {ECO:0000313|EMBL:ONI35405.1};	Tyrosine kinase specific for activated (GTP-bound) p21cdc42Hs	GO:0005789,endoplasmic reticulum membrane; GO:0005524,ATP binding; GO:0004674,protein serine/threonine kinase activity; GO:0004712,protein serine/threonine/tyrosine kinase activity; GO:0004871,NA; GO:0071281,cellular response to iron ion; GO:0009873,ethylene-activated signaling pathway; GO:0009686,gibberellin biosynthetic process; GO:0010105,negative regulation of ethylene-activated signaling pat…	ABC1 family
Cytokinin
PARG19175	4.98333	3.15667	6.53667	4.28	22.3733	7.13667	4.14333	4.44667	K14492 two-component response regulator ARR-A family | (RefSeq) two-component response regulator ARR17 (A)	two-component response regulator ARR17 [Prunus persica]	RecName: Full=Two-component response regulator ARR17;	SubName: Full=Uncharacterized protein {ECO:0000313|EMBL:EMJ20428.1};	GATA-4/5/6 transcription factors	GO:0005634,nucleus; GO:0000156,phosphorelay response regulator activity; GO:0009736,cytokinin-activated signaling pathway; GO:0006355,regulation of transcription, DNA-templated; GO:0006351,transcription, DNA-templated	Response regulator receiver domain
PARG27084	37.1433	24.0533	25.5067	23.6267	49.02	26.2767	23.96	24.68	K14491 two-component response regulator ARR-B family | (RefSeq) two-component response regulator ARR12-like (A)	PREDICTED: uncharacterized protein LOC103339953 [Prunus mume]	RecName: Full=Transcription factor HHO5 {ECO:0000305}; AltName: Full=MYB-domain transcription factor HHO5 {ECO:0000305}; AltName: Full=Protein HRS1 HOMOLOG 5 {ECO:0000305}; AltName: Full=Protein ULT1 INTERACTING FACTOR 1 {ECO:0000303|PubMed:26903506};	SubName: Full=Uncharacterized protein {ECO:0000313|EMBL:EMJ05590.1};	--	GO:0005829,cytosol; GO:0005634,nucleus; GO:0003700,DNA-binding transcription factor activity; GO:0044212,transcription regulatory region DNA binding; GO:0048449,floral organ formation; GO:0010629,negative regulation of gene expression; GO:0006355,regulation of transcription, DNA-templated; GO:0090701,specification of plant organ identity; GO:0006351,transcription, DNA-templated	Myb-like DNA-binding domain
PARG00643	9.57667	1.15333	2.12	7.98667	14.4733	1	1.76	9.83333	K14491 two-component response regulator ARR-B family | (RefSeq) g2-like myb-transcription factor with a n-terminal response regulator receiver domain (A)	transcription factor PCL1 [Prunus persica]	RecName: Full=Transcription factor LUX; AltName: Full=Protein LUX ARRHYTHMO; AltName: Full=Protein PHYTOCLOCK 1;	SubName: Full=Uncharacterized protein {ECO:0000313|EMBL:EMJ06781.1};	--	GO:0005634,nucleus; GO:0003677,DNA binding; GO:0003700,DNA-binding transcription factor activity; GO:0007623,circadian rhythm; GO:0042753,positive regulation of circadian rhythm; GO:0006351,transcription, DNA-templated	Myb-like DNA-binding domain
JA
PARG18533	0.58	1.01667	1.17333	2.39333	0.446667	1.22333	1.06333	2.52	K13422 transcription factor MYC2 | (RefSeq) transcription factor MYC2 (A)	transcription factor MYC2 [Prunus persica]	RecName: Full=Transcription factor bHLH28; AltName: Full=Basic helix-loop-helix protein 28; Short=AtbHLH28; Short=bHLH 28; AltName: Full=Transcription factor EN 40; AltName: Full=bHLH transcription factor bHLH028;	SubName: Full=Uncharacterized protein {ECO:0000313|EMBL:EMJ20247.1};	--	GO:0005634,nucleus; GO:0005509,calcium ion binding; GO:0003677,DNA binding; GO:0003700,DNA-binding transcription factor activity; GO:0046983,protein dimerization activity; GO:0042538,hyperosmotic salinity response; GO:0006355,regulation of transcription, DNA-templated; GO:0009651,response to salt stress; GO:0006351,transcription, DNA-templated	Helix-loop-helix DNA-binding domain
PARG24147	3.99667	2.50333	2.99667	3.56667	7.18333	4.03	2.52333	1.76	K13422 transcription factor MYC2 | (RefSeq) transcription factor bHLH14 (A)	PREDICTED: transcription factor bHLH14-like isoform X2 [Prunus mume]	RecName: Full=Transcription factor bHLH14; AltName: Full=Basic helix-loop-helix protein 14; Short=AtbHLH14; Short=bHLH 14; AltName: Full=Transcription factor EN 33; AltName: Full=bHLH transcription factor bHLH014;	SubName: Full=Uncharacterized protein {ECO:0000313|EMBL:ONI07609.1};	--	GO:0005737,cytoplasm; GO:0005634,nucleus; GO:0003677,DNA binding; GO:0003700,DNA-binding transcription factor activity; GO:0046983,protein dimerization activity; GO:0010629,negative regulation of gene expression; GO:0006355,regulation of transcription, DNA-templated; GO:0006351,transcription, DNA-templated	Translation-initiation factor 2

## Sheet: Longwangmao vs Weixuan 1
Table S5. The expression level of DEGs related to plant hormone signaling transduction between 'Longwangmao' and 'Weixuan 1' under freezing stress
ID	CsL1	CsL2	CsL3	CsL4	CtW1	CtW2	CtW3	CtW4	KEGG	NR	Swissprot	Tremble	KOG	GO	Pfam
Auxin
PARG04931	0.436667	0.86	10.4133	17.92	0.756667	2.97667	0.39	2.39	K14487 auxin responsive GH3 gene family | (RefSeq) indole-3-acetic acid-amido synthetase GH3.17-like (A)	PREDICTED: indole-3-acetic acid-amido synthetase GH3.17-like [Prunus mume]	RecName: Full=Indole-3-acetic acid-amido synthetase GH3.17; EC=6.3.2.-; AltName: Full=Auxin-responsive GH3-like protein 17; Short=AtGH3-17;	SubName: Full=Uncharacterized protein {ECO:0000313|EMBL:ONI29755.1};	--	GO:0005737,cytoplasm; GO:0005634,nucleus; GO:0010279,indole-3-acetic acid amido synthetase activity; GO:0010252,auxin homeostasis; GO:0009733,response to auxin	GH3 auxin-responsive promoter
PARG09013	84.6833	81.7733	74.8733	139.533	48.82	86.47	71.2833	68.8533	K14484 auxin-responsive protein IAA | (RefSeq) auxin-responsive protein IAA8-like isoform X2 (A)	PREDICTED: auxin-responsive protein IAA8-like isoform X2 [Prunus mume]	RecName: Full=Auxin-responsive protein IAA9; AltName: Full=Indoleacetic acid-induced protein 9;	RecName: Full=Auxin-responsive protein {ECO:0000256|RuleBase:RU004549};	--	GO:0005634,nucleus; GO:0003700,DNA-binding transcription factor activity; GO:0043565,sequence-specific DNA binding; GO:0009734,auxin-activated signaling pathway; GO:0009733,response to auxin; GO:0006351,transcription, DNA-templated	AUX/IAA family
PARG14144	11.99	17.2	20.9267	15.6633	9.88	5.76667	11.9833	7.82667	K14488 SAUR family protein | (RefSeq) auxin-responsive protein SAUR71-like (A)	PREDICTED: uncharacterized protein LOC103328926 [Prunus mume]	RecName: Full=Auxin-responsive protein SAUR71 {ECO:0000305}; AltName: Full=Protein SMALL AUXIN UP RNA 71 {ECO:0000303|PubMed:12036261};	SubName: Full=Uncharacterized protein {ECO:0000313|EMBL:EMJ17436.1};	--	GO:0005737,cytoplasm; GO:0009734,auxin-activated signaling pathway; GO:0007275,multicellular organism development; GO:0040008,regulation of growth	Auxin responsive protein
PARG15463	23.3467	43.2833	87.7533	94.96	18.9333	52.7533	54.4367	41.9067	K14484 auxin-responsive protein IAA | (RefSeq) auxin-responsive protein IAA1 (A)	hypothetical protein PRUPE_3G074900 [Prunus persica]	RecName: Full=Auxin-responsive protein IAA17; AltName: Full=Auxin response 3; AltName: Full=Indoleacetic acid-induced protein 17;	RecName: Full=Auxin-responsive protein {ECO:0000256|RuleBase:RU004549};	--	GO:0005634,nucleus; GO:0003700,DNA-binding transcription factor activity; GO:0042802,identical protein binding; GO:0009734,auxin-activated signaling pathway; GO:1900057,positive regulation of leaf senescence; GO:0009733,response to auxin; GO:0006351,transcription, DNA-templated	AUX/IAA family
PARG15888	5.20667	4.56667	2.58667	4.84	14.3667	7.19333	10.7167	8.91667	K14488 SAUR family protein | (RefSeq) auxin-responsive protein SAUR50-like (A)	auxin-responsive protein SAUR50 [Prunus persica]	RecName: Full=Auxin-responsive protein SAUR50 {ECO:0000305}; AltName: Full=Protein SMALL AUXIN UP RNA 50 {ECO:0000305};	SubName: Full=Uncharacterized protein {ECO:0000313|EMBL:EMJ18385.1};	--	GO:0009734,auxin-activated signaling pathway; GO:0040008,regulation of growth	Auxin responsive protein
PARG18528	11.6867	13.2533	12.3133	13.4	12.4167	5.27333	11.4067	11.3433	K14488 SAUR family protein | (RefSeq) auxin-responsive protein SAUR32-like (A)	PREDICTED: auxin-responsive protein SAUR32 [Prunus mume]	RecName: Full=Auxin-responsive protein SAUR32 {ECO:0000305}; AltName: Full=Protein ABOLISHED APICAL HOOK MAINTENANCE 1 {ECO:0000303|Ref.6}; AltName: Full=Protein SMALL AUXIN UP RNA 32 {ECO:0000303|PubMed:12036261};	SubName: Full=Uncharacterized protein {ECO:0000313|EMBL:ONI23555.1};	--	GO:0005737,cytoplasm; GO:0005634,nucleus; GO:0009734,auxin-activated signaling pathway; GO:0007275,multicellular organism development; GO:0040008,regulation of growth; GO:1900140,regulation of seedling development	Auxin responsive protein
PARG19686	2.82333	2.43667	7.62667	2.79667	7.51667	1.33	3.34	3.50333	K14488 SAUR family protein | (RefSeq) auxin-responsive protein SAUR32 (A)	auxin-responsive protein SAUR32 [Prunus avium]	RecName: Full=Auxin-responsive protein SAUR32 {ECO:0000305}; AltName: Full=Protein ABOLISHED APICAL HOOK MAINTENANCE 1 {ECO:0000303|Ref.6}; AltName: Full=Protein SMALL AUXIN UP RNA 32 {ECO:0000303|PubMed:12036261};	SubName: Full=Uncharacterized protein {ECO:0000313|EMBL:EMJ19790.1};	--	GO:0005737,cytoplasm; GO:0005634,nucleus; GO:0009734,auxin-activated signaling pathway; GO:0007275,multicellular organism development; GO:0040008,regulation of growth; GO:1900140,regulation of seedling development	Auxin responsive protein
PARG20176	0.41	1.62	2.72	1.13333	0.246667	0.8	0.796667	0.546667	K14484 auxin-responsive protein IAA | (RefSeq) auxin-induced protein 22D-like (A)	PREDICTED: auxin-induced protein 22D-like [Prunus mume]	RecName: Full=Auxin-induced protein 22D; AltName: Full=Indole-3-acetic acid-induced protein ARG13;	RecName: Full=Auxin-responsive protein {ECO:0000256|RuleBase:RU004549};	--	GO:0005634,nucleus; GO:0009734,auxin-activated signaling pathway; GO:0006355,regulation of transcription, DNA-templated; GO:0006351,transcription, DNA-templated	AUX/IAA family
PARG20341	13.5733	19.7967	35.37	45.9833	7.65667	21.7233	20.3033	19.8867	K14484 auxin-responsive protein IAA | (RefSeq) auxin-responsive protein IAA11 isoform X1 (A)	PREDICTED: auxin-responsive protein IAA11 isoform X1 [Prunus mume]	RecName: Full=Auxin-responsive protein IAA11; AltName: Full=Indoleacetic acid-induced protein 11;	RecName: Full=Auxin-responsive protein {ECO:0000256|RuleBase:RU004549};	--	GO:0005634,nucleus; GO:0009734,auxin-activated signaling pathway; GO:0006355,regulation of transcription, DNA-templated; GO:0006351,transcription, DNA-templated	AUX/IAA family
PARG21115	26.0433	35.21	113.47	106.257	26.2267	51.3667	31.29	39.0133	K14487 auxin responsive GH3 gene family | (RefSeq) probable indole-3-acetic acid-amido synthetase GH3.1 (A)	PREDICTED: probable indole-3-acetic acid-amido synthetase GH3.1 [Prunus mume]	RecName: Full=Probable indole-3-acetic acid-amido synthetase GH3.1; EC=6.3.2.-; AltName: Full=Auxin-responsive GH3-like protein 1; Short=AtGH3-1;	SubName: Full=Uncharacterized protein {ECO:0000313|EMBL:EMJ00962.1};	--	GO:0016874,ligase activity; GO:0009733,response to auxin	GH3 auxin-responsive promoter
PARG21665	3.14	6.35333	1.57667	1.90333	2.22667	2.07	2.72333	1.77333	K14488 SAUR family protein | (RefSeq) auxin-responsive protein SAUR71-like (A)	auxin-responsive protein SAUR71 [Prunus persica]	RecName: Full=Auxin-responsive protein SAUR71 {ECO:0000305}; AltName: Full=Protein SMALL AUXIN UP RNA 71 {ECO:0000303|PubMed:12036261};	SubName: Full=Uncharacterized protein {ECO:0000313|EMBL:EMJ03024.1};	--	GO:0005737,cytoplasm; GO:0009734,auxin-activated signaling pathway; GO:0007275,multicellular organism development; GO:0040008,regulation of growth	Auxin responsive protein
PARG21682	1.04667	1.11333	2.48	1.66667	0.2	0.393333	0.66	0.656667	K14488 SAUR family protein | (RefSeq) auxin-induced protein 15A-like (A)	auxin-induced protein 15A-like [Prunus avium]	RecName: Full=Auxin-induced protein X10A;	SubName: Full=Uncharacterized protein {ECO:0000313|EMBL:EMJ00784.1};	--	GO:0009734,auxin-activated signaling pathway	Auxin responsive protein
PARG28101	0.716667	2.31333	4.10667	5.17	0.39	2.39667	0.87	1.8	K14484 auxin-responsive protein IAA | (RefSeq) auxin-responsive protein IAA20-like (A)	auxin-responsive protein IAA20-like [Prunus avium]	RecName: Full=Auxin-responsive protein IAA13; AltName: Full=Indoleacetic acid-induced protein 13;	RecName: Full=Auxin-responsive protein {ECO:0000256|RuleBase:RU004549};	--	GO:0005634,nucleus; GO:0003700,DNA-binding transcription factor activity; GO:0009734,auxin-activated signaling pathway; GO:0009733,response to auxin; GO:0006351,transcription, DNA-templated	PB1 domain
PARG21677	0.836667	2.67667	2.84333	3.45333	0.17	0.4	1.27	1.00333	K14488 SAUR family protein | (RefSeq) indole-3-acetic acid-induced protein ARG7-like (A)	indole-3-acetic acid-induced protein ARG7 [Prunus persica]	RecName: Full=Indole-3-acetic acid-induced protein ARG7;	SubName: Full=Uncharacterized protein {ECO:0000313|EMBL:EMJ00600.1};	--	GO:0009733,response to auxin	Auxin responsive protein
ABA
PARG00620	40.7267	33.56	97.32	45.54	46.28	22.8767	27.1567	16.5667	K14497 protein phosphatase 2C [EC:3.1.3.16] | (RefSeq) probable protein phosphatase 2C 24 (A)	PREDICTED: probable protein phosphatase 2C 24 [Prunus mume]	RecName: Full=Probable protein phosphatase 2C 24; Short=AtPP2C24; EC=3.1.3.16;	SubName: Full=Uncharacterized protein {ECO:0000313|EMBL:EMJ06492.1};	Serine/threonine protein phosphatase	GO:0046872,metal ion binding; GO:0004722,protein serine/threonine phosphatase activity	Protein phosphatase 2C
PARG08600	2.38	1.10667	3.30333	3.30333	2.19667	1.62	1.05667	2.25667	K14498 serine/threonine-protein kinase SRK2 [EC:2.7.11.1] | (RefSeq) serine/threonine-protein kinase SAPK2-like (A)	PREDICTED: serine/threonine-protein kinase SAPK2-like [Prunus mume]	RecName: Full=Serine/threonine-protein kinase SAPK2; EC=2.7.11.1; AltName: Full=Osmotic stress/abscisic acid-activated protein kinase 2;	SubName: Full=Uncharacterized protein {ECO:0000313|EMBL:EMJ28680.1};	Serine/threonine protein kinase	GO:0005524,ATP binding; GO:0004674,protein serine/threonine kinase activity; GO:0009738,abscisic acid-activated signaling pathway	Kinase-like
PARG19646	17.7367	12.1867	52.9567	23.0067	11.61	10.6333	21.54	14.8533	K14497 protein phosphatase 2C [EC:3.1.3.16] | (RefSeq) probable protein phosphatase 2C 51 (A)	PREDICTED: probable protein phosphatase 2C 51 [Prunus mume]	RecName: Full=Probable protein phosphatase 2C 8; Short=OsPP2C08; EC=3.1.3.16;	SubName: Full=Uncharacterized protein {ECO:0000313|EMBL:ONI25625.1};	Serine/threonine protein phosphatase	GO:0046872,metal ion binding; GO:0004722,protein serine/threonine phosphatase activity	Protein phosphatase 2C
PARG22730	26.5167	28.9933	54.29	37.87	69.0467	24.4733	13.9067	40.15	K14497 protein phosphatase 2C [EC:3.1.3.16] | (RefSeq) probable protein phosphatase 2C 51 (A)	uncharacterized protein LOC109946288 [Prunus persica]	--	SubName: Full=Uncharacterized protein {ECO:0000313|EMBL:ONH90147.1};	--	--	--
PARG27652	15.6433	17.5067	46.8867	34.1133	20.3567	10.1767	12.01	12	K14497 protein phosphatase 2C [EC:3.1.3.16] | (RefSeq) protein phosphatase 2C 77 (A)	PREDICTED: protein phosphatase 2C 77 [Prunus mume]	RecName: Full=Protein phosphatase 2C 16; Short=AtPP2C16; EC=3.1.3.16; AltName: Full=AtP2C-HA; AltName: Full=Protein HYPERSENSITIVE TO ABA 1; AltName: Full=Protein phosphatase 2C HAB1; Short=PP2C HAB1; Flags: Precursor;	SubName: Full=Uncharacterized protein {ECO:0000313|EMBL:EMJ03213.1};	Serine/threonine protein phosphatase	GO:0005737,cytoplasm; GO:0005634,nucleus; GO:0046872,metal ion binding; GO:0004722,protein serine/threonine phosphatase activity; GO:0009738,abscisic acid-activated signaling pathway	Protein phosphatase 2C
PARG27849	137.32	88.55	157.69	84.7567	202.637	67.1533	77.1533	64.74	K14497 protein phosphatase 2C [EC:3.1.3.16] | (RefSeq) protein phosphatase 2C 56 (A)	protein phosphatase 2C 56 [Prunus persica]	RecName: Full=Protein phosphatase 2C 56; Short=AtPP2C56; EC=3.1.3.16; AltName: Full=Protein ABSCISIC ACID-INSENSITIVE 1; AltName: Full=Protein phosphatase 2C ABI1; Short=PP2C ABI1;	SubName: Full=Uncharacterized protein {ECO:0000313|EMBL:EMJ03321.1};	Serine/threonine protein phosphatase	GO:0005737,cytoplasm; GO:0005634,nucleus; GO:0005886,plasma membrane; GO:0046872,metal ion binding; GO:0004721,phosphoprotein phosphatase activity; GO:0019901,protein kinase binding; GO:0004722,protein serine/threonine phosphatase activity; GO:0009738,abscisic acid-activated signaling pathway; GO:0009788,negative regulation of abscisic acid-activated signaling pathway; GO:0006470,protein dephosph…	Protein phosphatase 2C
SA
PARG06644	4.37	7.31333	8.66	6.33	5.95333	3.49	3.78	4.44333	K14431 transcription factor TGA | (RefSeq) transcription factor HBP-1b(c38) isoform X1 (A)	transcription factor HBP-1b(c38) isoform X1 [Prunus persica]	RecName: Full=Transcription factor PERIANTHIA; AltName: Full=bZIP transcription factor 46; Short=AtbZIP46;	SubName: Full=Uncharacterized protein {ECO:0000313|EMBL:EMJ27915.1};	--	GO:0005634,nucleus; GO:0003677,DNA binding; GO:0003700,DNA-binding transcription factor activity; GO:0043565,sequence-specific DNA binding; GO:0009909,regulation of flower development; GO:0006351,transcription, DNA-templated	Basic region leucine zipper
PARG08475	2.27667	5.01	3.37333	2.53333	2.35333	1.04	3.22	2.92	K14431 transcription factor TGA | (RefSeq) transcription factor TGA7 isoform X1 (A)	PREDICTED: transcription factor TGA7 isoform X1 [Prunus mume]	RecName: Full=Transcription factor TGA7; AltName: Full=bZIP transcription factor 50; Short=AtbZIP50;	SubName: Full=Uncharacterized protein {ECO:0000313|EMBL:ONI34956.1};	--	GO:0005634,nucleus; GO:0003700,DNA-binding transcription factor activity; GO:0043565,sequence-specific DNA binding; GO:0042742,defense response to bacterium; GO:0006351,transcription, DNA-templated	Basic region leucine zipper
PARG20974	13.7167	0.29	0.186667	2.11	24.5267	6.29667	35.5067	23.0833	K13449 pathogenesis-related protein 1 | (RefSeq) LOW QUALITY PROTEIN: pathogenesis-related protein 1-like (A)	PREDICTED: LOW QUALITY PROTEIN: pathogenesis-related protein 1-like [Prunus mume]	RecName: Full=Pathogenesis-related protein 1 {ECO:0000303|PubMed:11725949}; Short=AtPRB1 {ECO:0000303|PubMed:11725949}; Flags: Precursor;	SubName: Full=Pathogensis-related protein 1a {ECO:0000313|EMBL:AEV57468.1}; Flags: Fragment;	Defense-related protein containing SCP domain	GO:0005576,extracellular region; GO:0009814,defense response, incompatible interaction; GO:0009617,response to bacterium; GO:0009723,response to ethylene; GO:0080027,response to herbivore; GO:0009753,response to jasmonic acid; GO:0009751,response to salicylic acid; GO:0009611,response to wounding	Cysteine-rich secretory protein family
GA
PARG00660	5.35	3.88	9.98667	7.79333	6.97333	4.62667	4.05	8.99667	K14494 DELLA protein | (RefSeq) DELLA protein GAI (A)	scarecrow-like protein 14 [Prunus persica]	RecName: Full=Scarecrow-like protein 14; Short=AtSCL14; AltName: Full=GRAS family protein 2; Short=AtGRAS-2;	SubName: Full=Uncharacterized protein {ECO:0000313|EMBL:EMJ12524.1};	--	GO:0005829,cytosol; GO:0005634,nucleus; GO:0003700,DNA-binding transcription factor activity; GO:0043565,sequence-specific DNA binding; GO:0045893,positive regulation of transcription, DNA-templated; GO:0006355,regulation of transcription, DNA-templated; GO:0009410,response to xenobiotic stimulus; GO:0006351,transcription, DNA-templated	GRAS domain family
PARG00661	1.51667	1.84667	4.23667	2.49667	1.57333	2.2	1.51333	2.94333	K14494 DELLA protein | (RefSeq) DELLA protein GAI-like (A)	PREDICTED: scarecrow-like protein 33 [Prunus mume]	RecName: Full=Scarecrow-like protein 14; Short=AtSCL14; AltName: Full=GRAS family protein 2; Short=AtGRAS-2;	SubName: Full=Uncharacterized protein {ECO:0000313|EMBL:ONI00193.1};	--	GO:0005829,cytosol; GO:0005634,nucleus; GO:0003700,DNA-binding transcription factor activity; GO:0043565,sequence-specific DNA binding; GO:0045893,positive regulation of transcription, DNA-templated; GO:0006355,regulation of transcription, DNA-templated; GO:0009410,response to xenobiotic stimulus; GO:0006351,transcription, DNA-templated	GRAS domain family
PARG10518	6.38667	8.82333	25.7767	21.4933	20.3267	23.0233	9.72667	15.1133	K14494 DELLA protein | (RefSeq) DELLA protein RGL1 (A)	PREDICTED: scarecrow-like protein 21 [Prunus mume]	RecName: Full=Chitin-inducible gibberellin-responsive protein 1;	SubName: Full=Uncharacterized protein {ECO:0000313|EMBL:EMJ15870.1};	--	GO:0005634,nucleus; GO:0003700,DNA-binding transcription factor activity; GO:0043565,sequence-specific DNA binding; GO:0006355,regulation of transcription, DNA-templated; GO:0006351,transcription, DNA-templated	GRAS domain family
Ethylene
PARG06586	1.66	2.15	1.89	1.92	1.28667	0.803333	1.30333	1.30667	K14514 ethylene-insensitive protein 3 | (RefSeq) hypothetical protein (A)	phosphate transporter PHO1 homolog 1 [Prunus persica]	RecName: Full=Phosphate transporter PHO1 homolog 1; AltName: Full=Protein PHO1 homolog 1; Short=AtPHO1;H1;	SubName: Full=Uncharacterized protein {ECO:0000313|EMBL:ONI31257.1};	Predicted small molecule transporter	GO:0016021,integral component of membrane; GO:0005886,plasma membrane; GO:0005802,trans-Golgi network; GO:0016036,cellular response to phosphate starvation; GO:0006817,phosphate ion transport	SPX domain
PARG28068	21.2367	18.03	22.55	22.3433	28.2333	13.4967	11.2933	29.5333	K14515 EIN3-binding F-box protein | (RefSeq) EIN3-binding F-box protein 1 (A)	EIN3-binding F-box protein 1 [Prunus persica]	RecName: Full=EIN3-binding F-box protein 1; AltName: Full=F-box/LRR-repeat protein 6;	SubName: Full=Uncharacterized protein {ECO:0000313|EMBL:ONH98339.1};	Leucine rich repeat proteins, some proteins contain F-box	GO:0005634,nucleus; GO:0009873,ethylene-activated signaling pathway; GO:0010105,negative regulation of ethylene-activated signaling pathway; GO:0016567,protein ubiquitination; GO:0009723,response to ethylene; GO:0006511,ubiquitin-dependent protein catabolic process	F-box domain
JA
PARG23125	24.5533	44.9667	96.99	73.9067	69.6767	93.6833	45.2933	67.3	K13422 transcription factor MYC2 | (RefSeq) transcription factor MYC2 (A)	PREDICTED: transcription factor MYC2 [Prunus mume]	RecName: Full=Transcription factor MYC2; Short=AtMYC2; AltName: Full=Basic helix-loop-helix protein 6; Short=AtbHLH6; Short=bHLH 6; AltName: Full=Protein JASMONATE INSENSITIVE 1; AltName: Full=R-homologous Arabidopsis protein 1; Short=RAP-1; AltName: Full=Transcription factor EN 38; AltName: Full=Z-box binding factor 1 protein; AltName: Full=bHLH transcription factor bHLH006; AltName: Full=rd22BP…	SubName: Full=BHLH transcription factor {ECO:0000313|EMBL:ALN42127.1};	--	GO:0005634,nucleus; GO:0003677,DNA binding; GO:0003700,DNA-binding transcription factor activity; GO:0046983,protein dimerization activity; GO:0043565,sequence-specific DNA binding; GO:0009738,abscisic acid-activated signaling pathway; GO:0009963,positive regulation of flavonoid biosynthetic process; GO:0045893,positive regulation of transcription, DNA-templated; GO:2000068,regulation of defense …	Helix-loop-helix DNA-binding domain
PARG24147	3.99667	2.50333	2.99667	3.56667	7.18333	4.03	2.52333	1.76	K13422 transcription factor MYC2 | (RefSeq) transcription factor bHLH14 (A)	PREDICTED: transcription factor bHLH14-like isoform X2 [Prunus mume]	RecName: Full=Transcription factor bHLH14; AltName: Full=Basic helix-loop-helix protein 14; Short=AtbHLH14; Short=bHLH 14; AltName: Full=Transcription factor EN 33; AltName: Full=bHLH transcription factor bHLH014;	SubName: Full=Uncharacterized protein {ECO:0000313|EMBL:ONI07609.1};	--	GO:0005737,cytoplasm; GO:0005634,nucleus; GO:0003677,DNA binding; GO:0003700,DNA-binding transcription factor activity; GO:0046983,protein dimerization activity; GO:0010629,negative regulation of gene expression; GO:0006355,regulation of transcription, DNA-templated; GO:0006351,transcription, DNA-templated	Translation-initiation factor 2
BR
PARG10753	106.4	61.48	25.7833	57.6067	92.02	67.7033	111.197	109.127	K13415 protein brassinosteroid insensitive 1 [EC:2.7.10.1 2.7.11.1] | (RefSeq) uncharacterized LOC103401427 (A)	PREDICTED: squamosa promoter-binding-like protein 3 [Prunus mume]	RecName: Full=Squamosa promoter-binding-like protein 5;	RecName: Full=Squamosa promoter-binding-like protein {ECO:0000256|PIRNR:PIRNR037575};	--	GO:0005737,cytoplasm; GO:0005634,nucleus; GO:0003677,DNA binding; GO:0003700,DNA-binding transcription factor activity; GO:0046872,metal ion binding; GO:0006355,regulation of transcription, DNA-templated; GO:0010321,regulation of vegetative phase change; GO:0006351,transcription, DNA-templated	SBP domain
PARG24120	0	0	0	0.0133333	0.0233333	0.04	0.03	0.46	K13415 protein brassinosteroid insensitive 1 [EC:2.7.10.1 2.7.11.1] | (RefSeq) uncharacterized LOC103401427 (A)	uncharacterized protein LOC109949174 [Prunus persica]	RecName: Full=Probable disease resistance protein At5g66900;	SubName: Full=Uncharacterized protein {ECO:0000313|EMBL:ONI07560.1};	--	GO:0043531,ADP binding; GO:0005524,ATP binding; GO:0006952,defense response	ABC transporter
Cytokinin
PARG19175	4.98333	3.15667	6.53667	4.28	22.3733	7.13667	4.14333	4.44667	K14492 two-component response regulator ARR-A family | (RefSeq) two-component response regulator ARR17 (A)	two-component response regulator ARR17 [Prunus persica]	RecName: Full=Two-component response regulator ARR17;	SubName: Full=Uncharacterized protein {ECO:0000313|EMBL:EMJ20428.1};	GATA-4/5/6 transcription factors	GO:0005634,nucleus; GO:0000156,phosphorelay response regulator activity; GO:0009736,cytokinin-activated signaling pathway; GO:0006355,regulation of transcription, DNA-templated; GO:0006351,transcription, DNA-templated	Response regulator receiver domain
