# Supplementary material for: Identification of key gene networks related to the freezing resistance of apricot kernel pistils by integrating hormone phenotypes and transcriptome profiles
Source: BMC Plant Biol. 2022 Nov 15;22:531. doi: 10.1186/s12870-022-03910-4 (PMC9664786; doi:10.1186/s12870-022-03910-4)
Supplement: Supplementary file 5 — Additional file 5: Table S6. Annotation of hub genes in the brown module. [file 12870_2022_3910_MOESM5_ESM.xlsx]

## Sheet: Sheet1
Table S6. Aannotation of hub gnens in the brown module
GeneID	name	kME	KEGG	NR	Swissprot	Tremble	KOG	GO	Pfam
Hub genes in co-expression network
PARG29164	WRKY70	-0.925184	K13459 disease resistance protein RPS2 | (RefSeq) disease resistance protein RPS2 (A)	PREDICTED: probable WRKY transcription factor 70 [Prunus mume]	RecName: Full=Probable WRKY transcription factor 70; AltName: Full=WRKY DNA-binding protein 70;	SubName: Full=Uncharacterized protein {ECO:0000313|EMBL:ONI03983.1};	--	GO:0005634,nucleus; GO:0003700,DNA-binding transcription factor activity; GO:0043565,sequence-specific DNA binding; GO:0042742,defense response to bacterium; GO:0050832,defense response to fungus; GO:0009864,induced systemic resistance, jasmonic acid mediated signaling pathway; GO:1900056,negative regulation of leaf senescence; GO:0045892,negative regulation of transcription, DNA-templated; GO:00…	WRKY DNA -binding domain
PARG17970	ZAT9	0.914785	K23480 zinc finger protein 362/384 | (RefSeq) zinc finger protein ZAT5 (A)	zinc finger protein ZAT9 [Prunus persica]	RecName: Full=Zinc finger protein ZAT9;	SubName: Full=Uncharacterized protein {ECO:0000313|EMBL:EMJ20657.1};	FOG: Zn-finger	GO:0005634,nucleus; GO:0003700,DNA-binding transcription factor activity; GO:0046872,metal ion binding; GO:0044212,transcription regulatory region DNA binding; GO:0006355,regulation of transcription, DNA-templated; GO:0006351,transcription, DNA-templated	Zinc-finger of C2H2 type
PARG12294	NAC25	0.964444	K00521 ferric-chelate reductase [EC:1.16.1.7] | (RefSeq) ferric reduction oxidase 7, chloroplastic-like (A)	PREDICTED: NAC transcription factor 25 [Prunus mume]	RecName: Full=NAC transcription factor NAM-2; Short=HvNAM-2;	SubName: Full=NAC transcription factor NAC2 {ECO:0000313|EMBL:ALK27821.1};	--	GO:0005634,nucleus; GO:0003677,DNA binding; GO:0006355,regulation of transcription, DNA-templated; GO:0006351,transcription, DNA-templated	No apical meristem (NAM) protein
PARG06312	bHLH163	0.928391	K17693 DNA-binding protein inhibitor ID2 | (RefSeq) transcription factor PRE6-like (A)	PREDICTED: transcription factor PRE6-like [Prunus mume]	RecName: Full=Transcription factor PRE6; AltName: Full=Basic helix-loop-helix protein 163; Short=AtbHLH163; Short=bHLH 163; AltName: Full=Protein KIDARI; AltName: Full=Protein PACLOBUTRAZOL RESISTANCE 6; AltName: Full=bHLH transcription factor bHLH163;	SubName: Full=Uncharacterized protein {ECO:0000313|EMBL:ONI30767.1};	--	GO:0005737,cytoplasm; GO:0005634,nucleus; GO:0046983,protein dimerization activity; GO:0040008,regulation of growth; GO:0006355,regulation of transcription, DNA-templated; GO:0009416,response to light stimulus; GO:0006351,transcription, DNA-templated	Leucine-rich repeats of kinetochore protein Cenp-F/LEK1
PARG20586	IBH1	0.941862	--	PREDICTED: transcription factor IBH1-like [Prunus mume]	RecName: Full=Transcription factor IBH1; Short=AtIBH1; AltName: Full=BHLH transcription factor zeta; Short=bHLH zeta; AltName: Full=Basic helix-loop-helix protein 158; Short=AtbHLH158; Short=bHLH 158; AltName: Full=Protein ILI1-BINDING BHLH 1; AltName: Full=bHLH transcription factor bHLH158;	SubName: Full=Uncharacterized protein {ECO:0000313|EMBL:ONH92695.1};	--	GO:0005634,nucleus; GO:0003700,DNA-binding transcription factor activity; GO:0046983,protein dimerization activity; GO:0043565,sequence-specific DNA binding; GO:0009742,brassinosteroid mediated signaling pathway; GO:0009740,gibberellic acid mediated signaling pathway; GO:0040008,regulation of growth; GO:0006351,transcription, DNA-templated	--
PARG27151	MCU2-1	0.935612	K20858 calcium uniporter protein, mitochondrial | (RefSeq) calcium uniporter protein 2, mitochondrial (A)	PREDICTED: calcium uniporter protein 2, mitochondrial [Prunus mume]	RecName: Full=Calcium uniporter protein 2, mitochondrial; Flags: Precursor;	SubName: Full=Uncharacterized protein {ECO:0000313|EMBL:EMJ03318.1};	Uncharacterized conserved protein	GO:0016021,integral component of membrane; GO:0005743,mitochondrial inner membrane; GO:0005262,calcium channel activity; GO:0015292,uniporter activity	Mitochondrial calcium uniporter
PARG27152	MCU2-2	0.926427	K20858 calcium uniporter protein, mitochondrial | (RefSeq) calcium uniporter protein 2, mitochondrial (A)	calcium uniporter protein 2, mitochondrial [Prunus persica]	RecName: Full=Calcium uniporter protein 2, mitochondrial; Flags: Precursor;	SubName: Full=Uncharacterized protein {ECO:0000313|EMBL:EMJ03318.1};	Uncharacterized conserved protein	GO:0016021,integral component of membrane; GO:0005743,mitochondrial inner membrane; GO:0005262,calcium channel activity; GO:0015292,uniporter activity	DNA polymerase catalytic subunit Pol
PARG21246	CML1	0.95312	K13448 calcium-binding protein CML | (RefSeq) calmodulin-like protein 1 (A)	PREDICTED: calmodulin-like protein 1 [Prunus mume]	RecName: Full=Calmodulin-like protein 1;	SubName: Full=Uncharacterized protein {ECO:0000313|EMBL:EMJ02541.1};	Calmodulin and related proteins (EF-Hand superfamily)	GO:0005739,mitochondrion; GO:0005509,calcium ion binding	Carlavirus endopeptidase
PARG29807	RLK2	-0.953915	K17422 large subunit ribosomal protein L41 | (RefSeq) LRR receptor-like kinase family protein (A)	receptor-like protein kinase 2 [Prunus persica]	RecName: Full=Receptor-like protein kinase 2; EC=2.7.11.1; Flags: Precursor;	SubName: Full=Uncharacterized protein {ECO:0000313|EMBL:ONI26984.1};	--	GO:0016021,integral component of membrane; GO:0005886,plasma membrane; GO:0005524,ATP binding; GO:0004674,protein serine/threonine kinase activity; GO:0010449,root meristem growth; GO:0016032,viral process	Leucine rich repeat N-terminal domain
PARG26047	ADCK1	0.95874	K08869 aarF domain-containing kinase | (RefSeq) putative aarF domain-containing protein kinase 1 (A)	PREDICTED: putative methyltransferase DDB_G0268948 [Prunus mume]	--	SubName: Full=Uncharacterized protein {ECO:0000313|EMBL:EMJ03664.1};	Methyltransferase	GO:0008168,methyltransferase activity	Methyltransferase domain
PARG00834	PHOT1	0.963602	K20715 phototropin [EC:2.7.11.1] | (RefSeq) phototropin-1 (A)	phototropin-1 [Prunus persica]	RecName: Full=Phototropin-1; EC=2.7.11.1; AltName: Full=Non-phototropic hypocotyl protein 1; AltName: Full=Root phototropism protein 1;	SubName: Full=Uncharacterized protein {ECO:0000313|EMBL:EMJ09577.1};	--	GO:0009986,cell surface; GO:0005737,cytoplasm; GO:0009898,cytoplasmic side of plasma membrane; GO:0005634,nucleus; GO:0005773,vacuole; GO:0005524,ATP binding; GO:0009882,blue light photoreceptor activity; GO:0010181,FMN binding; GO:0042802,identical protein binding; GO:0016301,kinase activity; GO:0003729,mRNA binding; GO:0000155,phosphorelay sensor kinase activity; GO:0004672,protein kinase activ…	Kinase-like
PARG12979	LRR-RLK	0.93979	K04730 interleukin-1 receptor-associated kinase 1 [EC:2.7.11.1] | (RefSeq) probable inactive receptor kinase At2g26730 (A)	probable inactive receptor kinase At2g26730 [Prunus persica]	RecName: Full=Probable inactive receptor kinase At2g26730; Flags: Precursor;	SubName: Full=Uncharacterized protein {ECO:0000313|EMBL:EMJ17987.1};	--	GO:0016021,integral component of membrane; GO:0005886,plasma membrane; GO:0005524,ATP binding; GO:0004672,protein kinase activity	Leucine rich repeat
PARG21677	ARG7	0.927473	K14488 SAUR family protein | (RefSeq) indole-3-acetic acid-induced protein ARG7-like (A)	indole-3-acetic acid-induced protein ARG7 [Prunus persica]	RecName: Full=Indole-3-acetic acid-induced protein ARG7;	SubName: Full=Uncharacterized protein {ECO:0000313|EMBL:EMJ00600.1};	--	GO:0009733,response to auxin	Auxin responsive protein
PARG21682	SAUR15A	0.937879	K14488 SAUR family protein | (RefSeq) auxin-induced protein 15A-like (A)	auxin-induced protein 15A-like [Prunus avium]	RecName: Full=Auxin-induced protein X10A;	SubName: Full=Uncharacterized protein {ECO:0000313|EMBL:EMJ00784.1};	--	GO:0009734,auxin-activated signaling pathway	Auxin responsive protein
PARG20176	AUX22D	0.944911	K14484 auxin-responsive protein IAA | (RefSeq) auxin-induced protein 22D-like (A)	PREDICTED: auxin-induced protein 22D-like [Prunus mume]	RecName: Full=Auxin-induced protein 22D; AltName: Full=Indole-3-acetic acid-induced protein ARG13;	RecName: Full=Auxin-responsive protein {ECO:0000256|RuleBase:RU004549};	--	GO:0005634,nucleus; GO:0009734,auxin-activated signaling pathway; GO:0006355,regulation of transcription, DNA-templated; GO:0006351,transcription, DNA-templated	AUX/IAA family
PARG19074	CYP90A1	0.957687	K09588 cytochrome P450 family 90 subfamily A polypeptide 1 [EC:1.14.-.-] | (RefSeq) cytochrome P450 90A1 (A)	PREDICTED: cytochrome P450 90A1 [Prunus mume]	RecName: Full=Cytochrome P450 90A1; EC=1.14.-.-;	SubName: Full=Uncharacterized protein {ECO:0000313|EMBL:EMJ21589.1};	Cytochrome P450 CYP4/CYP19/CYP26 subfamilies	GO:0016021,integral component of membrane; GO:0020037,heme binding; GO:0005506,iron ion binding; GO:0004497,monooxygenase activity; GO:0016705,oxidoreductase activity, acting on paired donors, with incorporation or reduction of molecular oxygen; GO:0048657,anther wall tapetum cell differentiation; GO:0016132,brassinosteroid biosynthetic process; GO:0010268,brassinosteroid homeostasis; GO:0010584,…	Cytochrome P450
PARG06453	CYP749A22-1	0.912247	K15639 PHYB activation tagged suppressor 1 [EC:1.14.-.-] | (RefSeq) uncharacterized LOC101301286 (A)	hypothetical protein CUMW_080820 [Citrus unshiu]	RecName: Full=Cytochrome P450 CYP749A22; EC=1.14.-.-; AltName: Full=Cytochrome P450 CYP749A20;	SubName: Full=Uncharacterized protein {ECO:0000313|EMBL:GAY44259.1};	Cytochrome P450 CYP4/CYP19/CYP26 subfamilies	GO:0016021,integral component of membrane; GO:0020037,heme binding; GO:0005506,iron ion binding; GO:0004497,monooxygenase activity; GO:0016705,oxidoreductase activity, acting on paired donors, with incorporation or reduction of molecular oxygen	Cytochrome P450
PARG23527	CYP749A22-2	0.924145	K15639 PHYB activation tagged suppressor 1 [EC:1.14.-.-] | (RefSeq) cytochrome P450 CYP749A22-like (A)	cytochrome P450 CYP749A22-like isoform X1 [Prunus avium]	RecName: Full=Cytochrome P450 CYP749A22; EC=1.14.-.-; AltName: Full=Cytochrome P450 CYP749A20;	SubName: Full=Uncharacterized protein {ECO:0000313|EMBL:EMJ11202.1};	Cytochrome P450 CYP4/CYP19/CYP26 subfamilies	GO:0016021,integral component of membrane; GO:0020037,heme binding; GO:0005506,iron ion binding; GO:0004497,monooxygenase activity; GO:0016705,oxidoreductase activity, acting on paired donors, with incorporation or reduction of molecular oxygen	Cytochrome P450
PARG26883	CYP79D4	0.924428	K12153 phenylalanine N-monooxygenase [EC:1.14.14.40] | (RefSeq) isoleucine N-monooxygenase 2 (A)	isoleucine N-monooxygenase 2 [Prunus persica]	RecName: Full=Isoleucine N-monooxygenase 2; EC=1.14.14.39 {ECO:0000269|PubMed:15122013}; AltName: Full=Cytochrome P450 79D4;	SubName: Full=Uncharacterized protein {ECO:0000313|EMBL:ONH96443.1};	Cytochrome P450 CYP2 subfamily	GO:0005783,endoplasmic reticulum; GO:0016021,integral component of membrane; GO:0031090,organelle membrane; GO:0020037,heme binding; GO:0005506,iron ion binding; GO:0004497,monooxygenase activity; GO:0016705,oxidoreductase activity, acting on paired donors, with incorporation or reduction of molecular oxygen; GO:0019756,cyanogenic glycoside biosynthetic process	Cytochrome P450
PARG20974	PR1	-0.901029	K13449 pathogenesis-related protein 1 | (RefSeq) LOW QUALITY PROTEIN: pathogenesis-related protein 1-like (A)	PREDICTED: LOW QUALITY PROTEIN: pathogenesis-related protein 1-like [Prunus mume]	RecName: Full=Pathogenesis-related protein 1 {ECO:0000303|PubMed:11725949}; Short=AtPRB1 {ECO:0000303|PubMed:11725949}; Flags: Precursor;	SubName: Full=Pathogensis-related protein 1a {ECO:0000313|EMBL:AEV57468.1}; Flags: Fragment;	Defense-related protein containing SCP domain	GO:0005576,extracellular region; GO:0009814,defense response, incompatible interaction; GO:0009617,response to bacterium; GO:0009723,response to ethylene; GO:0080027,response to herbivore; GO:0009753,response to jasmonic acid; GO:0009751,response to salicylic acid; GO:0009611,response to wounding	Cysteine-rich secretory protein family
Othet hub genes
PARG00217	OPT1	0.957927	--	oligopeptide transporter 1 [Jatropha curcas]	RecName: Full=Oligopeptide transporter 1; Short=AtOPT1;	SubName: Full=Uncharacterized protein {ECO:0000313|EMBL:KDP39296.1};	Sexual differentiation process protein ISP4	GO:0005887,integral component of plasma membrane; GO:0016020,membrane; GO:0035673,oligopeptide transmembrane transporter activity; GO:0015031,protein transport	HCMV UL42
PARG01573	GDS	0.972768	K15803 (-)-germacrene D synthase [EC:4.2.3.75] | (RefSeq) (-)-germacrene D synthase-like (A)	PREDICTED: (-)-germacrene D synthase-like [Prunus mume]	RecName: Full=(-)-germacrene D synthase; EC=4.2.3.22; EC=4.2.3.75;	SubName: Full=Uncharacterized protein {ECO:0000313|EMBL:ONI12905.1};	--	GO:0005737,cytoplasm; GO:0034004,germacradienol synthase activity; GO:0052577,germacrene-D synthase activity; GO:0000287,magnesium ion binding; GO:0016114,terpenoid biosynthetic process	Breast carcinoma amplified sequence 3
PARG05539	POD24	0.923922	K00430 peroxidase [EC:1.11.1.7] | (RefSeq) peroxidase 24 (A)	PREDICTED: peroxidase 24 [Prunus mume]	RecName: Full=Peroxidase 24; Short=Atperox P24; EC=1.11.1.7; AltName: Full=ATP47; Flags: Precursor;	RecName: Full=Peroxidase {ECO:0000256|RuleBase:RU362060, ECO:0000256|SAAS:SAAS00709852}; EC=1.11.1.7 {ECO:0000256|RuleBase:RU362060, ECO:0000256|SAAS:SAAS00709852};	--	GO:0005576,extracellular region; GO:0009505,plant-type cell wall; GO:0009506,plasmodesma; GO:0020037,heme binding; GO:0046872,metal ion binding; GO:0004601,peroxidase activity; GO:0042744,hydrogen peroxide catabolic process; GO:0009664,plant-type cell wall organization; GO:0006979,response to oxidative stress	Peroxidase
PARG06667	NIMIN2	-0.921163	--	PREDICTED: protein NIM1-INTERACTING 2 [Prunus mume]	--	SubName: Full=Uncharacterized protein {ECO:0000313|EMBL:EMJ25950.1};	--	GO:0010112,regulation of systemic acquired resistance	NPR1 interacting
PARG07400	ZFP3	0.913661	--	PREDICTED: zinc finger protein 3 [Prunus mume]	RecName: Full=Zinc finger protein 3 {ECO:0000305};	SubName: Full=Uncharacterized protein {ECO:0000313|EMBL:ONI32881.1};	--	GO:0005634,nucleus; GO:0003700,DNA-binding transcription factor activity; GO:0046872,metal ion binding; GO:0044212,transcription regulatory region DNA binding; GO:0009738,abscisic acid-activated signaling pathway; GO:0009788,negative regulation of abscisic acid-activated signaling pathway; GO:0006355,regulation of transcription, DNA-templated	C2H2-type zinc finger
PARG07654	PSK3	0.916401	--	PREDICTED: phytosulfokines 3-like isoform X1 [Prunus mume]	RecName: Full=Phytosulfokines 3; Short=AtPSK3; Contains: RecName: Full=Phytosulfokine-alpha; Short=PSK-alpha; Short=Phytosulfokine-a; Contains: RecName: Full=Phytosulfokine-beta; Short=PSK-beta; Short=Phytosulfokine-b; Flags: Precursor;	SubName: Full=Uncharacterized protein {ECO:0000313|EMBL:EMJ26074.1};	--	GO:0031012,extracellular matrix; GO:0005794,Golgi apparatus; GO:0008083,growth factor activity; GO:0030154,cell differentiation; GO:0008283,cell proliferation; GO:0007275,multicellular organism development	Phytosulfokine precursor protein (PSK)
PARG09973	EDM2	0.96726	K09566 peptidyl-prolyl isomerase G (cyclophilin G) [EC:5.2.1.8] | (RefSeq) uncharacterized protein LOC109765463 (A)	protein ENHANCED DOWNY MILDEW 2 isoform X1 [Prunus persica]	RecName: Full=Protein ENHANCED DOWNY MILDEW 2 {ECO:0000303|PubMed:23940361};	SubName: Full=Uncharacterized protein {ECO:0000313|EMBL:ONI13526.1};	--	GO:0005634,nucleus; GO:0003700,DNA-binding transcription factor activity; GO:0046872,metal ion binding; GO:0043565,sequence-specific DNA binding; GO:0016569,covalent chromatin modification; GO:0050832,defense response to fungus; GO:0070829,heterochromatin maintenance; GO:0090436,leaf pavement cell development; GO:0031937,positive regulation of chromatin silencing; GO:0009911,positive regulation o…	Microtubule-associated protein CRIPT
PARG12118	GELP	0.919969	K21026 acetylajmaline esterase [EC:3.1.1.80] | (RefSeq) GDSL esterase/lipase At5g45910-like (A)	GDSL esterase/lipase At5g45910-like [Prunus persica]	RecName: Full=GDSL esterase/lipase At5g45910; EC=3.1.1.-; AltName: Full=Extracellular lipase At5g45910; Flags: Precursor;	SubName: Full=Uncharacterized protein {ECO:0000313|EMBL:ONI10638.1};	--	GO:0005576,extracellular region; GO:0016788,hydrolase activity, acting on ester bonds; GO:0016042,lipid catabolic process	GDSL-like Lipase/Acylhydrolase
PARG12119	GELP	0.933751	K21026 acetylajmaline esterase [EC:3.1.1.80] | (RefSeq) GDSL esterase/lipase At1g28590-like isoform X3 (A)	PREDICTED: GDSL esterase/lipase At1g28590-like isoform X3 [Prunus mume]	RecName: Full=GDSL esterase/lipase At1g28590; EC=3.1.1.-; AltName: Full=Extracellular lipase At1g28590; Flags: Precursor;	SubName: Full=Uncharacterized protein {ECO:0000313|EMBL:ONI10637.1};	--	GO:0005576,extracellular region; GO:0016788,hydrolase activity, acting on ester bonds; GO:0016042,lipid catabolic process	GDSL-like Lipase/Acylhydrolase
PARG12838	BAG2	0.914347	K09555 BCL2-associated athanogene 1 | (RefSeq) uncharacterized LOC100800041 (A)	PREDICTED: BAG family molecular chaperone regulator 2 [Prunus mume]	RecName: Full=BAG family molecular chaperone regulator 2; AltName: Full=Bcl-2-associated athanogene 2;	SubName: Full=Uncharacterized protein {ECO:0000313|EMBL:EMJ17274.1};	--	GO:0051087,chaperone binding	Ubiquitin-like domain
PARG13000	SAP12	0.921694	--	zinc finger AN1 domain-containing stress-associated protein 12 [Prunus persica]	RecName: Full=Zinc finger AN1 domain-containing stress-associated protein 12; Short=AtSAP12;	SubName: Full=Uncharacterized protein {ECO:0000313|EMBL:EMJ18966.1};	Predicted Zn-finger protein	GO:0008270,zinc ion binding; GO:0009737,response to abscisic acid; GO:0010200,response to chitin	AN1-like Zinc finger
PARG13511	PM19L	0.953418	--	PREDICTED: uncharacterized protein LOC103329670 [Prunus mume]	RecName: Full=Membrane protein PM19L {ECO:0000305}; AltName: Full=PM19-like protein 1 {ECO:0000303|PubMed:26505346}; Short=OsPM19L1 {ECO:0000303|PubMed:26505346};	SubName: Full=Uncharacterized protein {ECO:0000313|EnsemblPlants:PGSC0003DMT400033013};	--	GO:0016021,integral component of membrane	Putative F0F1-ATPase subunit Ca2+/Mg2+ transporter
PARG14150	CYB561	-0.908978	K03189 urease accessory protein | (RefSeq) uncharacterized LOC107825029 (A)	PREDICTED: cytochrome b561 domain-containing protein At2g30890 isoform X1 [Prunus mume]	RecName: Full=Cytochrome b561 domain-containing protein At2g30890; AltName: Full=Protein b561A.tha12; Flags: Precursor;	SubName: Full=Uncharacterized protein {ECO:0000313|EMBL:EMJ17914.1};	Predicted membrane protein, contains DoH and Cytochrome b-561/ferric reductase transmembrane domains	GO:0016021,integral component of membrane; GO:0046872,metal ion binding; GO:0055114,oxidation-reduction process	Protein of unknown function (DUF4079)
PARG14187	GPAT1	-0.914498	K13508 glycerol-3-phosphate acyltransferase [EC:2.3.1.15 2.3.1.198] | (RefSeq) glycerol-3-phosphate acyltransferase 1 (A)	glycerol-3-phosphate acyltransferase 1 [Prunus persica]	RecName: Full=Glycerol-3-phosphate acyltransferase 1; Short=AtGPAT1; EC=2.3.1.15;	SubName: Full=Uncharacterized protein {ECO:0000313|EMBL:EMJ18026.1};	--	GO:0016021,integral component of membrane; GO:0016020,membrane; GO:0005739,mitochondrion; GO:0090447,glycerol-3-phosphate 2-O-acyltransferase activity; GO:0004366,glycerol-3-phosphate O-acyltransferase activity; GO:0016791,phosphatase activity; GO:0102420,sn-1-glycerol-3-phosphate C16:0-DCA-CoA acyl transferase activity; GO:0016024,CDP-diacylglycerol biosynthetic process; GO:0010143,cutin biosynt…	haloacid dehalogenase-like hydrolase
PARG16094	GSTF11	0.908054	K00799 glutathione S-transferase [EC:2.5.1.18] | (RefSeq) glutathione S-transferase F11-like (A)	glutathione S-transferase F11-like [Prunus avium]	RecName: Full=Glutathione S-transferase F11; Short=AtGSTF11; EC=2.5.1.18; AltName: Full=AtGSTF6; AltName: Full=GST class-phi; AltName: Full=GST class-phi member 11;	SubName: Full=Glutathione S-transferase Riant1 {ECO:0000313|EMBL:ALE31199.1};	Glutathione S-transferase	GO:0005737,cytoplasm; GO:0005829,cytosol; GO:0004364,glutathione transferase activity; GO:0006749,glutathione metabolic process; GO:0006979,response to oxidative stress; GO:0009407,toxin catabolic process	Glutathione S-transferase, C-terminal domain
PARG17685	MLO1	0.907741	K08472 mlo protein | (RefSeq) MLO-like protein 1 (A)	PREDICTED: MLO-like protein 1 [Prunus mume]	RecName: Full=MLO-like protein 1; Short=AtMlo1; AltName: Full=MLO protein homolog 1; Short=AtMlo-H1;	RecName: Full=MLO-like protein {ECO:0000256|RuleBase:RU280816};	--	GO:0016021,integral component of membrane; GO:0005886,plasma membrane; GO:0005516,calmodulin binding; GO:0006952,defense response; GO:0009607,response to biotic stimulus	Mlo family
PARG19347	PMEI4	0.922512	K01051 pectinesterase [EC:3.1.1.11] | (RefSeq) pectinesterase/pectinesterase inhibitor 3-like (A)	PREDICTED: 21 kDa protein-like [Prunus mume]	RecName: Full=Pectinesterase inhibitor 4 {ECO:0000305}; AltName: Full=Pectin methylesterase inhibitor 4 {ECO:0000303|PubMed:20819179}; Short=AtPMEI4 {ECO:0000305}; Flags: Precursor;	SubName: Full=Uncharacterized protein {ECO:0000313|EMBL:EMJ19607.1};	--	GO:0048046,apoplast; GO:0009505,plant-type cell wall; GO:0004857,enzyme inhibitor activity; GO:0046910,pectinesterase inhibitor activity; GO:2000280,regulation of root development	Nucleoporin homology of Germinal-centre associated nuclear protein
PARG19955	KT5	0.973481	K03549 KUP system potassium uptake protein | (RefSeq) potassium transporter 5-like (A)	PREDICTED: potassium transporter 5-like [Prunus mume]	RecName: Full=Potassium transporter 5; Short=AtHAK1; Short=AtHAK5; Short=AtPOT5;	RecName: Full=Potassium transporter {ECO:0000256|RuleBase:RU321113};	--	GO:0016021,integral component of membrane; GO:0016020,membrane; GO:0005886,plasma membrane; GO:0015079,potassium ion transmembrane transporter activity; GO:0009674,potassium:sodium symporter activity; GO:0010107,potassium ion import	K+ potassium transporter
PARG20569	EPFL9	-0.910159	--	EPIDERMAL PATTERNING FACTOR-like protein 9 [Prunus persica]	RecName: Full=EPIDERMAL PATTERNING FACTOR-like protein 9 {ECO:0000303|PubMed:19435754}; Short=EPF-like protein 9; Contains: RecName: Full=Stomagen {ECO:0000303|PubMed:20010603}; Flags: Precursor;	SubName: Full=Uncharacterized protein {ECO:0000313|EMBL:ONH92727.1};	--	GO:0048046,apoplast; GO:0019901,protein kinase binding; GO:0007267,cell-cell signaling; GO:0010052,guard cell differentiation; GO:2000123,positive regulation of stomatal complex development; GO:2000038,regulation of stomatal complex development; GO:0010374,stomatal complex development; GO:0010375,stomatal complex patterning	Stomagen
PARG20801	ASMT	0.934821	K22588 acetylserotonin O-methyltransferase, plant [EC:2.1.1.4] | (RefSeq) O-methyltransferase family protein (A)	PREDICTED: (RS)-norcoclaurine 6-O-methyltransferase-like [Prunus mume]	RecName: Full=Acetylserotonin O-methyltransferase {ECO:0000305}; EC=2.1.1.4 {ECO:0000269|PubMed:26484897}; AltName: Full=N-acetylserotonin O-methyltransferase {ECO:0000303|PubMed:26484897}; Short=AtASMT {ECO:0000303|PubMed:26484897};	SubName: Full=Uncharacterized protein {ECO:0000313|EMBL:EMJ02841.1};	Hydroxyindole-O-methyltransferase and related SAM-dependent methyltransferases	GO:0005737,cytoplasm; GO:0017096,acetylserotonin O-methyltransferase activity; GO:0046983,protein dimerization activity; GO:0030187,melatonin biosynthetic process	IclR helix-turn-helix domain
PARG23596		0.916326	K02605 origin recognition complex subunit 3 | (RefSeq) hypothetical protein (A)	PREDICTED: uncharacterized protein LOC103342611 [Prunus mume]	--	SubName: Full=Uncharacterized protein {ECO:0000313|EMBL:EMJ11045.1};	--	--	Hydrophobic seed protein
PARG23763		0.900065	K00729 dolichyl-phosphate beta-glucosyltransferase [EC:2.4.1.117] | (RefSeq) dolichyl-phosphate beta-glucosyltransferase-like (A)	PREDICTED: RHOMBOID-like protein 2 [Prunus mume]	RecName: Full=RHOMBOID-like protein 2 {ECO:0000303|PubMed:16223493, ECO:0000303|PubMed:17181860}; Short=AtRBL2 {ECO:0000303|PubMed:16223493, ECO:0000303|PubMed:17181860}; EC=3.4.21.105 {ECO:0000269|PubMed:16223493};	RecName: Full=Rhomboid-like protein {ECO:0000256|RuleBase:RU362115}; EC=3.4.21.- {ECO:0000256|RuleBase:RU362115};	Rhomboid family proteins	GO:0005794,Golgi apparatus; GO:0000139,Golgi membrane; GO:0016021,integral component of membrane; GO:0009506,plasmodesma; GO:0004252,serine-type endopeptidase activity	Rhomboid family
PARG25185	HMGA	0.926181	K18626 trichohyalin | (RefSeq) trichohyalin-like (A)	PREDICTED: HMG-Y-related protein A-like [Prunus mume]	RecName: Full=HMG-Y-related protein A; Short=ZmHMGA; AltName: Full=High mobility group A protein;	SubName: Full=Uncharacterized protein {ECO:0000313|EMBL:ONI09317.1};	--	GO:0005730,nucleolus; GO:0000786,nucleosome; GO:0043565,sequence-specific DNA binding; GO:0006334,nucleosome assembly; GO:2000014,regulation of endosperm development; GO:0006355,regulation of transcription, DNA-templated	Winged helix Storkhead-box1 domain
PARG25227	KT2	0.921237	K03549 KUP system potassium uptake protein | (RefSeq) potassium transporter 2 (A)	PREDICTED: potassium transporter 2 [Prunus mume]	RecName: Full=Potassium transporter 2; Short=AtKT2; Short=AtKUP2; Short=AtPOT2;	RecName: Full=Potassium transporter {ECO:0000256|RuleBase:RU321113};	--	GO:0016021,integral component of membrane; GO:0005886,plasma membrane; GO:0015079,potassium ion transmembrane transporter activity	KNOX2 domain
PARG25425		0.965345	K18134 EGF domain-specific O-GlcNAc transferase [EC:2.4.1.255] | (RefSeq) uncharacterized protein LOC107492631 (A)	PREDICTED: uncharacterized protein LOC103342409 [Prunus mume]	--	SubName: Full=Uncharacterized protein {ECO:0000313|EMBL:ONH95183.1};	Uncharacterized conserved protein	GO:0016021,integral component of membrane; GO:0016757,transferase activity, transferring glycosyl groups	Protein of unknown function (DUF563)
PARG25946		0.90912	K04733 interleukin-1 receptor-associated kinase 4 [EC:2.7.11.1] | (RefSeq) glycerophosphodiester phosphodiesterase protein kinase domain-containing GDPDL2-like (A)	PREDICTED: glucan endo-1,3-beta-glucosidase-like [Prunus mume]	RecName: Full=Glucan endo-1,3-beta-glucosidase; EC=3.2.1.39; AltName: Full=(1->3)-beta-glucan endohydrolase; Short=(1->3)-beta-glucanase; AltName: Full=Allergen Pru a 2; AltName: Full=Beta-1,3-endoglucanase; AltName: Full=Thaumatin-like protein; Short=TLP; AltName: Allergen=Pru av 2; Flags: Precursor;	SubName: Full=Uncharacterized protein {ECO:0000313|EMBL:EMJ03687.1};	--	GO:0005576,extracellular region; GO:0042973,glucan endo-1,3-beta-D-glucosidase activity; GO:0019863,IgE binding; GO:0008152,metabolic process	Thaumatin family
PARG27292	Trx	0.964839	K03671 thioredoxin 1 | (RefSeq) thioredoxin H-type (A)	thioredoxin H-type [Prunus persica]	RecName: Full=Thioredoxin H-type; Short=Trx-H;	RecName: Full=Thioredoxin {ECO:0000256|PIRNR:PIRNR000077};	Thioredoxin	GO:0005737,cytoplasm; GO:0015035,protein disulfide oxidoreductase activity; GO:0045454,cell redox homeostasis; GO:0006662,glycerol ether metabolic process	AhpC/TSA family
PARG27588	FMO1	0.926691	K00485 dimethylaniline monooxygenase (N-oxide forming) [EC:1.14.13.8] | (RefSeq) probable flavin-containing monooxygenase 1 (A)	probable flavin-containing monooxygenase 1 [Prunus persica]	RecName: Full=Probable flavin-containing monooxygenase 1; EC=1.14.13.-;	RecName: Full=Flavin-containing monooxygenase {ECO:0000256|RuleBase:RU361177}; EC=1.-.-.- {ECO:0000256|RuleBase:RU361177};	Flavin-containing monooxygenase	GO:0050660,flavin adenine dinucleotide binding; GO:0004497,monooxygenase activity; GO:0004499,N,N-dimethylaniline monooxygenase activity; GO:0050661,NADP binding; GO:0071456,cellular response to hypoxia; GO:0009870,defense response signaling pathway, resistance gene-dependent; GO:0010204,defense response signaling pathway, resistance gene-independent; GO:0042742,defense response to bacterium; GO:…	--
PARG12290		0.930186	K05747 Wiskott-Aldrich syndrome protein | (RefSeq) uncharacterized protein At4g04980-like (A)	uncharacterized protein At4g04980-like [Prunus avium]	RecName: Full=Uncharacterized protein At4g04980;	SubName: Full=Uncharacterized protein {ECO:0000313|EMBL:ONI10334.1};	--	GO:0009707,chloroplast outer membrane; GO:0009658,chloroplast organization	--
PARG15439		0.96968	K03097 casein kinase II subunit alpha [EC:2.7.11.1] | (RefSeq) casein kinase II subunit alpha-like isoform X2 (A)	PREDICTED: uncharacterized protein LOC103328032 [Prunus mume]	--	SubName: Full=Uncharacterized protein {ECO:0000313|EMBL:EMJ18803.1};	--	--	Carbohydrate binding domain
PARG23531		0.982497	K03141 transcription initiation factor TFIIH subunit 1 | (RefSeq) probable RNA polymerase II transcription factor B subunit 1-3 isoform X1 (A)	probable RNA polymerase II transcription factor B subunit 1-3 isoform X1 [Prunus persica]	RecName: Full=General transcription and DNA repair factor IIH subunit TFB1-1; Short=AtTFB1-1 {ECO:0000303|PubMed:15645454}; Short=TFIIH subunit TFB1-1; AltName: Full=RNA polymerase II transcription factor B subunit 1-1;	SubName: Full=Uncharacterized protein {ECO:0000313|EMBL:EMJ11225.1};	RNA polymerase II transcription initiation/nucleotide excision repair factor TFIIH, subunit TFB1	GO:0000439,transcription factor TFIIH core complex; GO:0005675,transcription factor TFIIH holo complex; GO:0006281,DNA repair; GO:0006289,nucleotide-excision repair; GO:0070816,phosphorylation of RNA polymerase II C-terminal domain; GO:0006360,transcription by RNA polymerase I; GO:0006366,transcription by RNA polymerase II	TFIIH p62 subunit, N-terminal domain
PARG00104	UGT92A1	0.931431	K23260 scopoletin glucosyltransferase [EC:2.4.1.128] | (RefSeq) scopoletin glucosyltransferase-like (A)	PREDICTED: UDP-glycosyltransferase 92A1 [Prunus mume]	RecName: Full=UDP-glycosyltransferase 92A1; EC=2.4.1.-;	RecName: Full=Glycosyltransferase {ECO:0000256|RuleBase:RU362057}; EC=2.4.1.- {ECO:0000256|RuleBase:RU362057};	UDP-glucuronosyl and UDP-glucosyl transferase	GO:0043231,intracellular membrane-bounded organelle; GO:0080043,quercetin 3-O-glucosyltransferase activity; GO:0080044,quercetin 7-O-glucosyltransferase activity; GO:0008152,metabolic process	Glycosyltransferase family 28 C-terminal domain
PARG00133		0.941921	K13032 prunasin beta-glucosidase [EC:3.2.1.118] | (RefSeq) beta-glucosidase 12-like isoform X1 (A)	prunasin hydrolase [Prunus dulcis]	RecName: Full=Beta-glucosidase 12 {ECO:0000305}; Short=Os4bglu12 {ECO:0000303|PubMed:17196101}; EC=3.2.1.21 {ECO:0000269|PubMed:17196101}; Flags: Precursor;	SubName: Full=Prunasin hydrolase {ECO:0000313|EMBL:AFH35014.1}; EC=3.2.1.21 {ECO:0000313|EMBL:AFH35014.1};	Beta-glucosidase, lactase phlorizinhydrolase, and related proteins	GO:0005576,extracellular region; GO:0033907,beta-D-fucosidase activity; GO:0004565,beta-galactosidase activity; GO:0080083,beta-gentiobiose beta-glucosidase activity; GO:0008422,beta-glucosidase activity; GO:0047701,beta-L-arabinosidase activity; GO:0004338,glucan exo-1,3-beta-glucosidase activity; GO:0102483,scopolin beta-glucosidase activity; GO:0005975,carbohydrate metabolic process; GO:190165…	Glycosyl hydrolase family 1
PARG12969	UGT92A1	-0.989811	K23260 scopoletin glucosyltransferase [EC:2.4.1.128] | (RefSeq) scopoletin glucosyltransferase (A)	PREDICTED: UDP-glycosyltransferase 90A1-like [Prunus mume]	RecName: Full=UDP-glycosyltransferase 90A1; EC=2.4.1.-;	RecName: Full=Glycosyltransferase {ECO:0000256|RuleBase:RU362057}; EC=2.4.1.- {ECO:0000256|RuleBase:RU362057};	UDP-glucuronosyl and UDP-glucosyl transferase	GO:0043231,intracellular membrane-bounded organelle; GO:0080043,quercetin 3-O-glucosyltransferase activity; GO:0080044,quercetin 7-O-glucosyltransferase activity; GO:0008152,metabolic process	UDP-glucoronosyl and UDP-glucosyl transferase
PARG24081	SWEET4	0.904993	K15382 solute carrier family 50 (sugar transporter) | (RefSeq) bidirectional sugar transporter SWEET4 (A)	bidirectional sugar transporter SWEET4 [Prunus persica]	RecName: Full=Bidirectional sugar transporter SWEET4; Short=OsSWEET4;	RecName: Full=Bidirectional sugar transporter SWEET {ECO:0000256|RuleBase:RU910715};	Multitransmembrane protein	GO:0016021,integral component of membrane; GO:0005887,integral component of plasma membrane; GO:0051119,sugar transmembrane transporter activity; GO:0008643,carbohydrate transport	Sugar efflux transporter for intercellular exchange
PARG07857		-0.942322	--	--	--	--	--	--	--
PARG10011		0.912342	--	PREDICTED: uncharacterized protein LOC103326743 [Prunus mume]	--	SubName: Full=Uncharacterized protein {ECO:0000313|EMBL:EMJ14884.1};	--	--	PQQ-like domain
PARG12994		0.924373	--	--	--	--	--	--	--
PARG23119		0.963452	--	--	--	--	--	--	--
PARG16177		-0.901154	--	--	--	--	--	--	NPR1 interacting
PARG14328		0.94414	--	uncharacterized protein LOC110772031 [Prunus avium]	--	SubName: Full=Uncharacterized protein {ECO:0000313|EMBL:ONI17305.1};	--	GO:0016021,integral component of membrane	--
PARG17569		0.938457	--	PREDICTED: uncharacterized protein LOC103319256 [Prunus mume]	--	SubName: Full=Uncharacterized protein {ECO:0000313|EMBL:ONI21900.1};	--	--	Agglutinin domain
PARG21488		0.919313	--	PREDICTED: organ-specific protein S2-like [Prunus mume]	--	SubName: Full=Uncharacterized protein {ECO:0000313|EMBL:EMJ02618.1};	--	--	Organ specific protein
PARG08726	GA20ox3	0.949912	K05282 gibberellin 20-oxidase [EC:1.14.11.12] | (RefSeq) gibberellin 20 oxidase 2 (A)	PREDICTED: gibberellin 20 oxidase 3-like [Prunus mume]	RecName: Full=Gibberellin 20 oxidase 3; EC=1.14.11.-; AltName: Full=GA 20-oxidase 3; AltName: Full=Gibberellin C-20 oxidase 3;	SubName: Full=Uncharacterized protein {ECO:0000313|EMBL:EMJ27675.1};	Iron/ascorbate family oxidoreductases	GO:0045544,gibberellin 20-oxidase activity; GO:0046872,metal ion binding; GO:0009908,flower development; GO:0009740,gibberellic acid mediated signaling pathway; GO:0009686,gibberellin biosynthetic process; GO:0009416,response to light stimulus; GO:0009826,unidimensional cell growth	non-haem dioxygenase in morphine synthesis N-terminal
PARG23133		0.927648	--	uncharacterized protein LOC18776121 [Prunus persica]	--	SubName: Full=Uncharacterized protein {ECO:0000313|EMBL:EMJ10067.1};	--	--	Auxin responsive protein
